# Supplementary material for: scDiffCom: a tool for differential analysis of cell–cell interactions provides a mouse atlas of aging changes in intercellular communication
Source: Nat Aging. 2023 Nov 2;3(11):1446–61. doi: 10.1038/s43587-023-00514-x (PMC10645595; doi:10.1038/s43587-023-00514-x)
Supplement: Supplementary file 3 — Supplementary Tables. [file 43587_2023_514_MOESM3_ESM.xlsx]

## Sheet: Supplementary Table Information
Supplementary Tables of the manuscript: scDiffCom: A tool to infer differentially expressed cell-cell interactions provides a murine atlas of age-related changes in intercellular communication
Supplementary Table 1	curated mouse LRIs (as in scDiffCom v0.2.4)
Supplementary Table 2	curated human LRIs (as in scDiffCom v0.2.4)
Supplementary Table 3	GO terms associated with mouse LRIs (as in scDiffCom v0.2.4)
Supplementary Table 4	GO terms associated with human LRIs (as in scDiffCom v0.2.4)
Supplementary Table 5	KEGG pathways associated with mouse LRIs (as in scDiffCom v0.2.4)
Supplementary Table 6	KEGG pathways associated with human LRIs (as in scDiffCom v0.2.4)
Supplementary Table 7	mouse ligand and receptor genes with aging annotations column "PMID_COUNT": number of aging PubMed articles mentionning the gene column "IN_HAGR": indicates if the gene is part of HAGR
Supplementary Table 8	number of cells used to build scAgeCom per dataset, tissue, cell type, age and sex
Supplementary Table 9	mouse LRIs not taking part in any scAgeCom CCI (but whose genes are present in scRNA-seq datasets)
Supplementary Table 10	distribution of CCIs in terms of both age- and sex-differential expression (only includes CCIs present in the four groups displayed in Supplementary Fig. 1)
Supplementary Table 11	distribution of scAgeCom CCIs in terms of all criteria used by scDiffCom to specify their final regulation
Supplementary Table 12	all cell types present in scAgeCom annotated with standardized names and families

## Sheet: ST1
LRI	LIGAND_1	LIGAND_2	RECEPTOR_1	RECEPTOR_2	RECEPTOR_3	DATABASE	SOURCE
1700013F07Rik:Plscr4	1700013F07Rik		Plscr4			SingleCellSignalR	FANTOM5
9530003J23Rik:Itgal	9530003J23Rik		Itgal			SingleCellSignalR	FANTOM5
A2m:Lrp1	A2m		Lrp1			connectomeDB2020;NicheNet;SingleCellSignalR	FANTOM5;HPMR;HPRD;PMID:10652313;PMID:12194978;PMID:1702392
Aanat:Mtnr1a	Aanat		Mtnr1a			connectomeDB2020;NicheNet;SingleCellSignalR	FANTOM5;HPMR;PMID:12943195
Aanat:Mtnr1b	Aanat		Mtnr1b			connectomeDB2020;NicheNet;SingleCellSignalR	FANTOM5;HPMR;PMID:12943195
Apoa1:Abca1	Apoa1		Abca1			CellTalkDB	PMID:27100352
Apoe:Abca1	Apoe		Abca1			CellTalkDB	PMID:27922847
Lin7c:Abca1	Lin7c		Abca1			CellTalkDB;SingleCellSignalR	FANTOM5;HPRD;PMID:16192275
Pltp:Abca1	Pltp		Abca1			CellTalkDB;connectomeDB2020;SingleCellSignalR	FANTOM5;HPRD;PMID:14559902;PMID:29565987
Rims2:Abca1	Rims2		Abca1			SingleCellSignalR	FANTOM5;HPRD;PMID:16192289
Shank1:Abca1	Shank1		Abca1			SingleCellSignalR	FANTOM5;HPRD;PMID:16192279
Ghrl:Ace2	Ghrl		Ace2			CellPhoneDB	CellPhoneDB
Ace:Agtr2	Ace		Agtr2			SingleCellSignalR	FANTOM5;HPRD;PMID:11459796
Ace:Bdkrb2	Ace		Bdkrb2			connectomeDB2020;SingleCellSignalR	FANTOM5;HPRD;PMID:10748135
Ccl1:Ackr1	Ccl1		Ackr1			CellChat	PMID:26740381
Ccl11:Ackr1	Ccl11		Ackr1			CellChat;ICELLNET;SingleCellSignalR	PMID:10699158;PMID:22633458;PMID:26740381
Ccl17:Ackr1	Ccl17		Ackr1			CellChat;CellPhoneDB;CellTalkDB;connectomeDB2020;ICELLNET;SingleCellSignalR	CellPhoneDB;PMID:10699158;PMID:13679391;PMID:22633458;PMID:26740381
Ccl5:Ackr1	Ccl5		Ackr1			CellChat;CellTalkDB	PMID:10699158;PMID:26740381
Ccl7:Ackr1	Ccl7		Ackr1			CellChat;CellPhoneDB;connectomeDB2020;SingleCellSignalR	CellPhoneDB;PMID:10699158;PMID:13679391;PMID:26740381
Ccl8:Ackr1	Ccl8		Ackr1			CellChat;CellPhoneDB;connectomeDB2020;SingleCellSignalR	CellPhoneDB;FANTOM5;HPRD;PMID:13679391;PMID:26740381
Cxcl1:Ackr1	Cxcl1		Ackr1			CellChat;CellTalkDB	KEGG:mmu04060;PMID:12734373
Cxcl10:Ackr1	Cxcl10		Ackr1			CellChat	KEGG:mmu04060
Cxcl11:Ackr1	Cxcl11		Ackr1			CellChat;SingleCellSignalR	KEGG:mmu04060;PMID:10699158
Cxcl13:Ackr1	Cxcl13		Ackr1			CellChat	KEGG:mmu04060
Cxcl2:Ackr1	Cxcl2		Ackr1			CellChat;CellTalkDB	KEGG:mmu04060;PMID:30446388
Cxcl3:Ackr1	Cxcl3		Ackr1			CellChat	KEGG:mmu04060
Cxcl5:Ackr1	Cxcl5		Ackr1			CellChat;CellTalkDB;SingleCellSignalR	KEGG:mmu04060;PMID:10699158;PMID:20643340
Cxcl9:Ackr1	Cxcl9		Ackr1			CellChat	KEGG:mmu04060
Ppbp:Ackr1	Ppbp		Ackr1			ICELLNET;SingleCellSignalR	PMID:10699158;PMID:22633458
Ccl11:Ackr2	Ccl11		Ackr2			CellChat;CellPhoneDB;CellTalkDB;connectomeDB2020;ICELLNET;NicheNet;SingleCellSignalR	CellPhoneDB;FANTOM5;HPRD;PMID:10699158;PMID:22633458;PMID:26740381;PMID:9405404
Ccl17:Ackr2	Ccl17		Ackr2			CellChat;CellTalkDB;connectomeDB2020;ICELLNET;SingleCellSignalR	PMID:10699158;PMID:15067078;PMID:22633458;PMID:25297873;PMID:26740381
Ccl19:Ackr2	Ccl19		Ackr2			connectomeDB2020;SingleCellSignalR	FANTOM5;HPRD;PMID:10706668
Ccl21a:Ackr2	Ccl21a		Ackr2			CellTalkDB	PMID:10706668
Ccl21d:Ackr2	Ccl21d		Ackr2			connectomeDB2020;SingleCellSignalR	FANTOM5;HPRD;PMID:10706668
Ccl22:Ackr2	Ccl22		Ackr2			CellChat;CellTalkDB;connectomeDB2020;ICELLNET;SingleCellSignalR	PMID:10699158;PMID:15067078;PMID:22633458;PMID:25297873;PMID:26740381
Ccl24:Ackr2	Ccl24		Ackr2			CellChat;CellTalkDB;ICELLNET;SingleCellSignalR	PMID:10699158;PMID:22633458;PMID:26740381
Ccl25:Ackr2	Ccl25		Ackr2			CellTalkDB	PMID:23152546
Ccl26:Ackr2	Ccl26		Ackr2			CellChat	PMID:26740381
Ccl27a:Ackr2	Ccl27a		Ackr2			CellTalkDB	PMID:10725697
Ccl27b:Ackr2	Ccl27b		Ackr2			CellPhoneDB;connectomeDB2020;SingleCellSignalR	CellPhoneDB;FANTOM5;HPRD;PMID:10725696;PMID:10725697;PMID:11821900
Ccl28:Ackr2	Ccl28		Ackr2			CellPhoneDB;CellTalkDB;connectomeDB2020;SingleCellSignalR	CellPhoneDB;FANTOM5;HPRD;PMID:10781587;PMID:28843907
Ccl3:Ackr2	Ccl3		Ackr2			CellChat;CellPhoneDB;CellTalkDB;connectomeDB2020;ICELLNET;SingleCellSignalR	CellPhoneDB;FANTOM5;HPRD;PMID:10699158;PMID:14723600;PMID:22633458;PMID:26740381;PMID:9139699;PMID:9405404
Ccl4:Ackr2	Ccl4		Ackr2			CellChat;CellPhoneDB;CellTalkDB;connectomeDB2020;ICELLNET;NicheNet;SingleCellSignalR	CellPhoneDB;FANTOM5;HPRD;PMID:10699158;PMID:22633458;PMID:26740381;PMID:9139699;PMID:9324304;PMID:9405404
Ccl5:Ackr2	Ccl5		Ackr2			CellChat;CellTalkDB	PMID:10699158;PMID:24218476;PMID:26740381
Ccl7:Ackr2	Ccl7		Ackr2			CellPhoneDB;connectomeDB2020;ICELLNET;NicheNet;SingleCellSignalR	CellPhoneDB;FANTOM5;HPRD;PMID:10699158;PMID:22633458;PMID:9364936;PMID:9405404
Ccl8:Ackr2	Ccl8		Ackr2			CellPhoneDB;connectomeDB2020;ICELLNET;NicheNet;SingleCellSignalR	CellPhoneDB;FANTOM5;HPRD;PMID:10699158;PMID:22633458;PMID:9405404
Ccl9:Ackr2	Ccl9		Ackr2			ICELLNET;SingleCellSignalR	PMID:10699158;PMID:22633458
Cxcl11:Ackr3	Cxcl11		Ackr3			CellChat;CellPhoneDB;connectomeDB2020;ICELLNET;NicheNet;SingleCellSignalR	CellPhoneDB;FANTOM5;IUPHAR;KEGG:mmu04060;KEGG:NicheNet;PMID:20161793;PMID:22633458;PMID:24218476;PMID:27875312;PMID:29180449;PMID:29386406
Cxcl12:Ackr3	Cxcl12		Ackr3			CellChat;CellPhoneDB;CellTalkDB;connectomeDB2020;ICELLNET;NicheNet;SingleCellSignalR	CellPhoneDB;FANTOM5;HPMR;IUPHAR;KEGG:mmu04060;KEGG:NicheNet;PMID:16107333;PMID:16940167;PMID:17804806;PMID:20161793;PMID:20956518;PMID:22633458;PMID:22689506;PMID:23396314;PMID:24218476
Mif:Ackr3	Mif		Ackr3			CellChat;CellTalkDB	PMID:26175090;PMID:30682543
Ccl1:Ackr4	Ccl1		Ackr4			CellChat	KEGG:mmu04060
Ccl11:Ackr4	Ccl11		Ackr4			CellPhoneDB;CellTalkDB;connectomeDB2020;SingleCellSignalR	CellPhoneDB;FANTOM5;HPRD;PMID:10734104
Ccl19:Ackr4	Ccl19		Ackr4			CellChat;CellPhoneDB;CellTalkDB;connectomeDB2020;ICELLNET;NicheNet;SingleCellSignalR	CellPhoneDB;FANTOM5;HPRD;IUPHAR;KEGG:mmu04060;PMID:10706668;PMID:11;PMID:11981810;PMID:22633458;PMID:23341447
Ccl20:Ackr4	Ccl20		Ackr4			connectomeDB2020	PMID:32533638
Ccl21a:Ackr4	Ccl21a		Ackr4			CellChat	KEGG:mmu04060
Ccl21b:Ackr4	Ccl21b		Ackr4			CellChat	KEGG:mmu04060
Ccl21c:Ackr4	Ccl21c		Ackr4			CellChat	KEGG:mmu04060
Ccl21d:Ackr4	Ccl21d		Ackr4			CellPhoneDB;connectomeDB2020;ICELLNET;NicheNet;SingleCellSignalR	CellPhoneDB;FANTOM5;HPRD;IUPHAR;PMID:10706668;PMID:11;PMID:22633458;PMID:23341447
Ccl25:Ackr4	Ccl25		Ackr4			CellChat;CellTalkDB	KEGG:mmu04060;PMID:19383822;PMID:25521433;PMID:29760193
Ccl5:Ackr4	Ccl5		Ackr4			CellTalkDB	PMID:21056554
Ccl7:Ackr4	Ccl7		Ackr4			connectomeDB2020;SingleCellSignalR	FANTOM5;HPRD;PMID:10734104
Ccl8:Ackr4	Ccl8		Ackr4			CellChat;connectomeDB2020;SingleCellSignalR	FANTOM5;HPRD;KEGG:mmu04060;PMID:10734104
Cxcl13:Ackr4	Cxcl13		Ackr4			CellPhoneDB;CellTalkDB;connectomeDB2020;ICELLNET;SingleCellSignalR	CellPhoneDB;FANTOM5;HPRD;PMID:10706668;PMID:22633458;PMID:24218476;PMID:706668
Bmp5:Acvr1_Acvr2a	Bmp5		Acvr1	Acvr2a		CellChat;CellPhoneDB;ICELLNET	CellPhoneDB;KEGG:mmu04350;PMID:26893295;PMID:27481709
Bmp6:Acvr1_Acvr2a	Bmp6		Acvr1	Acvr2a		CellChat;CellPhoneDB;ICELLNET	CellPhoneDB;KEGG:mmu04350;PMID:26893304;PMID:27481709
Bmp7:Acvr1_Acvr2a	Bmp7		Acvr1	Acvr2a		CellChat;CellPhoneDB;ICELLNET	CellPhoneDB;KEGG:mmu04350;PMID:26893313;PMID:27481709
Bmp8a:Acvr1_Acvr2a	Bmp8a		Acvr1	Acvr2a		CellChat	KEGG:mmu04350;PMID:26893322
Bmp8b:Acvr1_Acvr2a	Bmp8b		Acvr1	Acvr2a		CellChat	KEGG:mmu04350;PMID:26893331
Inhba:Acvr1_Acvr2a	Inhba		Acvr1	Acvr2a		CellPhoneDB	CellPhoneDB
Inhba_Inhbb:Acvr1_Acvr2a	Inhba	Inhbb	Acvr1	Acvr2a		CellPhoneDB	CellPhoneDB
Inhbb:Acvr1_Acvr2a	Inhbb		Acvr1	Acvr2a		CellPhoneDB	CellPhoneDB
Bmp5:Acvr1_Acvr2b	Bmp5		Acvr1	Acvr2b		CellChat;CellPhoneDB;ICELLNET	CellPhoneDB;KEGG:mmu04350;PMID:26893296;PMID:27481709
Bmp6:Acvr1_Acvr2b	Bmp6		Acvr1	Acvr2b		CellChat;CellPhoneDB;ICELLNET	CellPhoneDB;KEGG:mmu04350;PMID:26893305;PMID:27481709
Bmp7:Acvr1_Acvr2b	Bmp7		Acvr1	Acvr2b		CellChat;CellPhoneDB;ICELLNET	CellPhoneDB;KEGG:mmu04350;PMID:26893314;PMID:27481709
Bmp8a:Acvr1_Acvr2b	Bmp8a		Acvr1	Acvr2b		CellChat	KEGG:mmu04350;PMID:26893323
Bmp8b:Acvr1_Acvr2b	Bmp8b		Acvr1	Acvr2b		CellChat	KEGG:mmu04350;PMID:26893332
Inhba:Acvr1_Acvr2b	Inhba		Acvr1	Acvr2b		CellPhoneDB	CellPhoneDB
Inhba_Inhbb:Acvr1_Acvr2b	Inhba	Inhbb	Acvr1	Acvr2b		CellPhoneDB	CellPhoneDB
Inhbb:Acvr1_Acvr2b	Inhbb		Acvr1	Acvr2b		CellPhoneDB	CellPhoneDB
Amh:Amhr2_Acvr1	Amh		Amhr2	Acvr1		CellChat;CellPhoneDB;ICELLNET	CellPhoneDB;KEGG:mmu04060;PMID:32333774
Bmp10:Acvr1	Bmp10		Acvr1			CellTalkDB;NicheNet	FANTOM5;PMID:16603567
Bmp15:Acvr1	Bmp15		Acvr1			NicheNet	FANTOM5
Bmp2:Acvr1	Bmp2		Acvr1			CellTalkDB;NicheNet;SingleCellSignalR	FANTOM5;HPRD;KEGG:NicheNet;PMID:17293449;PMID:8006002
Bmp3:Acvr1	Bmp3		Acvr1			NicheNet	FANTOM5
Bmp4:Acvr1	Bmp4		Acvr1			NicheNet	FANTOM5
Bmp5:Acvr1_Bmpr2	Bmp5		Acvr1	Bmpr2		CellChat;CellPhoneDB;ICELLNET	CellPhoneDB;KEGG:mmu04350;PMID:26893297;PMID:27481709
Bmp6:Acvr1_Bmpr2	Bmp6		Acvr1	Bmpr2		CellChat;CellPhoneDB;ICELLNET	CellPhoneDB;KEGG:mmu04350;PMID:26893306;PMID:27481709
Bmp7:Acvr1_Bmpr2	Bmp7		Acvr1	Bmpr2		CellChat;CellPhoneDB;ICELLNET	CellPhoneDB;KEGG:mmu04350;PMID:26893315;PMID:27481709
Bmp8a:Acvr1_Bmpr2	Bmp8a		Acvr1	Bmpr2		CellChat	KEGG:mmu04350;PMID:26893324
Bmp8b:Acvr1_Bmpr2	Bmp8b		Acvr1	Bmpr2		CellChat	KEGG:mmu04350;PMID:26893333
Gdf1:Acvr1	Gdf1		Acvr1			connectomeDB2020	PMID:28955827
Gdf10:Acvr1	Gdf10		Acvr1			CellTalkDB	PMID:22155034
Gdf2:Acvr1	Gdf2		Acvr1			CellTalkDB;connectomeDB2020;SingleCellSignalR	FANTOM5;PMID:19996292;PMID:20628059
Gdf5:Acvr1	Gdf5		Acvr1			CellTalkDB;connectomeDB2020;SingleCellSignalR	FANTOM5;HPRD;PMID:8702914
Inha:Acvr1	Inha		Acvr1			NicheNet;SingleCellSignalR	FANTOM5;HPMR;PMID:29747587
Inhbc:Acvr1	Inhbc		Acvr1			NicheNet;SingleCellSignalR	FANTOM5;HPRD;KEGG:NicheNet;PMID:12651901
Inhbe:Acvr1	Inhbe		Acvr1			NicheNet	KEGG:NicheNet
Lefty1:Acvr1	Lefty1		Acvr1			CellTalkDB	PMID:15531373
Tgfb1:Acvr1_Tgfbr1	Tgfb1		Acvr1	Tgfbr1		CellChat	PMID:29376829
Tgfb1:Tgfbr2_Acvr1	Tgfb1		Tgfbr2	Acvr1		CellPhoneDB	CellPhoneDB
Tgfb2:Acvr1_Tgfbr1	Tgfb2		Acvr1	Tgfbr1		CellChat	PMID:29376829
Tgfb2:Tgfbr2_Acvr1	Tgfb2		Tgfbr2	Acvr1		CellPhoneDB	CellPhoneDB
Tgfb3:Acvr1_Tgfbr1	Tgfb3		Acvr1	Tgfbr1		CellChat	PMID:29376829
Tgfb3:Tgfbr2_Acvr1	Tgfb3		Tgfbr2	Acvr1		CellPhoneDB	CellPhoneDB
Bmp3:Acvr1b_Acvr2a	Bmp3		Acvr1b	Acvr2a		CellPhoneDB	CellPhoneDB
Gdf1:Acvr1b_Acvr2a	Gdf1		Acvr1b	Acvr2a		CellChat;ICELLNET	KEGG:mmu04350;PMID:17287255;PMID:22710174,27481709
Gdf10:Acvr1b_Acvr2a	Gdf10		Acvr1b	Acvr2a		CellChat	KEGG:mmu04350
Gdf11:Acvr1b_Acvr2a	Gdf11		Acvr1b	Acvr2a		CellPhoneDB;ICELLNET	CellPhoneDB;PMID:22710174,27481709
Gdf3:Acvr1b_Acvr2a	Gdf3		Acvr1b	Acvr2a		CellChat;ICELLNET	KEGG:mmu04350;PMID:17287255;PMID:22710174,27481709
Inhba:Acvr1b_Acvr2a	Inhba		Acvr1b	Acvr2a		CellChat;CellPhoneDB;ICELLNET	CellPhoneDB;KEGG:mmu04350;PMID:8622651;PMID:8721982
Inhba_Inhbb:Acvr1b_Acvr2a	Inhba	Inhbb	Acvr1b	Acvr2a		CellPhoneDB;ICELLNET	CellPhoneDB;PMID:8622651;PMID:8721982
Inhbb:Acvr1b_Acvr2a	Inhbb		Acvr1b	Acvr2a		CellChat;CellPhoneDB;ICELLNET	CellPhoneDB;KEGG:mmu04352;PMID:8622651;PMID:8721982
Inhbc:Acvr1b_Acvr2a	Inhbc		Acvr1b	Acvr2a		CellChat	KEGG:mmu04356
Inhbe:Acvr1b_Acvr2a	Inhbe		Acvr1b	Acvr2a		CellChat	KEGG:mmu04360
Mstn:Acvr1b_Acvr2a	Mstn		Acvr1b	Acvr2a		CellChat;CellPhoneDB	CellPhoneDB;KEGG:mmu04060
Nodal:Acvr1b_Acvr2a	Nodal		Acvr1b	Acvr2a		CellChat;ICELLNET	KEGG:mmu04350;PMID:17287255;PMID:17878607
Gdf1:Acvr1b_Acvr2b	Gdf1		Acvr1b	Acvr2b		CellChat;CellPhoneDB;ICELLNET	CellPhoneDB;KEGG:mmu04350;PMID:17287255;PMID:22710174,27481709
Gdf10:Acvr1b_Acvr2b	Gdf10		Acvr1b	Acvr2b		CellPhoneDB;ICELLNET	CellPhoneDB;PMID:31416681,17878607
Gdf11:Acvr1b_Acvr2b	Gdf11		Acvr1b	Acvr2b		CellChat;CellPhoneDB;ICELLNET	CellPhoneDB;KEGG:mmu04350;PMID:22710174,27481709
Gdf3:Acvr1b_Acvr2b	Gdf3		Acvr1b	Acvr2b		CellChat;CellPhoneDB;ICELLNET	CellPhoneDB;KEGG:mmu04350;PMID:17287255;PMID:22710174,27481709
Inhba:Acvr1b_Acvr2b	Inhba		Acvr1b	Acvr2b		CellChat;CellPhoneDB;ICELLNET	CellPhoneDB;KEGG:mmu04351;PMID:8622651;PMID:8721982
Inhba_Inhbb:Acvr1b_Acvr2b	Inhba	Inhbb	Acvr1b	Acvr2b		CellPhoneDB;ICELLNET	CellPhoneDB;PMID:8622651;PMID:8721982
Inhbb:Acvr1b_Acvr2b	Inhbb		Acvr1b	Acvr2b		CellChat;CellPhoneDB;ICELLNET	CellPhoneDB;KEGG:mmu04353;PMID:8622651;PMID:8721982
Inhbc:Acvr1b_Acvr2b	Inhbc		Acvr1b	Acvr2b		CellChat	KEGG:mmu04357
Inhbe:Acvr1b_Acvr2b	Inhbe		Acvr1b	Acvr2b		CellChat	KEGG:mmu04361
Mstn:Acvr1b_Acvr2b	Mstn		Acvr1b	Acvr2b		CellChat;CellPhoneDB;ICELLNET	CellPhoneDB;KEGG:mmu04060;PMID:29409020
Nodal:Acvr1b_Acvr2b	Nodal		Acvr1b	Acvr2b		CellChat;ICELLNET	KEGG:mmu04350;PMID:17287255;PMID:17878607
Nodal:Acvr1b_Acvr2b_Tdgf1	Nodal		Acvr1b	Acvr2b	Tdgf1	CellPhoneDB	CellPhoneDB
Bmp15:Acvr1b	Bmp15		Acvr1b			CellTalkDB	PMID:23382188
Gdf9:Acvr1b_Bmpr2	Gdf9		Acvr1b	Bmpr2		CellChat	KEGG:mmu04350
Inha:Acvr1b	Inha		Acvr1b			NicheNet	FANTOM5
Lefty1:Acvr1b	Lefty1		Acvr1b			CellTalkDB;SingleCellSignalR	PMID:11952836;reactome
Lefty2:Acvr1b	Lefty2		Acvr1b			CellTalkDB;SingleCellSignalR	PMID:11952836;reactome
Tgfb1:Acvr1b_Tgfbr2	Tgfb1		Acvr1b	Tgfbr2		CellChat	PMID:27449815
Tgfb2:Acvr1b_Tgfbr2	Tgfb2		Acvr1b	Tgfbr2		CellChat	PMID:27449815
Tgfb3:Acvr1b_Tgfbr2	Tgfb3		Acvr1b	Tgfbr2		CellChat	PMID:27449815
Gdf1:Acvr1c_Acvr2a	Gdf1		Acvr1c	Acvr2a		CellChat;ICELLNET	KEGG:mmu04350;PMID:17287255;PMID:22710174,27481709
Gdf3:Acvr1c_Acvr2a	Gdf3		Acvr1c	Acvr2a		CellChat;ICELLNET	KEGG:mmu04350;PMID:17287255;PMID:22710174,27481709
Inhba:Acvr1c_Acvr2a	Inhba		Acvr1c	Acvr2a		CellPhoneDB	CellPhoneDB
Inhba_Inhbb:Acvr1c_Acvr2a	Inhba	Inhbb	Acvr1c	Acvr2a		CellPhoneDB;ICELLNET	CellPhoneDB;PMID:8622651;PMID:8721982
Inhbb:Acvr1c_Acvr2a	Inhbb		Acvr1c	Acvr2a		CellChat;CellPhoneDB;ICELLNET	CellPhoneDB;KEGG:mmu04354;PMID:8622651;PMID:8721982
Inhbc:Acvr1c_Acvr2a	Inhbc		Acvr1c	Acvr2a		CellChat	KEGG:mmu04358
Inhbe:Acvr1c_Acvr2a	Inhbe		Acvr1c	Acvr2a		CellChat	KEGG:mmu04362
Nodal:Acvr1c_Acvr2a	Nodal		Acvr1c	Acvr2a		CellChat;ICELLNET	KEGG:mmu04350;PMID:17287255;PMID:17878607
Gdf1:Acvr1c_Acvr2b	Gdf1		Acvr1c	Acvr2b		CellChat;ICELLNET	KEGG:mmu04350;PMID:17287255;PMID:22710174,27481709
Gdf3:Acvr1c_Acvr2b	Gdf3		Acvr1c	Acvr2b		CellChat;ICELLNET	KEGG:mmu04350;PMID:17287255;PMID:22710174,27481709
Inhba:Acvr1c_Acvr2b	Inhba		Acvr1c	Acvr2b		CellPhoneDB	CellPhoneDB
Inhba_Inhbb:Acvr1c_Acvr2b	Inhba	Inhbb	Acvr1c	Acvr2b		CellPhoneDB;ICELLNET	CellPhoneDB;PMID:8622651;PMID:8721982
Inhbb:Acvr1c_Acvr2b	Inhbb		Acvr1c	Acvr2b		CellChat;CellPhoneDB;ICELLNET	CellPhoneDB;KEGG:mmu04355;PMID:8622651;PMID:8721982
Inhbc:Acvr1c_Acvr2b	Inhbc		Acvr1c	Acvr2b		CellChat	KEGG:mmu04359
Inhbe:Acvr1c_Acvr2b	Inhbe		Acvr1c	Acvr2b		CellChat	KEGG:mmu04363
Nodal:Acvr1c_Acvr2b	Nodal		Acvr1c	Acvr2b		CellChat;ICELLNET	KEGG:mmu04350;PMID:17287255;PMID:17878607
Bmp15:Acvr1c	Bmp15		Acvr1c			CellTalkDB	PMID:18633140
Gdf11:Acvr1c	Gdf11		Acvr1c			CellTalkDB	PMID:16845371
Gdf9:Acvr1c	Gdf9		Acvr1c			CellTalkDB	PMID:18633140
Tdgf1:Acvr1c	Tdgf1		Acvr1c			CellTalkDB;SingleCellSignalR	FANTOM5;HPRD;PMID:11485994
Tgfb1:Acvr1c_Tgfbr2	Tgfb1		Acvr1c	Tgfbr2		CellChat	PMID:27449815
Tgfb2:Acvr1c_Tgfbr2	Tgfb2		Acvr1c	Tgfbr2		CellChat	PMID:27449815
Tgfb3:Acvr1c_Tgfbr2	Tgfb3		Acvr1c	Tgfbr2		CellChat	PMID:27449815
Bmp10:Acvrl1_Acvr2a	Bmp10		Acvrl1	Acvr2a		CellChat;ICELLNET	KEGG:mmu04350;PMID:17878607;PMID:25620979;PMID:26893264
Gdf2:Acvrl1_Acvr2a	Gdf2		Acvrl1	Acvr2a		CellChat;ICELLNET	KEGG:mmu04350;PMID:22710174,27481709;PMID:26893264
Bmp15:Acvr2a	Bmp15		Acvr2a			connectomeDB2020;NicheNet	FANTOM5;PMID:2419820
Bmp2:Bmpr1a_Acvr2a	Bmp2		Bmpr1a	Acvr2a		CellChat;CellPhoneDB;ICELLNET	CellPhoneDB;KEGG:mmu04350;PMID:18436533;PMID:26893264
Bmp2:Bmpr1b_Acvr2a	Bmp2		Bmpr1b	Acvr2a		CellChat;CellPhoneDB;ICELLNET	CellPhoneDB;KEGG:mmu04350;PMID:18436533;PMID:26893267
Bmp4:Bmpr1a_Acvr2a	Bmp4		Bmpr1a	Acvr2a		CellChat;CellPhoneDB;ICELLNET	CellPhoneDB;KEGG:mmu04350;PMID:18436533;PMID:26893270
Bmp4:Bmpr1b_Acvr2a	Bmp4		Bmpr1b	Acvr2a		CellChat;CellPhoneDB;ICELLNET	CellPhoneDB;KEGG:mmu04350;PMID:18436533;PMID:26893273
Bmp5:Bmpr1a_Acvr2a	Bmp5		Bmpr1a	Acvr2a		CellChat;CellPhoneDB;ICELLNET	CellPhoneDB;KEGG:mmu04350;PMID:26893298;PMID:27481709
Bmp5:Bmpr1b_Acvr2a	Bmp5		Bmpr1b	Acvr2a		CellChat;CellPhoneDB;ICELLNET	CellPhoneDB;KEGG:mmu04350;PMID:26893301;PMID:27481709
Bmp6:Bmpr1a_Acvr2a	Bmp6		Bmpr1a	Acvr2a		CellChat;CellPhoneDB;ICELLNET	CellPhoneDB;KEGG:mmu04350;PMID:26893307;PMID:27481709
Bmp6:Bmpr1b_Acvr2a	Bmp6		Bmpr1b	Acvr2a		CellChat;CellPhoneDB;ICELLNET	CellPhoneDB;KEGG:mmu04350;PMID:26893310;PMID:27481709
Bmp7:Bmpr1a_Acvr2a	Bmp7		Bmpr1a	Acvr2a		CellChat;CellPhoneDB;ICELLNET	CellPhoneDB;KEGG:mmu04350;PMID:26893316;PMID:27481709
Bmp7:Bmpr1b_Acvr2a	Bmp7		Bmpr1b	Acvr2a		CellChat;CellPhoneDB;ICELLNET	CellPhoneDB;KEGG:mmu04350;PMID:26893319;PMID:27481709
Bmp8a:Bmpr1a_Acvr2a	Bmp8a		Bmpr1a	Acvr2a		CellChat	KEGG:mmu04350;PMID:26893325
Bmp8a:Bmpr1b_Acvr2a	Bmp8a		Bmpr1b	Acvr2a		CellChat	KEGG:mmu04350;PMID:26893328
Bmp8b:Bmpr1a_Acvr2a	Bmp8b		Bmpr1a	Acvr2a		CellChat	KEGG:mmu04350;PMID:26893334
Bmp8b:Bmpr1b_Acvr2a	Bmp8b		Bmpr1b	Acvr2a		CellChat	KEGG:mmu04350;PMID:26893337
Gdf5:Bmpr1a_Acvr2a	Gdf5		Bmpr1a	Acvr2a		CellChat;CellPhoneDB;ICELLNET	CellPhoneDB;KEGG:mmu04350;PMID:26893276;PMID:27481709
Gdf6:Bmpr1a_Acvr2a	Gdf6		Bmpr1a	Acvr2a		CellChat;CellPhoneDB;ICELLNET	CellPhoneDB;KEGG:mmu04350;PMID:26893282;PMID:27481709
Gdf7:Bmpr1a_Acvr2a	Gdf7		Bmpr1a	Acvr2a		CellChat;CellPhoneDB;ICELLNET	CellPhoneDB;KEGG:mmu04350;PMID:26893288;PMID:27481709
Gdf5:Bmpr1b_Acvr2a	Gdf5		Bmpr1b	Acvr2a		CellChat;CellPhoneDB;ICELLNET	CellPhoneDB;KEGG:mmu04350;PMID:26893279;PMID:27481709
Gdf6:Bmpr1b_Acvr2a	Gdf6		Bmpr1b	Acvr2a		CellChat;CellPhoneDB;ICELLNET	CellPhoneDB;KEGG:mmu04350;PMID:26893285;PMID:27481709
Gdf7:Bmpr1b_Acvr2a	Gdf7		Bmpr1b	Acvr2a		CellChat;CellPhoneDB;ICELLNET	CellPhoneDB;KEGG:mmu04350;PMID:26893291;PMID:27481709
Gdf11:Tgfbr1_Acvr2a	Gdf11		Tgfbr1	Acvr2a		CellChat;CellPhoneDB;ICELLNET	CellPhoneDB;KEGG:mmu04350;PMID:16845371,12414726
Gdf9:Acvr2a	Gdf9		Acvr2a			CellTalkDB;connectomeDB2020;SingleCellSignalR	FANTOM5;HPRD;PMID:12135884
Inha:Acvr2a	Inha		Acvr2a			CellTalkDB;connectomeDB2020;NicheNet;SingleCellSignalR	FANTOM5;HPMR;PMID:12493742
Inhbc:Acvr2a	Inhbc		Acvr2a			CellPhoneDB;CellTalkDB;connectomeDB2020;NicheNet;SingleCellSignalR	CellPhoneDB;FANTOM5;HPRD;KEGG:NicheNet;PMID:12651901;PMID:22710174
Inhbe:Acvr2a	Inhbe		Acvr2a			CellPhoneDB;CellTalkDB;NicheNet	CellPhoneDB;KEGG:NicheNet;PMID:22710174
Lefty1:Acvr2a	Lefty1		Acvr2a			CellTalkDB;SingleCellSignalR	PMID:11952836;reactome
Lefty2:Acvr2a	Lefty2		Acvr2a			CellTalkDB;SingleCellSignalR	PMID:11952836;reactome
Mstn:Tgfbr1_Acvr2a	Mstn		Tgfbr1	Acvr2a		CellChat;CellPhoneDB	CellPhoneDB;KEGG:mmu04060
Tdgf1:Acvr2a	Tdgf1		Acvr2a			CellTalkDB;connectomeDB2020;NicheNet;SingleCellSignalR	FANTOM5;HPMR;PMID:12682303;reactome
Bmp10:Acvrl1_Acvr2b	Bmp10		Acvrl1	Acvr2b		ICELLNET	PMID:17878607
Gdf2:Acvrl1_Acvr2b	Gdf2		Acvrl1	Acvr2b		ICELLNET	PMID:22710174,27481709
Bmp15:Acvr2b	Bmp15		Acvr2b			NicheNet	FANTOM5
Bmp2:Bmpr1a_Acvr2b	Bmp2		Bmpr1a	Acvr2b		CellChat;CellPhoneDB;ICELLNET	CellPhoneDB;KEGG:mmu04350;PMID:18436533;PMID:26893265
Bmp2:Bmpr1b_Acvr2b	Bmp2		Bmpr1b	Acvr2b		CellChat;CellPhoneDB;ICELLNET	CellPhoneDB;KEGG:mmu04350;PMID:18436533;PMID:26893268
Bmp3:Acvr2b	Bmp3		Acvr2b			CellTalkDB;connectomeDB2020;NicheNet	FANTOM5;PMID:17924656;PMID:22074949
Bmp4:Bmpr1a_Acvr2b	Bmp4		Bmpr1a	Acvr2b		CellChat;CellPhoneDB;ICELLNET	CellPhoneDB;KEGG:mmu04350;PMID:18436533;PMID:26893271
Bmp4:Bmpr1b_Acvr2b	Bmp4		Bmpr1b	Acvr2b		CellChat;CellPhoneDB;ICELLNET	CellPhoneDB;KEGG:mmu04350;PMID:18436533;PMID:26893274
Bmp5:Bmpr1a_Acvr2b	Bmp5		Bmpr1a	Acvr2b		CellChat;CellPhoneDB;ICELLNET	CellPhoneDB;KEGG:mmu04350;PMID:26893299;PMID:27481709
Bmp5:Bmpr1b_Acvr2b	Bmp5		Bmpr1b	Acvr2b		CellChat;CellPhoneDB;ICELLNET	CellPhoneDB;KEGG:mmu04350;PMID:26893302;PMID:27481709
Bmp6:Bmpr1a_Acvr2b	Bmp6		Bmpr1a	Acvr2b		CellChat;CellPhoneDB;ICELLNET	CellPhoneDB;KEGG:mmu04350;PMID:26893308;PMID:27481709
Bmp6:Bmpr1b_Acvr2b	Bmp6		Bmpr1b	Acvr2b		CellChat;CellPhoneDB;ICELLNET	CellPhoneDB;KEGG:mmu04350;PMID:26893311;PMID:27481709
Bmp7:Bmpr1a_Acvr2b	Bmp7		Bmpr1a	Acvr2b		CellChat;CellPhoneDB;ICELLNET	CellPhoneDB;KEGG:mmu04350;PMID:26893317;PMID:27481709
Bmp7:Bmpr1b_Acvr2b	Bmp7		Bmpr1b	Acvr2b		CellChat;CellPhoneDB;ICELLNET	CellPhoneDB;KEGG:mmu04350;PMID:26893320;PMID:27481709
Bmp8a:Bmpr1a_Acvr2b	Bmp8a		Bmpr1a	Acvr2b		CellChat	KEGG:mmu04350;PMID:26893326
Bmp8a:Bmpr1b_Acvr2b	Bmp8a		Bmpr1b	Acvr2b		CellChat	KEGG:mmu04350;PMID:26893329
Bmp8b:Bmpr1a_Acvr2b	Bmp8b		Bmpr1a	Acvr2b		CellChat	KEGG:mmu04350;PMID:26893335
Bmp8b:Bmpr1b_Acvr2b	Bmp8b		Bmpr1b	Acvr2b		CellChat	KEGG:mmu04350;PMID:26893338
Gdf5:Bmpr1a_Acvr2b	Gdf5		Bmpr1a	Acvr2b		CellChat;CellPhoneDB;ICELLNET	CellPhoneDB;KEGG:mmu04350;PMID:26893277;PMID:27481709
Gdf6:Bmpr1a_Acvr2b	Gdf6		Bmpr1a	Acvr2b		CellChat;CellPhoneDB;ICELLNET	CellPhoneDB;KEGG:mmu04350;PMID:26893283;PMID:27481709
Gdf7:Bmpr1a_Acvr2b	Gdf7		Bmpr1a	Acvr2b		CellChat;CellPhoneDB;ICELLNET	CellPhoneDB;KEGG:mmu04350;PMID:26893289;PMID:27481709
Gdf5:Bmpr1b_Acvr2b	Gdf5		Bmpr1b	Acvr2b		CellChat;CellPhoneDB;ICELLNET	CellPhoneDB;KEGG:mmu04350;PMID:26893280;PMID:27481709
Gdf6:Bmpr1b_Acvr2b	Gdf6		Bmpr1b	Acvr2b		CellChat;CellPhoneDB;ICELLNET	CellPhoneDB;KEGG:mmu04350;PMID:26893286;PMID:27481709
Gdf7:Bmpr1b_Acvr2b	Gdf7		Bmpr1b	Acvr2b		CellChat;CellPhoneDB;ICELLNET	CellPhoneDB;KEGG:mmu04350;PMID:26893292;PMID:27481709
Gdf11:Tgfbr1_Acvr2b	Gdf11		Tgfbr1	Acvr2b		CellChat;CellPhoneDB;ICELLNET	CellPhoneDB;KEGG:mmu04350;PMID:16845371,12414726
Inha:Acvr2b	Inha		Acvr2b			NicheNet;SingleCellSignalR	FANTOM5;HPMR;PMID:29747587
Inhbc:Acvr2b	Inhbc		Acvr2b			CellPhoneDB;CellTalkDB;connectomeDB2020;NicheNet;SingleCellSignalR	CellPhoneDB;FANTOM5;HPRD;KEGG:NicheNet;PMID:12651901;PMID:22710174
Inhbe:Acvr2b	Inhbe		Acvr2b			CellPhoneDB;CellTalkDB;NicheNet;SingleCellSignalR	CellPhoneDB;FANTOM5;KEGG:NicheNet;PMID:22710174
Lefty1:Acvr2b	Lefty1		Acvr2b			CellTalkDB;SingleCellSignalR	PMID:11952836;reactome
Lefty2:Acvr2b	Lefty2		Acvr2b			CellTalkDB;connectomeDB2020;NicheNet;SingleCellSignalR	FANTOM5;HPMR;PMID:11952836;reactome
Mstn:Tgfbr1_Acvr2b	Mstn		Tgfbr1	Acvr2b		CellChat;CellPhoneDB;ICELLNET	CellPhoneDB;KEGG:mmu04060;PMID:29409020
Bmp10:Acvrl1_Bmpr2	Bmp10		Acvrl1	Bmpr2		CellChat;CellPhoneDB;ICELLNET	CellPhoneDB;KEGG:mmu04350;PMID:17878607;PMID:25620979;PMID:26893264
Bmp7:Acvrl1	Bmp7		Acvrl1			CellTalkDB	PMID:15851468
Gdf2:Acvrl1_Bmpr2	Gdf2		Acvrl1	Bmpr2		CellChat;CellPhoneDB;ICELLNET	CellPhoneDB;KEGG:mmu04350;PMID:22710174,27481709;PMID:26893264
Tgfb1:Acvrl1	Tgfb1		Acvrl1			CellTalkDB;connectomeDB2020;NicheNet;SingleCellSignalR	FANTOM5;HPMR;HPRD;PMID:10716993;PMID:22087763
Tgfb3:Acvrl1	Tgfb3		Acvrl1			connectomeDB2020;NicheNet;SingleCellSignalR	FANTOM5;HPMR;HPRD;PMID:1;PMID:10187774;PMID:11850637
Ada:Adora1	Ada		Adora1			CellTalkDB	PMID:15983379;PMID:8601428
Ada:Adora2b	Ada		Adora2b			CellTalkDB	PMID:15983379
Ada:Dpp4	Ada		Dpp4			CellTalkDB;SingleCellSignalR	PMID:15213224;PMID:21738897
Adam10:Axl	Adam10		Axl			CellTalkDB;SingleCellSignalR	FANTOM5;HPRD;PMID:16227584;PMID:7822279
Adam10:Cadm1	Adam10		Cadm1			CellTalkDB	PMID:22172944
Adam10:Efna3	Adam10		Efna3			SingleCellSignalR	PMID:19823572
Adam10:Epha3	Adam10		Epha3			CellTalkDB;connectomeDB2020;SingleCellSignalR	FANTOM5;HPRD;PMID:16239146;PMID:23108669
Adam10:Erbb2	Adam10		Erbb2			CellTalkDB	PMID:16627989
Adam10:Fcer2a	Adam10		Fcer2a			CellTalkDB	PMID:17072319
Adam10:Gpnmb	Adam10		Gpnmb			CellTalkDB	PMID:29519253
Adam10:Il6ra	Adam10		Il6ra			CellTalkDB	PMID:21454673
Adam10:Itgav	Adam10		Itgav			CellTalkDB	PMID:11462216
Adam10:Lrp1	Adam10		Lrp1			CellTalkDB	PMID:27503326
Adam10:Notch1	Adam10		Notch1			CellTalkDB;SingleCellSignalR	PMID:19704010;PMID:19726682;PMID:22399336;PMID:24842903
Adam10:Notch3	Adam10		Notch3			CellTalkDB	PMID:24842903
Adam10:Tspan10	Adam10		Tspan10			CellTalkDB	PMID:30013551
Adam10:Tspan14	Adam10		Tspan14			CellTalkDB	PMID:30013551
Adam10:Tspan15	Adam10		Tspan15			CellTalkDB	PMID:30013551
Adam10:Tspan17	Adam10		Tspan17			CellTalkDB	PMID:30013551
Adam10:Tspan5	Adam10		Tspan5			CellTalkDB	PMID:30013551
Adam11:Itga4	Adam11		Itga4			connectomeDB2020	PMID:28913673
Lgi1:Adam11	Lgi1		Adam11			connectomeDB2020	PMID:18974846
Lgi2:Adam11	Lgi2		Adam11			connectomeDB2020	PMID:20220021
Lgi4:Adam11	Lgi4		Adam11			connectomeDB2020	PMID:18974846;PMID:20220021
Adam12:Epha1	Adam12		Epha1			CellTalkDB	PMID:23686306
Adam12:Itga9	Adam12		Itga9			CellTalkDB;connectomeDB2020;NicheNet;SingleCellSignalR	FANTOM5;HPMR;PMID:10944520
Adam12:Itgb1	Adam12		Itgb1			CellTalkDB;connectomeDB2020;NicheNet;SingleCellSignalR	FANTOM5;HPMR;PMID:10944520
Adam12:Sdc4	Adam12		Sdc4			CellTalkDB;connectomeDB2020;NicheNet;SingleCellSignalR	FANTOM5;HPMR;PMID:12509413
Adam12:Tgfbr2	Adam12		Tgfbr2			CellTalkDB	PMID:17620406
Adam15:Itga5	Adam15		Itga5			connectomeDB2020;NicheNet;SingleCellSignalR	FANTOM5;HPMR;PMID:9516430;PMID:952;PMID:9914169
Adam15:Itga9	Adam15		Itga9			CellTalkDB;connectomeDB2020;NicheNet;SingleCellSignalR	FANTOM5;HPMR;PMID:10944520
Adam15:Itgav	Adam15		Itgav			CellTalkDB;connectomeDB2020;SingleCellSignalR	FANTOM5;PMID:11882657;PMID:18390692;PMID:9914169
Adam15:Itgb1	Adam15		Itgb1			CellTalkDB;connectomeDB2020;NicheNet;SingleCellSignalR	FANTOM5;HPMR;PMID:109;PMID:10944520;PMID:9914169
Adam15:Itgb3	Adam15		Itgb3			connectomeDB2020;NicheNet;SingleCellSignalR	FANTOM5;HPMR;PMID:9516430
Adam17:Aplp2	Adam17		Aplp2			CellTalkDB	PMID:20139073
Adam17:Cd40	Adam17		Cd40			CellTalkDB	PMID:24189063
Adam17:Cd9	Adam17		Cd9			CellTalkDB	PMID:21365281;PMID:23052204
Adam17:Erbb4	Adam17		Erbb4			CellTalkDB;SingleCellSignalR	FANTOM5;HPRD;PMID:10744726;PMID:15534001
Adam17:Ghr	Adam17		Ghr			CellTalkDB	PMID:14519102
Adam17:Itga5	Adam17		Itga5			CellTalkDB;connectomeDB2020;NicheNet;SingleCellSignalR	FANTOM5;HPMR;PMID:14970227;PMID:30455686
Adam17:Itga6	Adam17		Itga6			CellTalkDB	PMID:23888051
Adam17:Itgb1	Adam17		Itgb1			CellTalkDB;connectomeDB2020;NicheNet;SingleCellSignalR	FANTOM5;HPMR;PMID:14970227;PMID:23888051;PMID:27550917;PMID:30455686
Adam17:Itgb6	Adam17		Itgb6			CellTalkDB	PMID:23888051
Adam17:Nectin4	Adam17		Nectin4			CellTalkDB	PMID:28232483
Adam17:Notch1	Adam17		Notch1			CellTalkDB;connectomeDB2020;SingleCellSignalR	FANTOM5;HPRD;PMID:10882063;PMID:19704010;PMID:96;PMID:9620803
Adam17:Notch2	Adam17		Notch2			CellTalkDB	PMID:25918160
Adam17:Rhbdf2	Adam17		Rhbdf2			CellTalkDB	PMID:28104813
Timp3:Adam17	Timp3		Adam17			SingleCellSignalR	PMID:20980382
Adam17:Tnfrsf1a	Adam17		Tnfrsf1a			CellTalkDB	PMID:28794434
Adam17:Tnfrsf1b	Adam17		Tnfrsf1b			CellTalkDB	PMID:28122773
Lgi1:Adam22	Lgi1		Adam22			connectomeDB2020	PMID:18974846
Lgi2:Adam22	Lgi2		Adam22			connectomeDB2020	PMID:21829378
Lgi3:Adam22	Lgi3		Adam22			connectomeDB2020	PMID:20220021
Lgi4:Adam22	Lgi4		Adam22			connectomeDB2020	PMID:18974846;PMID:20220021
Adam23:Itga4	Adam23		Itga4			connectomeDB2020	PMID:28913673
Adam23:Itga5	Adam23		Itga5			connectomeDB2020;NicheNet;SingleCellSignalR	FANTOM5;HPMR;PMID:10749942
Adam23:Itgb3	Adam23		Itgb3			connectomeDB2020;NicheNet;SingleCellSignalR	FANTOM5;HPMR;PMID:10749942
Lgi1:Adam23	Lgi1		Adam23			connectomeDB2020	PMID:18974846
Lgi2:Adam23	Lgi2		Adam23			connectomeDB2020	PMID:21829378
Lgi3:Adam23	Lgi3		Adam23			connectomeDB2020	PMID:20220021;PMID:22405860
Lgi4:Adam23	Lgi4		Adam23			connectomeDB2020	PMID:18974846;PMID:20220021
Adam28:Itga4	Adam28		Itga4			connectomeDB2020;SingleCellSignalR	FANTOM5;HPRD;PMID:11724793
Adam29:Itga4	Adam29		Itga4			connectomeDB2020	PMID:28913673
Adam2:Cd9	Adam2		Cd9			CellTalkDB;SingleCellSignalR	FANTOM5;HPRD;PMID:10518536
Adam2:Itga6	Adam2		Itga6			CellTalkDB;connectomeDB2020;NicheNet;SingleCellSignalR	FANTOM5;HPMR;PMID:9889149;PMID:9971748
Adam2:Itga9	Adam2		Itga9			CellTalkDB;connectomeDB2020;SingleCellSignalR	FANTOM5;PMID:21060781
Adam2:Itgb1	Adam2		Itgb1			CellTalkDB;connectomeDB2020;NicheNet;SingleCellSignalR	FANTOM5;HPMR;PMID:9889149;PMID:9971748
Adam2:Itgb7	Adam2		Itgb7			CellTalkDB;connectomeDB2020;SingleCellSignalR	FANTOM5;PMID:21060781
Adam3:Cd9	Adam3		Cd9			CellTalkDB	PMID:11294888
Adam7:Itga4	Adam7		Itga4			connectomeDB2020	PMID:15504110
Adam7:Itgb7	Adam7		Itgb7			connectomeDB2020	PMID:15504110
Adam9:Itga3	Adam9		Itga3			connectomeDB2020;SingleCellSignalR	FANTOM5;HPRD;PMID:15361064
Adam9:Itga6	Adam9		Itga6			CellTalkDB;connectomeDB2020;NicheNet;SingleCellSignalR	FANTOM5;HPMR;HPRD;PMID:10825303;PMID:15;PMID:15361064;PMID:27699237
Adam9:Itgav	Adam9		Itgav			CellTalkDB;connectomeDB2020;NicheNet;SingleCellSignalR	FANTOM5;HPMR;HPRD;PMID:11162558;PMID:15;PMID:15361064
Adam9:Itgb1	Adam9		Itgb1			CellTalkDB;connectomeDB2020;NicheNet;SingleCellSignalR	FANTOM5;HPMR;PMID:10825303;PMID:15361064
Adam9:Itgb5	Adam9		Itgb5			CellTalkDB;connectomeDB2020;NicheNet;SingleCellSignalR	FANTOM5;HPMR;PMID:11162558;PMID:16373656
Adamts3:Ccbe1	Adamts3		Ccbe1			CellTalkDB	PMID:27159393
Adcyap1:Adcyap1r1	Adcyap1		Adcyap1r1			CellChat;CellPhoneDB;CellTalkDB;connectomeDB2020;NicheNet;SingleCellSignalR	CellPhoneDB;FANTOM5;HPMR;HPRD;IUPHAR;PMID:10100920;PMID:10583729;PMID:11931347;PMID:16930633;PMID:21350482;PMID:31284862;PMID:8253796;PMID:8703026;reactome
Adcyap1:Adrb2	Adcyap1		Adrb2			SingleCellSignalR	reactome
Adcyap1:Adrb3	Adcyap1		Adrb3			CellTalkDB;SingleCellSignalR	PMID:25056115;reactome
Adcyap1:Dpp4	Adcyap1		Dpp4			CellPhoneDB;CellTalkDB	CellPhoneDB;PMID:29451201
Adcyap1:Gpr20	Adcyap1		Gpr20			SingleCellSignalR	reactome
Adcyap1:Pth1r	Adcyap1		Pth1r			SingleCellSignalR	reactome
Adcyap1:Ramp2	Adcyap1		Ramp2			CellTalkDB;SingleCellSignalR	PMID:23745705;reactome
Adcyap1:Ramp3	Adcyap1		Ramp3			CellTalkDB;SingleCellSignalR	PMID:23745705;reactome
Adcyap1:Sctr	Adcyap1		Sctr			CellPhoneDB;connectomeDB2020;SingleCellSignalR	CellPhoneDB;FANTOM5;HPRD;PMID:1335692
Adcyap1:Tshr	Adcyap1		Tshr			SingleCellSignalR	reactome
Adcyap1:Vipr1	Adcyap1		Vipr1			CellPhoneDB;CellTalkDB;connectomeDB2020;NicheNet;SingleCellSignalR	CellPhoneDB;FANTOM5;HPMR;HPRD;IUPHAR;PMID:10835102;PMID:11897681;PMID:11931347;PMID:12429744;PMID:16930633;PMID:8791009;PMID:9928018;reactome
Adcyap1:Vipr2	Adcyap1		Vipr2			CellPhoneDB;CellTalkDB;connectomeDB2020;NicheNet;SingleCellSignalR	CellPhoneDB;FANTOM5;HPRD;IUPHAR;PMID:11193817;PMID:11931347;PMID:11978642;PMID:16930633;PMID:27453364;PMID:8146174;PMID:9928018
Adm:Adcyap1r1	Adm		Adcyap1r1			SingleCellSignalR	reactome
Adm2:Adcyap1r1	Adm2		Adcyap1r1			SingleCellSignalR	reactome
Avp:Adcyap1r1	Avp		Adcyap1r1			SingleCellSignalR	reactome
Calca:Adcyap1r1	Calca		Adcyap1r1			SingleCellSignalR	reactome
Calcb:Adcyap1r1	Calcb		Adcyap1r1			SingleCellSignalR	reactome
Cga:Adcyap1r1	Cga		Adcyap1r1			SingleCellSignalR	reactome
Crh:Adcyap1r1	Crh		Adcyap1r1			SingleCellSignalR	reactome
Fshb:Adcyap1r1	Fshb		Adcyap1r1			SingleCellSignalR	reactome
Gcg:Adcyap1r1	Gcg		Adcyap1r1			SingleCellSignalR	reactome
Ghrh:Adcyap1r1	Ghrh		Adcyap1r1			SingleCellSignalR	reactome
Gip:Adcyap1r1	Gip		Adcyap1r1			SingleCellSignalR	reactome
Iapp:Adcyap1r1	Iapp		Adcyap1r1			SingleCellSignalR	reactome
Nps:Adcyap1r1	Nps		Adcyap1r1			SingleCellSignalR	reactome
Pomc:Adcyap1r1	Pomc		Adcyap1r1			SingleCellSignalR	reactome
Pth:Adcyap1r1	Pth		Adcyap1r1			SingleCellSignalR	reactome
Pth2:Adcyap1r1	Pth2		Adcyap1r1			SingleCellSignalR	reactome
Pthlh:Adcyap1r1	Pthlh		Adcyap1r1			SingleCellSignalR	reactome
Rln1:Adcyap1r1	Rln1		Adcyap1r1			SingleCellSignalR	reactome
Rln3:Adcyap1r1	Rln3		Adcyap1r1			SingleCellSignalR	reactome
Sct:Adcyap1r1	Sct		Adcyap1r1			NicheNet;SingleCellSignalR	IUPHAR;reactome
Tshb:Adcyap1r1	Tshb		Adcyap1r1			SingleCellSignalR	reactome
Vip:Adcyap1r1	Vip		Adcyap1r1			CellTalkDB;connectomeDB2020;NicheNet;SingleCellSignalR	FANTOM5;IUPHAR;PMID:10583729;PMID:11931347;PMID:16930633;PMID:31284862;reactome
Wnt7a:Adgra2	Wnt7a		Adgra2			CellTalkDB	PMID:25373781
Wnt7b:Adgra2	Wnt7b		Adgra2			CellTalkDB	PMID:25373781
Adgrb1:Rtn4r	Adgrb1		Rtn4r			connectomeDB2020	PMID:30477585
Adgrb1:Rtn4rl1	Adgrb1		Rtn4rl1			connectomeDB2020	PMID:30477585
Adgrb1:Rtn4rl2	Adgrb1		Rtn4rl2			connectomeDB2020	PMID:30477585
Shank1:Adgrb2	Shank1		Adgrb2			SingleCellSignalR	FANTOM5;HPRD
Cd55:Adgre5	Cd55		Adgre5			CellPhoneDB;connectomeDB2020;SingleCellSignalR	CellPhoneDB;FANTOM5;HPMR;HPRD;PMID:11;PMID:12417446;PMID:23447688
Adgre5:Cd55b	Adgre5		Cd55b			CellChat	PMID:11297558
Tgm2:Adgrg1	Tgm2		Adgrg1			connectomeDB2020;SingleCellSignalR	FANTOM5;HPMR;PMID:16757564
Fam3c:Adgrg5	Fam3c		Adgrg5			CellPhoneDB	CellPhoneDB
Tnfsf9:Adgrg5	Tnfsf9		Adgrg5			CellPhoneDB	CellPhoneDB
Nrg1:Adgrl1	Nrg1		Adgrl1			CellPhoneDB	CellPhoneDB
Shank1:Adgrl1	Shank1		Adgrl1			connectomeDB2020;SingleCellSignalR	FANTOM5;HPMR;HPRD;PMID:10958799;PMID:10964907;PMID:11
Shank1:Adgrl2	Shank1		Adgrl2			SingleCellSignalR	FANTOM5;HPRD
Edn1:Adgrl4	Edn1		Adgrl4			SingleCellSignalR	FANTOM5
Gpha2:Adgrv1	Gpha2		Adgrv1			CellPhoneDB	CellPhoneDB
Ifne:Adgrv1	Ifne		Adgrv1			CellPhoneDB	CellPhoneDB
Pdgfb:Adgrv1	Pdgfb		Adgrv1			CellPhoneDB	CellPhoneDB
Xcl1:Adgrv1	Xcl1		Adgrv1			CellPhoneDB	CellPhoneDB
Adipoq:Adipor1	Adipoq		Adipor1			CellChat;CellTalkDB;connectomeDB2020;NicheNet;SingleCellSignalR	FANTOM5;HPMR;PMID:12802337;PMID:21284979
Adipoq:Adipor2	Adipoq		Adipor2			CellChat;CellTalkDB;connectomeDB2020;NicheNet;SingleCellSignalR	FANTOM5;HPMR;HPRD;PMID:12802337;PMID:21284979
Adipoq:Asgr2	Adipoq		Asgr2			CellPhoneDB	CellPhoneDB
Adipoq:Cd200r1	Adipoq		Cd200r1			CellPhoneDB	CellPhoneDB
Adipoq:Clec2d	Adipoq		Clec2d			CellPhoneDB	CellPhoneDB
Adipoq:Cnr2	Adipoq		Cnr2			CellPhoneDB	CellPhoneDB
Adipoq:Ffar3	Adipoq		Ffar3			CellPhoneDB	CellPhoneDB
Adipoq:Gpr152	Adipoq		Gpr152			CellPhoneDB	CellPhoneDB
Adipoq:Prokr2	Adipoq		Prokr2			CellPhoneDB	CellPhoneDB
Adm2:Adrb2	Adm2		Adrb2			SingleCellSignalR	reactome
Adm2:Adrb3	Adm2		Adrb3			SingleCellSignalR	reactome
Adm2:Calcr	Adm2		Calcr			CellPhoneDB;connectomeDB2020;NicheNet;SingleCellSignalR	CellPhoneDB;FANTOM5;IUPHAR;PMID:15692146
Adm2:Calcrl	Adm2		Calcrl			CellTalkDB;connectomeDB2020;NicheNet;SingleCellSignalR	FANTOM5;HPMR;PMID:14615490
Adm2:Gpr20	Adm2		Gpr20			SingleCellSignalR	reactome
Adm2:Pth1r	Adm2		Pth1r			SingleCellSignalR	reactome
Adm2:Ramp1	Adm2		Ramp1			connectomeDB2020;NicheNet;SingleCellSignalR	FANTOM5;HPMR;PMID:12684503
Adm2:Ramp2	Adm2		Ramp2			connectomeDB2020;SingleCellSignalR	PMID:30139743;reactome
Adm2:Ramp3	Adm2		Ramp3			CellTalkDB;connectomeDB2020;SingleCellSignalR	PMID:27013657;PMID:30139742;reactome
Adm2:Tshr	Adm2		Tshr			SingleCellSignalR	reactome
Adm2:Vipr1	Adm2		Vipr1			SingleCellSignalR	reactome
Adm:Adrb2	Adm		Adrb2			SingleCellSignalR	reactome
Adm:Adrb3	Adm		Adrb3			SingleCellSignalR	reactome
Adm:Calcr	Adm		Calcr			CellChat;CellPhoneDB;connectomeDB2020;NicheNet;SingleCellSignalR	CellPhoneDB;FANTOM5;IUPHAR;KEGG:mmu04080;PMID:12565884;PMID:13;PMID:15692146
Adm:Calcrl	Adm		Calcrl			CellChat;connectomeDB2020;NicheNet;SingleCellSignalR	FANTOM5;HPMR;HPRD;KEGG:mmu04080;PMID:9620797
Adm:Gpr182	Adm		Gpr182			NicheNet;SingleCellSignalR	FANTOM5;HPMR;IUPHAR;PMID:7592696
Adm:Gpr20	Adm		Gpr20			SingleCellSignalR	reactome
Adm:Mrgprx2	Adm		Mrgprx2			CellPhoneDB;connectomeDB2020;NicheNet;SingleCellSignalR	CellPhoneDB;FANTOM5;HPMR;IUPHAR;PMID:15823563;PMID:16;PMID:16111673
Adm:Pth1r	Adm		Pth1r			SingleCellSignalR	reactome
Adm:Ramp2	Adm		Ramp2			connectomeDB2020;NicheNet;SingleCellSignalR	FANTOM5;HPMR;PMID:9620797;reactome
Adm:Ramp3	Adm		Ramp3			connectomeDB2020;SingleCellSignalR	PMID:30139742;reactome
Adm:Tshr	Adm		Tshr			SingleCellSignalR	reactome
Adm:Vipr1	Adm		Vipr1			SingleCellSignalR	reactome
Entpd1:Adora1	Entpd1		Adora1			CellChat;CellPhoneDB	CellPhoneDB;PMID:21677139
Entpd1:Adora2a	Entpd1		Adora2a			CellChat;CellPhoneDB	CellPhoneDB;PMID:21677139
Nampt:Adora2a	Nampt		Adora2a			CellPhoneDB	CellPhoneDB
Entpd1:Adora2b	Entpd1		Adora2b			CellChat;CellPhoneDB	CellPhoneDB;PMID:21677139
Ntn1:Adora2b	Ntn1		Adora2b			CellTalkDB;connectomeDB2020;SingleCellSignalR	FANTOM5;HPRD;PMID:11048721;PMID:23636509;PMID:29662125
Entpd1:Adora3	Entpd1		Adora3			CellPhoneDB	CellPhoneDB
Agt:Adra2a	Agt		Adra2a			SingleCellSignalR	reactome
Anxa1:Adra2a	Anxa1		Adra2a			SingleCellSignalR	reactome
Apln:Adra2a	Apln		Adra2a			SingleCellSignalR	reactome
App:Adra2a	App		Adra2a			CellTalkDB;SingleCellSignalR	PMID:28646018;reactome
C3:Adra2a	C3		Adra2a			SingleCellSignalR	reactome
Ccl19:Adra2a	Ccl19		Adra2a			SingleCellSignalR	reactome
Ccl20:Adra2a	Ccl20		Adra2a			SingleCellSignalR	reactome
Ccl21d:Adra2a	Ccl21d		Adra2a			SingleCellSignalR	reactome
Ccl27b:Adra2a	Ccl27b		Adra2a			SingleCellSignalR	reactome
Ccl28:Adra2a	Ccl28		Adra2a			SingleCellSignalR	reactome
Ccl9:Adra2a	Ccl9		Adra2a			SingleCellSignalR	reactome
Cort:Adra2a	Cort		Adra2a			SingleCellSignalR	reactome
Cxcl10:Adra2a	Cxcl10		Adra2a			SingleCellSignalR	reactome
Cxcl11:Adra2a	Cxcl11		Adra2a			SingleCellSignalR	reactome
Cxcl12:Adra2a	Cxcl12		Adra2a			SingleCellSignalR	reactome
Cxcl13:Adra2a	Cxcl13		Adra2a			SingleCellSignalR	reactome
Cxcl5:Adra2a	Cxcl5		Adra2a			SingleCellSignalR	reactome
Cxcl9:Adra2a	Cxcl9		Adra2a			SingleCellSignalR	reactome
Gal:Adra2a	Gal		Adra2a			SingleCellSignalR	reactome
Hc:Adra2a	Hc		Adra2a			SingleCellSignalR	reactome
Hebp1:Adra2a	Hebp1		Adra2a			SingleCellSignalR	reactome
Insl5:Adra2a	Insl5		Adra2a			SingleCellSignalR	reactome
Kng1:Adra2a	Kng1		Adra2a			SingleCellSignalR	reactome
Nms:Adra2a	Nms		Adra2a			SingleCellSignalR	reactome
Nmu:Adra2a	Nmu		Adra2a			SingleCellSignalR	reactome
Npw:Adra2a	Npw		Adra2a			SingleCellSignalR	reactome
Npy:Adra2a	Npy		Adra2a			SingleCellSignalR	reactome
Pdyn:Adra2a	Pdyn		Adra2a			SingleCellSignalR	reactome
Penk:Adra2a	Penk		Adra2a			SingleCellSignalR	reactome
Pmch:Adra2a	Pmch		Adra2a			SingleCellSignalR	reactome
Pnoc:Adra2a	Pnoc		Adra2a			SingleCellSignalR	reactome
Pomc:Adra2a	Pomc		Adra2a			SingleCellSignalR	reactome
Ppbp:Adra2a	Ppbp		Adra2a			SingleCellSignalR	reactome
Pyy:Adra2a	Pyy		Adra2a			SingleCellSignalR	reactome
Rln3:Adra2a	Rln3		Adra2a			SingleCellSignalR	reactome
Sst:Adra2a	Sst		Adra2a			SingleCellSignalR	reactome
Apob:Adrb2	Apob		Adrb2			SingleCellSignalR	reactome
Avp:Adrb2	Avp		Adrb2			SingleCellSignalR	reactome
Calca:Adrb2	Calca		Adrb2			SingleCellSignalR	reactome
Calcb:Adrb2	Calcb		Adrb2			SingleCellSignalR	reactome
Cga:Adrb2	Cga		Adrb2			SingleCellSignalR	reactome
Crh:Adrb2	Crh		Adrb2			SingleCellSignalR	reactome
Egf:Adrb2	Egf		Adrb2			SingleCellSignalR	reactome
Fshb:Adrb2	Fshb		Adrb2			SingleCellSignalR	reactome
Gcg:Adrb2	Gcg		Adrb2			SingleCellSignalR	reactome
Ghrh:Adrb2	Ghrh		Adrb2			SingleCellSignalR	reactome
Gip:Adrb2	Gip		Adrb2			SingleCellSignalR	reactome
Iapp:Adrb2	Iapp		Adrb2			SingleCellSignalR	reactome
Il1b:Adrb2	Il1b		Adrb2			CellPhoneDB;SingleCellSignalR	CellPhoneDB;FANTOM5;HPRD;PMID:11238007
Nps:Adrb2	Nps		Adrb2			SingleCellSignalR	reactome
Pomc:Adrb2	Pomc		Adrb2			SingleCellSignalR	reactome
Pth:Adrb2	Pth		Adrb2			SingleCellSignalR	reactome
Pth2:Adrb2	Pth2		Adrb2			SingleCellSignalR	reactome
Pthlh:Adrb2	Pthlh		Adrb2			SingleCellSignalR	reactome
Rln1:Adrb2	Rln1		Adrb2			SingleCellSignalR	reactome
Rln3:Adrb2	Rln3		Adrb2			SingleCellSignalR	reactome
Rps27a:Adrb2	Rps27a		Adrb2			SingleCellSignalR	reactome
Sct:Adrb2	Sct		Adrb2			SingleCellSignalR	reactome
Trf:Adrb2	Trf		Adrb2			SingleCellSignalR	reactome
Tshb:Adrb2	Tshb		Adrb2			SingleCellSignalR	reactome
Vegfb:Adrb2	Vegfb		Adrb2			CellPhoneDB	CellPhoneDB
Vip:Adrb2	Vip		Adrb2			SingleCellSignalR	reactome
Wnt5a:Adrb2	Wnt5a		Adrb2			SingleCellSignalR	reactome
Avp:Adrb3	Avp		Adrb3			SingleCellSignalR	reactome
Calca:Adrb3	Calca		Adrb3			SingleCellSignalR	reactome
Calcb:Adrb3	Calcb		Adrb3			SingleCellSignalR	reactome
Cga:Adrb3	Cga		Adrb3			SingleCellSignalR	reactome
Crh:Adrb3	Crh		Adrb3			SingleCellSignalR	reactome
Fshb:Adrb3	Fshb		Adrb3			SingleCellSignalR	reactome
Gcg:Adrb3	Gcg		Adrb3			SingleCellSignalR	reactome
Ghrh:Adrb3	Ghrh		Adrb3			SingleCellSignalR	reactome
Gip:Adrb3	Gip		Adrb3			SingleCellSignalR	reactome
Iapp:Adrb3	Iapp		Adrb3			SingleCellSignalR	reactome
Nps:Adrb3	Nps		Adrb3			SingleCellSignalR	reactome
Pomc:Adrb3	Pomc		Adrb3			SingleCellSignalR	reactome
Pth:Adrb3	Pth		Adrb3			SingleCellSignalR	reactome
Pth2:Adrb3	Pth2		Adrb3			SingleCellSignalR	reactome
Pthlh:Adrb3	Pthlh		Adrb3			SingleCellSignalR	reactome
Rln1:Adrb3	Rln1		Adrb3			SingleCellSignalR	reactome
Rln3:Adrb3	Rln3		Adrb3			SingleCellSignalR	reactome
Sct:Adrb3	Sct		Adrb3			SingleCellSignalR	reactome
Tshb:Adrb3	Tshb		Adrb3			SingleCellSignalR	reactome
Vip:Adrb3	Vip		Adrb3			SingleCellSignalR	reactome
Afdn:Epha7	Afdn		Epha7			connectomeDB2020;SingleCellSignalR	FANTOM5;HPRD;PMID:9707552
Afdn:Ephb2	Afdn		Ephb2			connectomeDB2020;SingleCellSignalR	FANTOM5;HPRD;PMID:9707552
Afdn:Ephb3	Afdn		Ephb3			connectomeDB2020;SingleCellSignalR	FANTOM5;HPRD;PMID:9707552
Afdn:Ephb6	Afdn		Ephb6			connectomeDB2020;SingleCellSignalR	FANTOM5;HPRD;PMID:9707552
Afdn:F11r	Afdn		F11r			connectomeDB2020;SingleCellSignalR	FANTOM5;HPRD;PMID:10856295
Afdn:Nectin1	Afdn		Nectin1			CellTalkDB;connectomeDB2020;SingleCellSignalR	FANTOM5;HPRD;PMID:10225955;PMID:10617658;PMID:11
Afdn:Nectin2	Afdn		Nectin2			CellTalkDB;connectomeDB2020;SingleCellSignalR	FANTOM5;HPRD;PMID:1;PMID:10225955;PMID:10733589
Afdn:Nectin3	Afdn		Nectin3			CellTalkDB;connectomeDB2020;SingleCellSignalR	FANTOM5;HPRD;PMID:10744716;PMID:11024295;PMID:15741237
Afdn:Nectin4	Afdn		Nectin4			CellTalkDB;connectomeDB2020;SingleCellSignalR	FANTOM5;HPRD;PMID:11544254
Afdn:Nrxn2	Afdn		Nrxn2			SingleCellSignalR	FANTOM5;HPRD;PMID:9707552
Afdn:Nrxn3	Afdn		Nrxn3			CellTalkDB;SingleCellSignalR	FANTOM5;HPRD;PMID:9707552
Hmgb1:Ager	Hmgb1		Ager			CellTalkDB	PMID:15644117
S100a9:Ager	S100a9		Ager			CellTalkDB	PMID:28498464
Ttr:Ager	Ttr		Ager			CellPhoneDB	CellPhoneDB
Agrn:Atp1a3	Agrn		Atp1a3			CellTalkDB;connectomeDB2020;SingleCellSignalR	FANTOM5;PMID:16630822
Agrn:Dag1	Agrn		Dag1			CellChat;connectomeDB2020;NicheNet	KEGG:mmu04512;KEGG:NicheNet;PMID:7531888
Agrn:Itgb1	Agrn		Itgb1			SingleCellSignalR	reactome
Agrn:Lrp1	Agrn		Lrp1			SingleCellSignalR	reactome
Agrn:Lrp2	Agrn		Lrp2			SingleCellSignalR	reactome
Agrn:Lrp4	Agrn		Lrp4			CellTalkDB;connectomeDB2020;SingleCellSignalR	FANTOM5;PMID:18848351;reactome
Agrn:Musk	Agrn		Musk			CellTalkDB;connectomeDB2020;NicheNet;SingleCellSignalR	FANTOM5;HPMR;PMID:8653787;reactome
Agrp:Mc3r	Agrp		Mc3r			CellPhoneDB;CellTalkDB;connectomeDB2020;NicheNet;SingleCellSignalR	CellPhoneDB;FANTOM5;HPMR;HPRD;IUPHAR;PMID:11747427;PMID:22249810;PMID:9311920;PMID:9819197;PMID:9893984
Agrp:Mc4r	Agrp		Mc4r			CellPhoneDB;connectomeDB2020;NicheNet;SingleCellSignalR	CellPhoneDB;FANTOM5;HPMR;HPRD;IUPHAR;PMID:10318826;PMID:11747427;PMID:12815165;PMID:9299416;PMID:9311920
Agrp:Mc5r	Agrp		Mc5r			CellPhoneDB;CellTalkDB;connectomeDB2020;NicheNet;SingleCellSignalR	CellPhoneDB;FANTOM5;HPRD;IUPHAR;PMID:9892020
Agrp:Sdc3	Agrp		Sdc3			CellTalkDB;connectomeDB2020;SingleCellSignalR	FANTOM5;PMID:11461706
Agt:Agtr1a	Agt		Agtr1a			CellChat;CellTalkDB	KEGG:mmu04080;PMID:8993843
Agt:Agtr1b	Agt		Agtr1b			CellChat;CellPhoneDB;CellTalkDB;connectomeDB2020;NicheNet;SingleCellSignalR	CellPhoneDB;FANTOM5;HPMR;HPRD;IUPHAR;KEGG:mmu04080;PMID:10193788;PMID:10993080;PMID:12006574;PMID:15930094;PMID:21464395;PMID:8993843
Agt:Agtr2	Agt		Agtr2			CellPhoneDB;CellTalkDB;connectomeDB2020;NicheNet;SingleCellSignalR	CellPhoneDB;FANTOM5;HPMR;HPRD;IUPHAR;PMID:17138938;PMID:17630322;PMID:21464395;PMID:2775266;PMID:7850406;PMID:8185599;PMID:8242249;PMID:8315512
Agt:Enpep	Agt		Enpep			SingleCellSignalR	PMID:29900035
Agt:Grm7	Agt		Grm7			SingleCellSignalR	reactome
Agt:Lrp2	Agt		Lrp2			CellTalkDB;connectomeDB2020;NicheNet;SingleCellSignalR	FANTOM5;HPMR;PMID:15467006;PMID:20966072
Agt:Mas1	Agt		Mas1			CellChat;CellTalkDB;connectomeDB2020;NicheNet;SingleCellSignalR	FANTOM5;HPMR;HPRD;IUPHAR;KEGG:mmu04080;PMID:12829792
Agt:Mtnr1a	Agt		Mtnr1a			SingleCellSignalR	reactome
Cxcl12:Agtr1a	Cxcl12		Agtr1a			CellTalkDB	PMID:25775528
Hras:Agtr1b	Hras		Agtr1b			connectomeDB2020;SingleCellSignalR	FANTOM5;HPRD;PMID:8753867
Timp3:Agtr2	Timp3		Agtr2			connectomeDB2020;SingleCellSignalR	FANTOM5;PMID:18344519
Agtrap:Rack1	Agtrap		Rack1			CellTalkDB	PMID:11733189
Icam1:Ahr	Icam1		Ahr			CellTalkDB	PMID:11448147
Ahsg:Insr	Ahsg		Insr			CellTalkDB;connectomeDB2020;SingleCellSignalR	FANTOM5;HPRD;PMID:23314177;PMID:7906861
Aimp1:Ntrk1	Aimp1		Ntrk1			CellPhoneDB	CellPhoneDB
Alb:B2m_Fcgrt	Alb		B2m	Fcgrt		CellPhoneDB	CellPhoneDB
Alb:Lrp2	Alb		Lrp2			connectomeDB2020;SingleCellSignalR	FANTOM5;HPRD;PMID:11158855;PMID:8898021;PMID:89
Cd6:Alcam	Cd6		Alcam			CellChat;CellPhoneDB;CellTalkDB;connectomeDB2020;NicheNet;SingleCellSignalR	CellPhoneDB;KEGG:mmu04514;KEGG:NicheNet;PMID:23602662;PMID:26146185;PMID:9209500
Alcam:Chl1	Alcam		Chl1			connectomeDB2020	PMID:31300520
Alcam:L1cam	Alcam		L1cam			connectomeDB2020	PMID:31300520
Alcam:Nrp1	Alcam		Nrp1			connectomeDB2020	PMID:31300520
S100b:Alcam	S100b		Alcam			CellTalkDB	PMID:23729438
Alkal1:Alk	Alkal1		Alk			CellTalkDB;connectomeDB2020	PMID:26630010
Alkal2:Alk	Alkal2		Alk			CellTalkDB;connectomeDB2020	PMID:26630010
Bmp10:Alk	Bmp10		Alk			CellTalkDB	PMID:24053899
Gdf2:Alk	Gdf2		Alk			CellTalkDB	PMID:15851468;PMID:24053899
Mdk:Alk	Mdk		Alk			CellChat;CellTalkDB	PMID:19459784;PMID:24125182
Ptn:Alk	Ptn		Alk			CellChat;CellPhoneDB;CellTalkDB;connectomeDB2020;SingleCellSignalR	CellPhoneDB;FANTOM5;HPRD;PMID:11278720;PMID:17681947;PMID:19633684;PMID:19833155;PMID:25620911;PMID:28356350
Vcl:Alk	Vcl		Alk			CellTalkDB	PMID:21213368
Alkal1:Ltk	Alkal1		Ltk			connectomeDB2020	PMID:26630010
Alkal2:Ltk	Alkal2		Ltk			connectomeDB2020	PMID:26630010
Ambn:Cd63	Ambn		Cd63			connectomeDB2020	PMID:17708745;PMID:21149578
Amelx:Cd63	Amelx		Cd63			CellTalkDB;connectomeDB2020	PMID:17708745
Amelx:Lamp1	Amelx		Lamp1			CellTalkDB;connectomeDB2020;SingleCellSignalR	FANTOM5;PMID:17187173;PMID:17708745;PMID:20382373
Amelx:Lamp2	Amelx		Lamp2			connectomeDB2020	PMID:17708745
Gpi1:Amfr	Gpi1		Amfr			connectomeDB2020;NicheNet;SingleCellSignalR	FANTOM5;HPMR;HPRD;PMID:12527360;PMID:16563432;PMID:17
Amh:Amhr2_Bmpr1a	Amh		Amhr2	Bmpr1a		CellChat;CellPhoneDB;ICELLNET	CellPhoneDB;KEGG:mmu04060;PMID:32333774
Amh:Amhr2_Bmpr1b	Amh		Amhr2	Bmpr1b		CellPhoneDB	CellPhoneDB
Amh:Egfr	Amh		Egfr			connectomeDB2020;SingleCellSignalR	FANTOM5;HPRD;PMID:8596488
Ang:Egfr	Ang		Egfr			CellTalkDB	PMID:30449278
Ang:Plxnb2	Ang		Plxnb2			connectomeDB2020	PMID:29100074
Angpt1:Itga5	Angpt1		Itga5			CellTalkDB;connectomeDB2020;SingleCellSignalR	FANTOM5;HPRD;PMID:15781448;PMID:30185785
Angpt1:Itgb1	Angpt1		Itgb1			connectomeDB2020;SingleCellSignalR	FANTOM5;PMID:15690488;PMID:19379779
Angpt1:Tek	Angpt1		Tek			CellChat;CellPhoneDB;CellTalkDB;connectomeDB2020;NicheNet;SingleCellSignalR	CellPhoneDB;FANTOM5;HPMR;HPRD;IUPHAR;PMID:12427764;PMID:20651738;PMID:28396439;PMID:8980223;PMID:8980224;PMID:9723709
Angpt1:Tie1	Angpt1		Tie1			connectomeDB2020;NicheNet;SingleCellSignalR	FANTOM5;HPMR;PMID:11172728
Angpt2:Itga5_Itgb1	Angpt2		Itga5	Itgb1		CellChat	PMID:20651738;PMID:25635707
Angpt2:Itgav	Angpt2		Itgav			CellTalkDB	PMID:26890140
Angpt2:Itgb2	Angpt2		Itgb2			CellTalkDB	PMID:21868579
Angpt2:Tek	Angpt2		Tek			CellChat;CellPhoneDB;CellTalkDB;connectomeDB2020;NicheNet;SingleCellSignalR	CellPhoneDB;FANTOM5;HPMR;HPRD;PMID:20651738;PMID:9204896;PMID:972;PMID:9723709
Angpt2:Tie1	Angpt2		Tie1			connectomeDB2020;SingleCellSignalR	FANTOM5;PMID:27548530
Angpt4:Tek	Angpt4		Tek			CellPhoneDB;CellTalkDB;connectomeDB2020;NicheNet;SingleCellSignalR	CellPhoneDB;FANTOM5;HPRD;IUPHAR;PMID:10051567;PMID:15284220
Angpt4:Tie1	Angpt4		Tie1			SingleCellSignalR	FANTOM5
Angptl1:Itga1_Itgb1	Angptl1		Itga1	Itgb1		CellChat	PMID:24478758
Angptl1:Pirb	Angptl1		Pirb			CellChat	PMID:24478758
Angptl1:Tek	Angptl1		Tek			CellTalkDB;connectomeDB2020;NicheNet;SingleCellSignalR	FANTOM5;HPRD;PMID:10051567
Angptl2:Itga5_Itgb1	Angptl2		Itga5	Itgb1		CellChat	PMID:24478758
Angptl2:Pirb	Angptl2		Pirb			CellChat	PMID:24478758
Angptl2:Tie1	Angptl2		Tie1			SingleCellSignalR	FANTOM5
Angptl2:Tlr4	Angptl2		Tlr4			CellChat	PMID:24478758
Angptl3:Itga5	Angptl3		Itga5			CellTalkDB;connectomeDB2020;SingleCellSignalR	FANTOM5;HPRD;PMID:11877390
Angptl3:Itgav_Itgb3	Angptl3		Itgav	Itgb3		CellChat	PMID:11877390
Angptl4:Cdh11	Angptl4		Cdh11			CellChat	PMID:30049845
Angptl4:Cdh5	Angptl4		Cdh5			CellChat	PMID:30049845
Angptl4:Gpihbp1	Angptl4		Gpihbp1			CellTalkDB	PMID:32029511
Angptl4:Itga5_Itgb1	Angptl4		Itga5	Itgb1		CellChat	PMID:30049845
Angptl4:Itgav_Itgb3	Angptl4		Itgav	Itgb3		CellChat	PMID:30049845
Angptl4:Sdc1	Angptl4		Sdc1			CellChat	PMID:29017031
Angptl4:Sdc2	Angptl4		Sdc2			CellChat	PMID:29017031
Angptl4:Sdc3	Angptl4		Sdc3			CellChat	PMID:29017031
Angptl4:Sdc4	Angptl4		Sdc4			CellChat	PMID:29017031
Angptl4:Tie1	Angptl4		Tie1			SingleCellSignalR	FANTOM5
Angptl7:Pirb	Angptl7		Pirb			CellChat	PMID:24478758
Angptl8:Gpihbp1	Angptl8		Gpihbp1			CellTalkDB	PMID:32029511
Anpep:Sele	Anpep		Sele			connectomeDB2020	PMID:29777742
Gdf11:Antxr1	Gdf11		Antxr1			CellPhoneDB	CellPhoneDB
Wnt5a:Antxr1	Wnt5a		Antxr1			CellPhoneDB	CellPhoneDB
Anxa1:Dysf	Anxa1		Dysf			CellTalkDB;connectomeDB2020;SingleCellSignalR	FANTOM5;HPRD;PMID:14506282
Anxa1:Egfr	Anxa1		Egfr			connectomeDB2020;SingleCellSignalR	FANTOM5;HPRD;PMID:15581623
Anxa1:Fpr1	Anxa1		Fpr1			CellChat;CellPhoneDB;CellTalkDB;connectomeDB2020;NicheNet;SingleCellSignalR	CellPhoneDB;FANTOM5;HPMR;HPRD;IUPHAR;PMID:10882119;PMID:12560218;PMID:13;PMID:23230437;PMID:29659553
Anxa1:Fpr2	Anxa1		Fpr2			CellChat;CellPhoneDB;CellTalkDB;connectomeDB2020;NicheNet;SingleCellSignalR	CellPhoneDB;FANTOM5;IUPHAR;PMID:10882119;PMID:12368905;PMID:12560218;PMID:16278303;PMID:23230437;PMID:29263330
Anxa1:Fpr2_Fpr3	Anxa1		Fpr2	Fpr3		CellChat	PMID:22610094
Anxa1:Fpr3	Anxa1		Fpr3			CellPhoneDB;connectomeDB2020;NicheNet;SingleCellSignalR	CellPhoneDB;FANTOM5;IUPHAR;PMID:15187149
Anxa1:Grm7	Anxa1		Grm7			SingleCellSignalR	reactome
Anxa1:Mtnr1a	Anxa1		Mtnr1a			SingleCellSignalR	reactome
Anxa2:Cd44	Anxa2		Cd44			CellTalkDB	PMID:10459018;PMID:16177123
Wnt3a:Apcdd1	Wnt3a		Apcdd1			CellTalkDB;connectomeDB2020;SingleCellSignalR	FANTOM5;PMID:20393562
Apela:Aplnr	Apela		Aplnr			CellChat;CellTalkDB	PMID:25995451;PMID:29357134
Apln:Aplnr	Apln		Aplnr			CellChat;CellPhoneDB;CellTalkDB;connectomeDB2020;NicheNet;SingleCellSignalR	CellPhoneDB;FANTOM5;HPMR;HPRD;IUPHAR;KEGG:mmu04371;PMID:10617103;PMID:10777510;PMID:11336787;PMID:12603839;PMID:12939143;PMID:15341513;PMID:30736911;PMID:9792798
Apln:Grm7	Apln		Grm7			SingleCellSignalR	PMID:10617103;PMID:10777510;PMID:11336787;PMID:12603839;PMID:12939143;PMID:15341513;PMID:9792798;reactome
Apln:Mtnr1a	Apln		Mtnr1a			SingleCellSignalR	reactome
Pcsk9:Aplp2	Pcsk9		Aplp2			CellTalkDB	PMID:26085104
Apoa1:Ldlr	Apoa1		Ldlr			SingleCellSignalR	reactome
Apoa1:Lrp1	Apoa1		Lrp1			SingleCellSignalR	reactome
Apoa1:Lrp2	Apoa1		Lrp2			CellTalkDB;SingleCellSignalR	PMID:10766831;reactome
Apoa4:Ldlr	Apoa4		Ldlr			SingleCellSignalR	reactome
Apoa4:Lrp1	Apoa4		Lrp1			SingleCellSignalR	reactome
Apoa4:Lrp2	Apoa4		Lrp2			SingleCellSignalR	reactome
Apob:Apobr	Apob		Apobr			CellTalkDB	PMID:12177162
Apob:Calcr	Apob		Calcr			SingleCellSignalR	FANTOM5
Apob:Cd36	Apob		Cd36			CellTalkDB	PMID:12543251
Apob:Eno1	Apob		Eno1			connectomeDB2020	PMID:29997113
Apob:Itgam	Apob		Itgam			SingleCellSignalR	FANTOM5
Apob:Itgb2	Apob		Itgb2			SingleCellSignalR	FANTOM5
Apob:Ldlr	Apob		Ldlr			CellTalkDB;connectomeDB2020;NicheNet;SingleCellSignalR	FANTOM5;HPMR;HPRD;PMID:11327878;PMID:12;PMID:12031600;PMID:24447298;reactome
Apob:Lrp1	Apob		Lrp1			CellTalkDB;SingleCellSignalR	PMID:31077676;reactome
Apob:Lrp2	Apob		Lrp2			CellTalkDB;connectomeDB2020;SingleCellSignalR	FANTOM5;HPRD;PMID:10330424;PMID:7642623;reactome
Apob:Lrp6	Apob		Lrp6			CellTalkDB;SingleCellSignalR	FANTOM5;PMID:22461740
Apob:Lrp8	Apob		Lrp8			SingleCellSignalR	FANTOM5
Apob:Lsr	Apob		Lsr			CellTalkDB;connectomeDB2020;SingleCellSignalR	FANTOM5;PMID:18644789;PMID:7615497
Apob:Scarb1	Apob		Scarb1			CellTalkDB	PMID:21157967
Apob:Tlr4	Apob		Tlr4			CellTalkDB;SingleCellSignalR	PMID:31858317;reactome
Apob:Tlr6	Apob		Tlr6			SingleCellSignalR	reactome
Apob:Vldlr	Apob		Vldlr			SingleCellSignalR	reactome
Apoc2:Ldlr	Apoc2		Ldlr			SingleCellSignalR	reactome
Apoc2:Lrp1	Apoc2		Lrp1			SingleCellSignalR	reactome
Apoc2:Lrp2	Apoc2		Lrp2			SingleCellSignalR	reactome
Apoc3:Gpihbp1	Apoc3		Gpihbp1			CellTalkDB	PMID:28694296
Apoc3:Ldlr	Apoc3		Ldlr			CellTalkDB;SingleCellSignalR	PMID:27400128;reactome
Apoc3:Lrp1	Apoc3		Lrp1			CellTalkDB;SingleCellSignalR	PMID:27400128;reactome
Apoc3:Lrp2	Apoc3		Lrp2			SingleCellSignalR	reactome
Apoc3:Sdc2	Apoc3		Sdc2			SingleCellSignalR	FANTOM5
Apoc3:Tlr2	Apoc3		Tlr2			SingleCellSignalR	FANTOM5
Apoc4:Vldlr	Apoc4		Vldlr			SingleCellSignalR	reactome
Apod:Lepr	Apod		Lepr			connectomeDB2020;SingleCellSignalR	FANTOM5;HPRD;PMID:11344130
Apoe:Chrna4	Apoe		Chrna4			SingleCellSignalR	FANTOM5
Apoe:Ldlr	Apoe		Ldlr			CellTalkDB;connectomeDB2020;NicheNet;SingleCellSignalR	FANTOM5;HPMR;HPRD;PMID:11327878;PMID:12;PMID:12036962;PMID:20049331;PMID:27922847;reactome
Apoe:Lrp1	Apoe		Lrp1			CellTalkDB;connectomeDB2020;SingleCellSignalR	FANTOM5;HPRD;PMID:11421580;PMID:22393530;PMID:22622580;PMID:22674573;PMID:2779654;PMID:30741718;reactome
Apoe:Lrp2	Apoe		Lrp2			CellTalkDB;connectomeDB2020;SingleCellSignalR	FANTOM5;HPRD;PMID:11421580;PMID:1464627;reactome
Apoe:Lrp5	Apoe		Lrp5			CellTalkDB;connectomeDB2020;NicheNet;SingleCellSignalR	FANTOM5;HPMR;PMID:12509421;PMID:9832610
Apoe:Lrp6	Apoe		Lrp6			CellTalkDB	PMID:22461740
Apoe:Lrp8	Apoe		Lrp8			CellTalkDB;connectomeDB2020;NicheNet;SingleCellSignalR	FANTOM5;HPMR;HPRD;PMID:12167620;PMID:12950167;PMID:25358504;PMID:30304853
Apoe:Scarb1	Apoe		Scarb1			CellTalkDB;connectomeDB2020;SingleCellSignalR	FANTOM5;HPRD;PMID:12138091;PMID:30419936
Apoe:Sdc1	Apoe		Sdc1			CellTalkDB	PMID:23576506
Apoe:Sdc4	Apoe		Sdc4			CellTalkDB	PMID:24751902
Apoe:Sorl1	Apoe		Sorl1			CellTalkDB;connectomeDB2020;NicheNet;SingleCellSignalR	FANTOM5;HPMR;PMID:11294867;PMID:16930450
Apoe:Trem2	Apoe		Trem2			CellTalkDB	PMID:30587772
Apoe:Vldlr	Apoe		Vldlr			CellTalkDB;connectomeDB2020;NicheNet;SingleCellSignalR	FANTOM5;HPMR;HPRD;PMID:11421580;PMID:12;PMID:12167620;PMID:12870663
Apom:Lrp2	Apom		Lrp2			CellTalkDB	PMID:16099815
App:Casr	App		Casr			CellTalkDB	PMID:28455519;PMID:31719824
App:Cav1	App		Cav1			CellTalkDB;connectomeDB2020;SingleCellSignalR	FANTOM5;HPRD;PMID:9553108
App:Cd47	App		Cd47			CellTalkDB	PMID:21203512
App:Cd74	App		Cd74			CellChat;CellPhoneDB;CellTalkDB;connectomeDB2020;SingleCellSignalR	CellPhoneDB;FANTOM5;PMID:19849849;PMID:26227349
App:Dcc	App		Dcc			CellTalkDB	PMID:22782894
App:Drd3	App		Drd3			CellTalkDB	PMID:16524466
App:Fpr2	App		Fpr2			CellPhoneDB;CellTalkDB;connectomeDB2020;NicheNet;SingleCellSignalR	CellPhoneDB;FANTOM5;IUPHAR;PMID:11;PMID:11160457;PMID:11316806
App:Gpc1	App		Gpc1			connectomeDB2020;SingleCellSignalR	FANTOM5;HPRD;PMID:15084524
App:Gpr3	App		Gpr3			CellTalkDB	PMID:24069330
App:Grm7	App		Grm7			SingleCellSignalR	reactome
App:Lrp1	App		Lrp1			CellTalkDB;connectomeDB2020;SingleCellSignalR	FANTOM5;HPRD;PMID:12212791;PMID:28275161;PMID:28496400;PMID:31004319;PMID:75;PMID:7543026
App:Lrp10	App		Lrp10			CellTalkDB	PMID:22734645
App:Lrp2	App		Lrp2			CellTalkDB	PMID:20637285
App:Lrp4	App		Lrp4			CellTalkDB	PMID:23986861
App:Lrp6	App		Lrp6			CellTalkDB	PMID:30232325
App:Lrp8	App		Lrp8			CellTalkDB	PMID:16227578
App:Mtnr1a	App		Mtnr1a			SingleCellSignalR	reactome
App:Ncstn	App		Ncstn			CellTalkDB;connectomeDB2020;SingleCellSignalR	FANTOM5;HPRD;PMID:10993067
App:Ngfr	App		Ngfr			CellTalkDB;SingleCellSignalR	FANTOM5;PMID:19334058;PMID:25917367
App:Notch1	App		Notch1			CellTalkDB	PMID:16515557
App:Notch2	App		Notch2			CellTalkDB	PMID:16515557
App:Slc45a3	App		Slc45a3			SingleCellSignalR	FANTOM5
Slit2:App	Slit2		App			connectomeDB2020	PMID:28785723
App:Sorcs1	App		Sorcs1			CellTalkDB	PMID:26119586
App:Sorl1	App		Sorl1			CellTalkDB	PMID:16174740;PMID:16407538;PMID:16489755;PMID:23813966;PMID:24833601;PMID:28799085
Spon1:App	Spon1		App			connectomeDB2020	PMID:14983046
App:Tnfrsf21	App		Tnfrsf21			CellTalkDB;connectomeDB2020;SingleCellSignalR	FANTOM5;PMID:19225519;PMID:25838500
App:Trpc6	App		Trpc6			CellTalkDB	PMID:26581893
App:Tspan12	App		Tspan12			CellTalkDB	PMID:28066176
App:Tspan15	App		Tspan15			CellTalkDB	PMID:28066176
App:Vldlr	App		Vldlr			CellTalkDB	PMID:22429478
Efemp2:Aqp1	Efemp2		Aqp1			SingleCellSignalR	FANTOM5;HPRD;PMID:16189514
Sertad1:Ar	Sertad1		Ar			connectomeDB2020	PMID:30230528
Areg:Egfr	Areg		Egfr			CellChat;CellPhoneDB;CellTalkDB;connectomeDB2020;ICELLNET;NicheNet;SingleCellSignalR	CellPhoneDB;cellsignal.com;FANTOM5;HPMR;HPRD;IUPHAR;KEGG:mmu04012;PMID:10085134;PMID:101;PMID:24463227;PMID:2466334;PMID:25086039;PMID:29349588;PMID:7929459
Areg:Egfr_Erbb2	Areg		Egfr	Erbb2		CellChat	KEGG:mmu04012
Areg:Erbb3	Areg		Erbb3			CellTalkDB;connectomeDB2020;SingleCellSignalR	FANTOM5;PMID:8702723
Areg:Erbb4	Areg		Erbb4			CellTalkDB	PMID:8702723
Areg:Icam1	Areg		Icam1			CellPhoneDB	CellPhoneDB
Areg:Igf1r	Areg		Igf1r			CellTalkDB	PMID:15033751
Arf1:Chrm3	Arf1		Chrm3			connectomeDB2020;SingleCellSignalR	FANTOM5;HPRD;PMID:12799371
Arf1:Insr	Arf1		Insr			connectomeDB2020;SingleCellSignalR	FANTOM5;HPRD;PMID:9197239
Arf4:Lrp2	Arf4		Lrp2			CellTalkDB	PMID:28366874
Arf6:Pld1	Arf6		Pld1			CellTalkDB	PMID:30944160
Artn:Gfra1	Artn		Gfra1			CellChat;CellTalkDB;connectomeDB2020;SingleCellSignalR	FANTOM5;PMID:11544109;PMID:9883723;reactome
Artn:Ret_Gfra1	Artn		Ret	Gfra1		CellPhoneDB	CellPhoneDB
Artn:Gfra2	Artn		Gfra2			CellTalkDB;SingleCellSignalR	PMID:10712625;reactome
Artn:Gfra3	Artn		Gfra3			CellChat;CellTalkDB;connectomeDB2020;NicheNet;SingleCellSignalR	FANTOM5;HPMR;HPRD;PMID:11544107;PMID:9883723;PPI;reactome
Artn:Ret_Gfra3	Artn		Ret	Gfra3		CellPhoneDB	CellPhoneDB
Artn:Sdc3	Artn		Sdc3			CellTalkDB	PMID:21200028
Hp:Asgr1	Hp		Asgr1			SingleCellSignalR	FANTOM5
Tg:Asgr1	Tg		Asgr1			CellPhoneDB;connectomeDB2020;SingleCellSignalR	CellPhoneDB;FANTOM5;HPRD;PMID:12477859
F8:Asgr2	F8		Asgr2			connectomeDB2020;SingleCellSignalR	FANTOM5;HPRD;PMID:15946216
Hp:Asgr2	Hp		Asgr2			SingleCellSignalR	FANTOM5
Ren1:Asic3	Ren1		Asic3			SingleCellSignalR	FANTOM5
Ren1:Atp6ap2	Ren1		Atp6ap2			connectomeDB2020;NicheNet;SingleCellSignalR	FANTOM5;HPMR;HPRD;PMID:12045255
Wnt3a:Atp6ap2	Wnt3a		Atp6ap2			SingleCellSignalR	FANTOM5
Avp:Avpr1a	Avp		Avpr1a			CellChat;CellPhoneDB;CellTalkDB;connectomeDB2020;NicheNet;SingleCellSignalR	CellPhoneDB;FANTOM5;HPMR;HPRD;IUPHAR;KEGG:mmu04080;PMID:10519430;PMID:10780976;PMID:10866830;PMID:12446593;PMID:15084136;PMID:1560825;PMID:32067962;PMID:8106369;PMID:9264324;PMID:9322919;PMID:9334232;PMID:9459574;PMID:9864265;PMID:9884074
Avp:Avpr1b	Avp		Avpr1b			CellChat;CellPhoneDB;CellTalkDB;connectomeDB2020;NicheNet;SingleCellSignalR	CellPhoneDB;FANTOM5;HPMR;HPRD;IUPHAR;KEGG:mmu04080;PMID:10519430;PMID:10780976;PMID:12446593;PMID:15084136;PMID:16158071;PMID:18655872;PMID:30677431;PMID:7929452;PMID:9264324;PMID:9322919;PMID:9459574;PMID:9864265;PMID:9884074
Avp:Avpr2	Avp		Avpr2			CellChat;CellPhoneDB;CellTalkDB;connectomeDB2020;NicheNet;SingleCellSignalR	CellPhoneDB;FANTOM5;HPMR;HPRD;IUPHAR;KEGG:mmu04080;PMID:10519430;PMID:10780976;PMID:11012895;PMID:11857925;PMID:12446593;PMID:15084136;PMID:23360744;PMID:7774575;PMID:9264324;PMID:9322919;PMID:9459574;PMID:9864265;PMID:9884074
Avp:Gpr20	Avp		Gpr20			SingleCellSignalR	reactome
Avp:Ldlr	Avp		Ldlr			SingleCellSignalR	reactome
Avp:Lrp2	Avp		Lrp2			SingleCellSignalR	reactome
Avp:Oxtr	Avp		Oxtr			CellPhoneDB;CellTalkDB;connectomeDB2020;NicheNet;SingleCellSignalR	CellPhoneDB;FANTOM5;HPRD;IUPHAR;PMID:10519430;PMID:11337500;PMID:12446593;PMID:15084136;PMID:16158071;PMID:20663860;PMID:7475979;PMID:7774575;PMID:7921229;PMID:8955347
Avp:Pth1r	Avp		Pth1r			SingleCellSignalR	reactome
Avp:Ramp2	Avp		Ramp2			SingleCellSignalR	reactome
Avp:Ramp3	Avp		Ramp3			SingleCellSignalR	reactome
Avp:Tshr	Avp		Tshr			SingleCellSignalR	reactome
Avp:Vipr1	Avp		Vipr1			SingleCellSignalR	reactome
Cxcl12:Avpr1a	Cxcl12		Avpr1a			CellTalkDB	PMID:29386406
Oxt:Avpr1a	Oxt		Avpr1a			connectomeDB2020;NicheNet;SingleCellSignalR	FANTOM5;IUPHAR;PMID:10519430;PMID:12660315;PMID:8106369;PMID:9264324;PMID:9322919;PMID:9334232;PMID:9459574;PMID:9884074
Vip:Avpr1a	Vip		Avpr1a			CellPhoneDB	CellPhoneDB
Oxt:Avpr1b	Oxt		Avpr1b			connectomeDB2020;NicheNet;SingleCellSignalR	FANTOM5;IUPHAR;PMID:16158071;PMID:9264324;PMID:9322919;PMID:9459574;PMID:9884074
C1qtnf1:Avpr2	C1qtnf1		Avpr2			connectomeDB2020;SingleCellSignalR	FANTOM5;HPRD;PMID:12409230
Oxt:Avpr2	Oxt		Avpr2			CellTalkDB;connectomeDB2020;NicheNet;SingleCellSignalR	FANTOM5;IUPHAR;PMID:10026828;PMID:12660315;PMID:7774575;PMID:9264324;PMID:9322919;PMID:9459574;PMID:9884074
Gas6:Axl	Gas6		Axl			CellChat;CellPhoneDB;CellTalkDB;connectomeDB2020;NicheNet;SingleCellSignalR	CellPhoneDB;FANTOM5;HPMR;HPRD;IUPHAR;PMID:16362042;PMID:27801848;PMID:29514053;PMID:7854420;PMID:7867073;PMID:8621659;PMID:8939948
Il15ra:Axl	Il15ra		Axl			CellPhoneDB	CellPhoneDB
Pros1:Axl	Pros1		Axl			CellChat;CellPhoneDB;CellTalkDB;connectomeDB2020;NicheNet;SingleCellSignalR	CellPhoneDB;FANTOM5;HPMR;IUPHAR;PMID:29531161;PMID:7867073
Vegfa:Axl	Vegfa		Axl			CellTalkDB	PMID:22327215
Azgp1:Itgav	Azgp1		Itgav			connectomeDB2020;SingleCellSignalR	FANTOM5;HPRD;PMID:9813179
B2m:Cd247	B2m		Cd247			SingleCellSignalR	FANTOM5
B2m:Cd3d	B2m		Cd3d			SingleCellSignalR	FANTOM5
B2m:Cd3g	B2m		Cd3g			SingleCellSignalR	FANTOM5
B2m:Hfe	B2m		Hfe			SingleCellSignalR	FANTOM5;HPRD;PMID:10791995
B2m:Kir3dl1	B2m		Kir3dl1			SingleCellSignalR	FANTOM5
B2m:Klrd1	B2m		Klrd1			SingleCellSignalR	FANTOM5;reactome
B2m:Tfrc	B2m		Tfrc			SingleCellSignalR	FANTOM5
BC055324:Plscr4	BC055324		Plscr4			SingleCellSignalR	FANTOM5
Bag6:Ncr3-ps	Bag6		Ncr3-ps			CellChat	PMID:30021652
Inhba:Bambi	Inhba		Bambi			connectomeDB2020;NicheNet;SingleCellSignalR	FANTOM5;HPMR;PMID:10918299
Lama5:Bcam	Lama5		Bcam			CellTalkDB;connectomeDB2020;SingleCellSignalR	FANTOM5;HPRD;PMID:11;PMID:11133776;PMID:12244066
Bcan:Egfr	Bcan		Egfr			SingleCellSignalR	FANTOM5
Bcan:Nrcam	Bcan		Nrcam			SingleCellSignalR	FANTOM5
Kng1:Bdkrb1	Kng1		Bdkrb1			CellChat;CellPhoneDB;connectomeDB2020;NicheNet;SingleCellSignalR	CellPhoneDB;FANTOM5;HPMR;IUPHAR;KEGG:mmu04080;PMID:10422787;PMID:8063797;PMID:9111052;PMID:9313952
Kng2:Bdkrb1	Kng2		Bdkrb1			CellChat	KEGG:mmu04080
Kng1:Bdkrb2	Kng1		Bdkrb2			CellChat;connectomeDB2020;NicheNet;SingleCellSignalR	FANTOM5;HPMR;IUPHAR;KEGG:mmu04080;PMID:8063797;PMID:8302267;PMID:9203620
Kng2:Bdkrb2	Kng2		Bdkrb2			CellChat	KEGG:mmu04080
Bdnf:Bex3	Bdnf		Bex3			CellTalkDB;SingleCellSignalR	FANTOM5;HPMR;PMID:10764727;PMID:7644540
Bdnf:Ddr1	Bdnf		Ddr1			SingleCellSignalR	FANTOM5
Bdnf:Drd4	Bdnf		Drd4			SingleCellSignalR	FANTOM5
Bdnf:F11r	Bdnf		F11r			CellPhoneDB	CellPhoneDB
Bdnf:Gpr152	Bdnf		Gpr152			CellPhoneDB	CellPhoneDB
Bdnf:Insrr	Bdnf		Insrr			CellTalkDB	PMID:10616905
Bdnf:Ncam1	Bdnf		Ncam1			CellPhoneDB	CellPhoneDB
Bdnf:Ngfr	Bdnf		Ngfr			CellPhoneDB;CellTalkDB;connectomeDB2020;NicheNet;SingleCellSignalR	CellPhoneDB;FANTOM5;IUPHAR;PMID:15930396;PMID:25354496;PMID:27223597
Bdnf:Ntrk1	Bdnf		Ntrk1			CellTalkDB	PMID:1935713;PMID:22465479
Bdnf:Ntrk2	Bdnf		Ntrk2			CellChat;CellPhoneDB;CellTalkDB;connectomeDB2020;NicheNet;SingleCellSignalR	CellPhoneDB;FANTOM5;HPMR;HPRD;PMID:24714156;PMID:27908981;PMID:7644540;PMID:931;PMID:9312147;PPI
Bdnf:Ntrk3	Bdnf		Ntrk3			CellTalkDB	PMID:18003743;PMID:22465479
Bdnf:Sorcs2	Bdnf		Sorcs2			CellTalkDB	PMID:24908487
Bdnf:Sort1	Bdnf		Sort1			CellPhoneDB;CellTalkDB;connectomeDB2020;SingleCellSignalR	CellPhoneDB;FANTOM5;HPRD;PMID:15987945;PMID:22465479
Ngf:Bex3	Ngf		Bex3			SingleCellSignalR	FANTOM5
Ntf5:Bex3	Ntf5		Bex3			connectomeDB2020;SingleCellSignalR	FANTOM5;HPMR;PMID:7679912
Bgn:Cd44	Bgn		Cd44			CellTalkDB	PMID:30712922;PMID:30776184
Bgn:Fgfr3	Bgn		Fgfr3			connectomeDB2020	PMID:25260943
Bgn:Ly96	Bgn		Ly96			SingleCellSignalR	FANTOM5
Bgn:P2rx4	Bgn		P2rx4			CellTalkDB	PMID:19605353
Bgn:P2rx7	Bgn		P2rx7			CellTalkDB	PMID:19605353
Bgn:Tlr1	Bgn		Tlr1			SingleCellSignalR	FANTOM5
Bgn:Tlr2	Bgn		Tlr2			CellTalkDB;connectomeDB2020;SingleCellSignalR	FANTOM5;PMID:16025156;PMID:26689330
Bgn:Tlr4	Bgn		Tlr4			CellTalkDB;connectomeDB2020;SingleCellSignalR	FANTOM5;PMID:16025156;PMID:26689330
Bmp10:Bmpr1a	Bmp10		Bmpr1a			CellTalkDB;connectomeDB2020;NicheNet;SingleCellSignalR	FANTOM5;HPMR;PMID:15621726;PMID:16049014;PPI
Bmp10:Bmpr1b	Bmp10		Bmpr1b			CellTalkDB;connectomeDB2020;NicheNet;SingleCellSignalR	FANTOM5;PMID:15621726;PMID:16049014;PPI
Bmp10:Eng	Bmp10		Eng			CellTalkDB;connectomeDB2020;SingleCellSignalR	FANTOM5;PMID:21737454
Bmp10:Ffar2	Bmp10		Ffar2			CellPhoneDB	CellPhoneDB
Bmp10:Gpr152	Bmp10		Gpr152			CellPhoneDB	CellPhoneDB
Bmp10:Kir3dl1	Bmp10		Kir3dl1			CellPhoneDB	CellPhoneDB
Bmp10:Tgfbr1	Bmp10		Tgfbr1			CellTalkDB	PMID:17068149
Bmp10:Vsir	Bmp10		Vsir			CellPhoneDB	CellPhoneDB
Bmp15:Bmpr1a	Bmp15		Bmpr1a			CellTalkDB;connectomeDB2020;NicheNet;SingleCellSignalR	FANTOM5;PMID:15621726;PMID:2419820;PPI
Bmp15:Bmpr1b_Bmpr2	Bmp15		Bmpr1b	Bmpr2		CellChat;CellPhoneDB;ICELLNET	CellPhoneDB;KEGG:mmu04350;PMID:17878607;PMID:26893294
Bmp15:Tgfbr1	Bmp15		Tgfbr1			CellTalkDB	PMID:18633140;PMID:23382188
Bmp2:Bmpr1a_Bmpr2	Bmp2		Bmpr1a	Bmpr2		CellChat;CellPhoneDB;ICELLNET	CellPhoneDB;KEGG:mmu04350;PMID:18436533;PMID:26893266
Bmp2:Bmpr1b_Bmpr2	Bmp2		Bmpr1b	Bmpr2		CellChat;CellPhoneDB;ICELLNET	CellPhoneDB;KEGG:mmu04350;PMID:18436533;PMID:26893269
Bmp2:Eng	Bmp2		Eng			connectomeDB2020;SingleCellSignalR	FANTOM5;HPRD;PMID:9872992
Bmp2:Hjv	Bmp2		Hjv			CellTalkDB;connectomeDB2020;SingleCellSignalR	FANTOM5;PMID:18287331;PMID:18997172
Bmp2:Rgmb	Bmp2		Rgmb			connectomeDB2020	PMID:15671031
Bmp2:Smo	Bmp2		Smo			CellPhoneDB	CellPhoneDB
Bmp2:Tgfbr3	Bmp2		Tgfbr3			CellTalkDB	PMID:22237159
Bmp3:Bmpr1a	Bmp3		Bmpr1a			NicheNet	FANTOM5
Bmp3:Bmpr1b	Bmp3		Bmpr1b			NicheNet	FANTOM5
Bmp3:Bmpr2	Bmp3		Bmpr2			NicheNet	FANTOM5
Bmp4:Bmpr1a_Bmpr2	Bmp4		Bmpr1a	Bmpr2		CellChat;CellPhoneDB;ICELLNET	CellPhoneDB;KEGG:mmu04350;PMID:18436533;PMID:26893272
Bmp4:Bmpr1b_Bmpr2	Bmp4		Bmpr1b	Bmpr2		CellChat;CellPhoneDB;ICELLNET	CellPhoneDB;KEGG:mmu04350;PMID:18436533;PMID:26893275
Bmp4:Hjv	Bmp4		Hjv			CellTalkDB;SingleCellSignalR	FANTOM5;PMID:18997172
Bmp4:Musk	Bmp4		Musk			CellTalkDB	PMID:27601729
Bmp4:Rgmb	Bmp4		Rgmb			connectomeDB2020	PMID:15671031
Bmp5:Bmpr1a_Bmpr2	Bmp5		Bmpr1a	Bmpr2		CellChat;CellPhoneDB;ICELLNET	CellPhoneDB;KEGG:mmu04350;PMID:26893300;PMID:27481709
Bmp5:Bmpr1b_Bmpr2	Bmp5		Bmpr1b	Bmpr2		CellChat;CellPhoneDB;ICELLNET	CellPhoneDB;KEGG:mmu04350;PMID:26893303;PMID:27481709
Bmp5:Hjv	Bmp5		Hjv			connectomeDB2020;SingleCellSignalR	FANTOM5;PMID:23029472
Bmp6:Bmpr1a_Bmpr2	Bmp6		Bmpr1a	Bmpr2		CellChat;CellPhoneDB;ICELLNET	CellPhoneDB;KEGG:mmu04350;PMID:26893309;PMID:27481709
Bmp6:Bmpr1b_Bmpr2	Bmp6		Bmpr1b	Bmpr2		CellChat;CellPhoneDB;ICELLNET	CellPhoneDB;KEGG:mmu04350;PMID:26893312;PMID:27481709
Bmp6:Hjv	Bmp6		Hjv			CellTalkDB;connectomeDB2020	PMID:23029472;PMID:29021231
Bmp7:Bmpr1a_Bmpr2	Bmp7		Bmpr1a	Bmpr2		CellChat;CellPhoneDB;ICELLNET	CellPhoneDB;KEGG:mmu04350;PMID:26893318;PMID:27481709
Bmp7:Bmpr1b_Bmpr2	Bmp7		Bmpr1b	Bmpr2		CellChat;CellPhoneDB;ICELLNET	CellPhoneDB;KEGG:mmu04350;PMID:26893321;PMID:27481709
Bmp7:Eng	Bmp7		Eng			connectomeDB2020;SingleCellSignalR	FANTOM5;HPRD;PMID:9872992
Bmp7:Hjv	Bmp7		Hjv			connectomeDB2020	PMID:23029472
Bmp7:Ptprk	Bmp7		Ptprk			CellPhoneDB	CellPhoneDB
Bmp8a:Bmpr1a_Bmpr2	Bmp8a		Bmpr1a	Bmpr2		CellChat	KEGG:mmu04350;PMID:26893327
Bmp8a:Bmpr1b_Bmpr2	Bmp8a		Bmpr1b	Bmpr2		CellChat	KEGG:mmu04350;PMID:26893330
Bmp8a:Tgfbr1	Bmp8a		Tgfbr1			CellTalkDB	PMID:28465413
Bmp8a:Tgfbr2	Bmp8a		Tgfbr2			CellTalkDB	PMID:28465413
Bmp8b:Bmpr1a_Bmpr2	Bmp8b		Bmpr1a	Bmpr2		CellChat	KEGG:mmu04350;PMID:26893336
Bmp8b:Bmpr1b_Bmpr2	Bmp8b		Bmpr1b	Bmpr2		CellChat	KEGG:mmu04350;PMID:26893339
Bmp8b:Tgfbr2	Bmp8b		Tgfbr2			CellTalkDB	PMID:28465413
Bmpr1b_Bmpr2:Bmpr1a	Bmpr1b	Bmpr2	Bmpr1a			CellPhoneDB	CellPhoneDB
Gdf5:Bmpr1a_Bmpr2	Gdf5		Bmpr1a	Bmpr2		CellChat;CellPhoneDB;ICELLNET	CellPhoneDB;KEGG:mmu04350;PMID:26893278;PMID:27481709
Gdf6:Bmpr1a_Bmpr2	Gdf6		Bmpr1a	Bmpr2		CellChat;CellPhoneDB;ICELLNET	CellPhoneDB;KEGG:mmu04350;PMID:26893284;PMID:27481709
Gdf7:Bmpr1a_Bmpr2	Gdf7		Bmpr1a	Bmpr2		CellChat;CellPhoneDB;ICELLNET	CellPhoneDB;KEGG:mmu04350;PMID:26893290;PMID:27481709
Gdf1:Bmpr1a	Gdf1		Bmpr1a			connectomeDB2020	PMID:28955827
Gdf10:Bmpr1a	Gdf10		Bmpr1a			CellTalkDB	PMID:22155034
Gdf9:Bmpr1a	Gdf9		Bmpr1a			CellTalkDB;connectomeDB2020;SingleCellSignalR	FANTOM5;HPRD;PMID:10712517;PMID:11;PMID:12135884
Gdf5:Bmpr1b_Bmpr2	Gdf5		Bmpr1b	Bmpr2		CellChat;CellPhoneDB;ICELLNET	CellPhoneDB;KEGG:mmu04350;PMID:26893281;PMID:27481709
Gdf6:Bmpr1b_Bmpr2	Gdf6		Bmpr1b	Bmpr2		CellChat;CellPhoneDB;ICELLNET	CellPhoneDB;KEGG:mmu04350;PMID:26893287;PMID:27481709
Gdf7:Bmpr1b_Bmpr2	Gdf7		Bmpr1b	Bmpr2		CellChat;CellPhoneDB;ICELLNET	CellPhoneDB;KEGG:mmu04350;PMID:26893293;PMID:27481709
Fst:Bmpr1b	Fst		Bmpr1b			SingleCellSignalR	FANTOM5
Gdf10:Bmpr1b	Gdf10		Bmpr1b			CellTalkDB	PMID:22155034
Gdf9:Bmpr1b	Gdf9		Bmpr1b			CellTalkDB;connectomeDB2020;SingleCellSignalR	FANTOM5;HPRD;PMID:12135884;PMID:12419820
Rgma:Bmpr1b	Rgma		Bmpr1b			SingleCellSignalR	FANTOM5
Rgmb:Bmpr1b	Rgmb		Bmpr1b			SingleCellSignalR	FANTOM5
Fst:Bmpr2	Fst		Bmpr2			SingleCellSignalR	FANTOM5
Gdf1:Bmpr2	Gdf1		Bmpr2			connectomeDB2020	PMID:28955827
Gdf9:Tgfbr1_Bmpr2	Gdf9		Tgfbr1	Bmpr2		CellPhoneDB;ICELLNET	CellPhoneDB;PMID:12135884,1468485
Rgma:Bmpr2	Rgma		Bmpr2			SingleCellSignalR	FANTOM5
Rgmb:Bmpr2	Rgmb		Bmpr2			SingleCellSignalR	FANTOM5
Dhh:Boc	Dhh		Boc			connectomeDB2020;SingleCellSignalR	FANTOM5;PMID:20519495
Ihh:Boc	Ihh		Boc			connectomeDB2020;SingleCellSignalR	FANTOM5;PMID:20519495
Shh:Boc	Shh		Boc			connectomeDB2020;NicheNet;SingleCellSignalR	FANTOM5;HPMR;PMID:17086203
Grp:Brs3	Grp		Brs3			connectomeDB2020;SingleCellSignalR	FANTOM5;PMID:11112777
Nmb:Brs3	Nmb		Brs3			CellTalkDB;connectomeDB2020;SingleCellSignalR	FANTOM5;PMID:9920658
Bsg:Cav1	Bsg		Cav1			CellTalkDB	PMID:15201341;PMID:20674741
Bsg:Cd44	Bsg		Cd44			CellTalkDB	PMID:26684586
Bsg:Itgb2	Bsg		Itgb2			CellTalkDB	PMID:17996943
Bsg:Sele	Bsg		Sele			CellTalkDB;connectomeDB2020;SingleCellSignalR	PMID:19443639;PMID:23135911
Bsg:Slc16a1	Bsg		Slc16a1			CellTalkDB;connectomeDB2020	PMID:21792931;PMID:22131303
Bsg:Slc16a7	Bsg		Slc16a7			CellTalkDB;connectomeDB2020	PMID:21792931;PMID:26208397
Bsg:Spn	Bsg		Spn			CellTalkDB	PMID:17996943
Bst1:Cav1	Bst1		Cav1			SingleCellSignalR	FANTOM5;HPRD;PMID:11866528
Bst2:Pira2	Bst2		Pira2			CellChat	PMID:19564354
Btc:Egfr	Btc		Egfr			CellChat;CellPhoneDB;CellTalkDB;connectomeDB2020;NicheNet;SingleCellSignalR	CellPhoneDB;cellsignal.com;FANTOM5;HPMR;HPRD;IUPHAR;KEGG:mmu04012;PMID:27635238;PMID:8144591;PMID:9528863;PMID:953
Btc:Egfr_Erbb2	Btc		Egfr	Erbb2		CellChat	KEGG:mmu04012
Btc:Erbb2_Erbb4	Btc		Erbb2	Erbb4		CellChat	KEGG:mmu04012
Btc:Erbb3	Btc		Erbb3			CellPhoneDB;connectomeDB2020;NicheNet;SingleCellSignalR	CellPhoneDB;cellsignal.com;FANTOM5;PMID:9312020
Btc:Erbb4	Btc		Erbb4			CellChat;CellPhoneDB;CellTalkDB;connectomeDB2020;NicheNet;SingleCellSignalR	CellPhoneDB;cellsignal.com;FANTOM5;HPMR;HPRD;IUPHAR;KEGG:mmu04012;PMID:10214951;PMID:11;PMID:11254912;PMID:24440602
Btla:Cd247	Btla		Cd247			SingleCellSignalR	FANTOM5
Btla:Vtcn1	Btla		Vtcn1			connectomeDB2020;ICELLNET;SingleCellSignalR	FANTOM5;HPRD;PMID:12796776
C1qa:Cd93	C1qa		Cd93			CellTalkDB;connectomeDB2020;SingleCellSignalR	FANTOM5;HPRD;PMID:10904115;PMID:9476117
C1qa:Cspg4	C1qa		Cspg4			connectomeDB2020;SingleCellSignalR	FANTOM5;HPRD;PMID:9013976
C1qb:Lrp1	C1qb		Lrp1			connectomeDB2020;SingleCellSignalR	FANTOM5;PMID:11560994
C1qtnf5:Mfrp	C1qtnf5		Mfrp			CellTalkDB;SingleCellSignalR	FANTOM5;HPRD;PMID:12944416;PMID:17122143;PMID:21810984
C3:C3ar1	C3		C3ar1			CellChat;CellPhoneDB;CellTalkDB;connectomeDB2020;ICELLNET;NicheNet;SingleCellSignalR	CellPhoneDB;FANTOM5;HPMR;HPRD;IUPHAR;KEGG:mmu04080;PMID:11342658;PMID:20527893;PMID:21;PMID:28928734;PMID:8702752
C3:C5ar2	C3		C5ar2			CellTalkDB;connectomeDB2020;SingleCellSignalR	FANTOM5;HPRD;PMID:11773063;PMID:19025110
C3:Cd19	C3		Cd19			CellTalkDB;connectomeDB2020;SingleCellSignalR	FANTOM5;PMID:11120817;PMID:15454921;PMID:1702139
C3:Cd55	C3		Cd55			CellTalkDB	PMID:15536079
C3:Cd81	C3		Cd81			CellTalkDB;SingleCellSignalR	FANTOM5;PMID:15886112;PMID:7542009
C3:Cr2	C3		Cr2			CellChat;CellTalkDB;connectomeDB2020;ICELLNET	PMID:1386093;PMID:16234578;PMID:30513451;PMID:30534123;PMID:30566277;PMID:6230668;PMID:9596584
C3:Grm7	C3		Grm7			SingleCellSignalR	reactome
C3:Ifitm1	C3		Ifitm1			SingleCellSignalR	FANTOM5
C3:Itgb2_Itgam	C3		Itgb2	Itgam		CellChat;CellPhoneDB	CellPhoneDB;PMID:16234578
C3:Itgax_Itgb2	C3		Itgax	Itgb2		CellChat	PMID:16234578
C3:Lrp1	C3		Lrp1			CellTalkDB;connectomeDB2020;NicheNet;SingleCellSignalR	FANTOM5;HPMR;HPRD;PMID:10608878
C3:Mtnr1a	C3		Mtnr1a			SingleCellSignalR	reactome
C3:Nrp1	C3		Nrp1			connectomeDB2020	PMID:31572401
C4a:C3ar1	C4a		C3ar1			CellChat	PMID:16234578
C4b:C3ar1	C4b		C3ar1			connectomeDB2020;SingleCellSignalR	FANTOM5;HPRD;PMID:9725198
Cd14:C3ar1	Cd14		C3ar1			CellTalkDB	PMID:22232682
C4b:C5ar2	C4b		C5ar2			connectomeDB2020;SingleCellSignalR	FANTOM5;HPRD;PMID:11773063
C4b:Cr2	C4b		Cr2			CellChat	PMID:16234578
C4b:Nrp1	C4b		Nrp1			connectomeDB2020	PMID:31572401
Fn1:C5ar1	Fn1		C5ar1			SingleCellSignalR	FANTOM5
Hc:C5ar1	Hc		C5ar1			CellChat;CellPhoneDB;CellTalkDB;connectomeDB2020;NicheNet;SingleCellSignalR	CellPhoneDB;FANTOM5;HPMR;HPRD;IUPHAR;KEGG:mmu04080;PMID:10602324;PMID:11773063;PMID:15661745;PMID:1847994;PMID:25568220;PMID:9553099;PMID:9881961
Rps19:C5ar1	Rps19		C5ar1			CellPhoneDB;connectomeDB2020;NicheNet;SingleCellSignalR	CellPhoneDB;FANTOM5;HPRD;IUPHAR;PMID:11107061;PMID:11733378;PMID:12
Hc:C5ar2	Hc		C5ar2			CellPhoneDB;CellTalkDB;connectomeDB2020;NicheNet;SingleCellSignalR	CellPhoneDB;FANTOM5;HPMR;IUPHAR;PMID:11773063;PMID:12899627;PMID:13;PMID:25568220
Ecm1:Cachd1	Ecm1		Cachd1			SingleCellSignalR	FANTOM5
Hhipl2:Cachd1	Hhipl2		Cachd1			SingleCellSignalR	FANTOM5
Lta:Cachd1	Lta		Cachd1			SingleCellSignalR	FANTOM5
Ncam1:Cacna1c	Ncam1		Cacna1c			SingleCellSignalR	FANTOM5
Rims1:Cacna1c	Rims1		Cacna1c			SingleCellSignalR	FANTOM5;HPRD;PMID:11438519
Cadm1:Cadm1	Cadm1		Cadm1			CellChat;CellPhoneDB;connectomeDB2020;NicheNet	CellPhoneDB;KEGG:NicheNet;PMID:12826663;PMID:17250899;PMID:22703826;PMID:24503895;PMID:25268382
Cadm3:Cadm1	Cadm3		Cadm1			CellPhoneDB;connectomeDB2020	CellPhoneDB;PMID:15741237
Crtam:Cadm1	Crtam		Cadm1			CellPhoneDB;connectomeDB2020	CellPhoneDB;PMID:15811952
Cadm1:Nectin3	Cadm1		Nectin3			CellPhoneDB;connectomeDB2020	CellPhoneDB;PMID:22703826
Cadm3:Cadm3	Cadm3		Cadm3			CellChat;connectomeDB2020;NicheNet	KEGG:mmu04514;KEGG:NicheNet;PMID:15741237
Cadm3:Cadm4	Cadm3		Cadm4			CellPhoneDB	CellPhoneDB
Cadm3:Epb41l1	Cadm3		Epb41l1			CellPhoneDB	CellPhoneDB
Cadm3:Nectin1	Cadm3		Nectin1			CellChat;CellPhoneDB;connectomeDB2020	CellPhoneDB;PMID:15741237;PMID:23027581
Cadm3:Nectin3	Cadm3		Nectin3			CellPhoneDB;connectomeDB2020	CellPhoneDB;PMID:15741237
Calca:Calcr	Calca		Calcr			CellChat;CellPhoneDB;CellTalkDB;connectomeDB2020;ICELLNET;NicheNet;SingleCellSignalR	CellPhoneDB;FANTOM5;HPMR;IUPHAR;KEGG:mmu04080;PMID:10342886;PMID:11023820;PMID:11033437;PMID:12565884;PMID:1331173;PMID:14722252;PMID:15692146;PMID:2158663;PMID:6148938;PMID:7588285;PMID:9487987
Calca:Calcrl	Calca		Calcrl			CellChat;CellTalkDB;connectomeDB2020;NicheNet;SingleCellSignalR	FANTOM5;HPMR;HPRD;KEGG:mmu04080;PMID:12234182;PMID:14668209;PMID:3001670;PMID:32219216;PMID:8626685;PMID:9620797
Calca:Calcrl_Ramp1	Calca		Calcrl	Ramp1		ICELLNET	PMID:9620797
Calca:Calcrl_Ramp2	Calca		Calcrl	Ramp2		ICELLNET	PMID:9620797
Calca:Calcrl_Ramp3	Calca		Calcrl	Ramp3		ICELLNET	PMID:9620797
Calca:Gpr20	Calca		Gpr20			SingleCellSignalR	reactome
Calca:Pth1r	Calca		Pth1r			SingleCellSignalR	reactome
Calca:Tshr	Calca		Tshr			SingleCellSignalR	reactome
Calca:Vipr1	Calca		Vipr1			SingleCellSignalR	reactome
Calcb:Calcr	Calcb		Calcr			CellChat;CellPhoneDB;connectomeDB2020;NicheNet;SingleCellSignalR	CellPhoneDB;FANTOM5;IUPHAR;KEGG:mmu04080;PMID:15692146
Calcb:Calcrl	Calcb		Calcrl			CellChat;connectomeDB2020;NicheNet;SingleCellSignalR	FANTOM5;HPMR;KEGG:mmu04080;PMID:12196113
Calcb:Gpr20	Calcb		Gpr20			SingleCellSignalR	reactome
Calcb:Pth1r	Calcb		Pth1r			SingleCellSignalR	reactome
Calcb:Ramp1	Calcb		Ramp1			connectomeDB2020;NicheNet;SingleCellSignalR	FANTOM5;HPMR;PMID:12529937
Calcb:Ramp2	Calcb		Ramp2			SingleCellSignalR	reactome
Calcb:Ramp3	Calcb		Ramp3			SingleCellSignalR	reactome
Calcb:Tshr	Calcb		Tshr			SingleCellSignalR	reactome
Calcb:Vipr1	Calcb		Vipr1			SingleCellSignalR	reactome
Iapp:Calcr	Iapp		Calcr			CellChat;CellPhoneDB;CellTalkDB;connectomeDB2020;NicheNet;SingleCellSignalR	CellPhoneDB;FANTOM5;HPMR;IUPHAR;KEGG:mmu04080;PMID:10342886;PMID:12529937;PMID:9487987
Mbl2:Calcr	Mbl2		Calcr			SingleCellSignalR	FANTOM5;HPRD;PMID:11560994
Iapp:Calcrl	Iapp		Calcrl			CellChat	KEGG:mmu04080
Calr:Itga2b	Calr		Itga2b			SingleCellSignalR	FANTOM5;HPRD;PMID:14985176
Calr:Itga3	Calr		Itga3			connectomeDB2020;SingleCellSignalR	FANTOM5;HPRD;PMID:113;PMID:11327697;PMID:8006073
Calr:Itgav	Calr		Itgav			connectomeDB2020;SingleCellSignalR	FANTOM5;HPRD;PMID:12196561
Calr:Lrp1	Calr		Lrp1			CellTalkDB;connectomeDB2020;SingleCellSignalR	FANTOM5;HPRD;PMID:12821648;PMID:13;PMID:14980518;PMID:22045000;PMID:22234309
Calr:Mpl	Calr		Mpl			CellTalkDB	PMID:26951227;PMID:28741795;PMID:29288169
Calr:Mtnr1a	Calr		Mtnr1a			connectomeDB2020;SingleCellSignalR	FANTOM5;HPRD;PMID:17215244
Calr:Scarf1	Calr		Scarf1			CellTalkDB;connectomeDB2020;NicheNet;SingleCellSignalR	FANTOM5;HPMR;HPRD;PMID:15371419
Calr:Tshr	Calr		Tshr			connectomeDB2020;SingleCellSignalR	FANTOM5;HPRD;PMID:12383251
Camp:Egfr	Camp		Egfr			SingleCellSignalR	FANTOM5
Camp:Fpr2	Camp		Fpr2			CellPhoneDB;connectomeDB2020;NicheNet;SingleCellSignalR	CellPhoneDB;FANTOM5;HPMR;HPRD;IUPHAR;PMID:11015447
Camp:Igf1r	Camp		Igf1r			SingleCellSignalR	FANTOM5
Camp:P2rx7	Camp		P2rx7			CellTalkDB;SingleCellSignalR	FANTOM5;PMID:30847383
Retn:Cap1	Retn		Cap1			CellChat	PMID:30809105
Crisp2:Catsper1	Crisp2		Catsper1			CellTalkDB	PMID:30759213
Efemp2:Catsper1	Efemp2		Catsper1			SingleCellSignalR	FANTOM5;HPRD;PMID:16189514
Ccn1:Cav1	Ccn1		Cav1			SingleCellSignalR	FANTOM5
Egf:Cav1	Egf		Cav1			CellTalkDB;SingleCellSignalR	FANTOM5;PMID:19641024
Hras:Cav1	Hras		Cav1			CellTalkDB;connectomeDB2020;SingleCellSignalR	FANTOM5;HPRD;PMID:8621645
Icam1:Cav1	Icam1		Cav1			SingleCellSignalR	FANTOM5
Igfbp5:Cav1	Igfbp5		Cav1			CellTalkDB	PMID:20345844
Ptgs2:Cav1	Ptgs2		Cav1			connectomeDB2020;SingleCellSignalR	FANTOM5;HPRD;PMID:11432874
Shh:Cav1	Shh		Cav1			CellTalkDB	PMID:19139721
Tgfb1:Cav1	Tgfb1		Cav1			SingleCellSignalR	FANTOM5
Vegfc:Ccbe1	Vegfc		Ccbe1			CellTalkDB	PMID:27159393
Cck:Cckar	Cck		Cckar			CellChat;CellPhoneDB;CellTalkDB;connectomeDB2020;NicheNet;SingleCellSignalR	CellPhoneDB;FANTOM5;HPMR;HPRD;IUPHAR;KEGG:mmu04080;PMID:10368033;PMID:10400673;PMID:10595537;PMID:11300760;PMID:9006937;PMID:9603948
Cck:Cckbr	Cck		Cckbr			CellChat;CellPhoneDB;CellTalkDB;connectomeDB2020;NicheNet;SingleCellSignalR	CellPhoneDB;FANTOM5;HPMR;HPRD;IUPHAR;KEGG:mmu04080;PMID:10368033;PMID:10438490;PMID:12695525;PMID:15001692;PMID:15068617;PMID:15520004;PMID:7681836;PMID:8349705
Gast:Cckar	Gast		Cckar			NicheNet	IUPHAR
Gast:Cckbr	Gast		Cckbr			CellPhoneDB;connectomeDB2020;ICELLNET;NicheNet;SingleCellSignalR	CellPhoneDB;FANTOM5;HPMR;IUPHAR;PMID:7681836;PMID:8349705
Ccl11:Ccr2	Ccl11		Ccr2			CellPhoneDB;CellTalkDB;connectomeDB2020;ICELLNET;NicheNet;SingleCellSignalR	CellPhoneDB;FANTOM5;HPRD;IUPHAR;PMID:11264152;PMID:12554737;PMID:15207250;PMID:22633458
Ccl11:Ccr3	Ccl11		Ccr3			CellChat;CellPhoneDB;CellTalkDB;connectomeDB2020;ICELLNET;NicheNet;SingleCellSignalR	CellPhoneDB;FANTOM5;HPMR;HPRD;IUPHAR;KEGG:mmu04060;KEGG:NicheNet;PMID:10488147;PMID:10699158;PMID:10854442;PMID:11892090;PMID:12761559;PMID:16339911;PMID:22633458;PMID:8609214;PMID:8642344;PMID:8676064;PMID:8687456;PMID:9276730;PMID:9712872
Ccl11:Ccr5	Ccl11		Ccr5			CellTalkDB;connectomeDB2020;ICELLNET;NicheNet;SingleCellSignalR	FANTOM5;HPRD;IUPHAR;PMID:10477718;PMID:10699158;PMID:11264152;PMID:22633458
Ccl11:Cxcr3	Ccl11		Cxcr3			CellTalkDB;connectomeDB2020;ICELLNET;NicheNet;SingleCellSignalR	FANTOM5;IUPHAR;PMID:12884299;PMID:22633458;PMID:9660793
Ccl11:Dpp4	Ccl11		Dpp4			CellPhoneDB	CellPhoneDB
Ccl12:Ccr2	Ccl12		Ccr2			CellChat;CellTalkDB	KEGG:mmu04060;PMID:10714678
Ccl12:Ccr4	Ccl12		Ccr4			CellTalkDB	PMID:29858743
Ccl17:Ccr4	Ccl17		Ccr4			CellChat;CellPhoneDB;CellTalkDB;connectomeDB2020;ICELLNET;NicheNet;SingleCellSignalR	CellPhoneDB;FANTOM5;HPMR;HPRD;IUPHAR;KEGG:mmu04060;KEGG:NicheNet;PMID:10508268;PMID:10540332;PMID:10699158;PMID:22633458;PMID:9169480;PMID:9430724
Ccl17:Ccr8	Ccl17		Ccr8			CellTalkDB;connectomeDB2020;NicheNet;SingleCellSignalR	FANTOM5;HPRD;PMID:10699158;PMID:12050190;PMID:12832759;PMID:9521068
Ccl19:Ccr10	Ccl19		Ccr10			connectomeDB2020;SingleCellSignalR	FANTOM5;HPRD;PMID:10706668
Ccl19:Ccr7	Ccl19		Ccr7			CellChat;CellPhoneDB;CellTalkDB;connectomeDB2020;ICELLNET;NicheNet;SingleCellSignalR	CellPhoneDB;FANTOM5;HPMR;HPRD;IUPHAR;KEGG:mmu04060;KEGG:NicheNet;PMID:10699158;PMID:11342595;PMID:22633458;PMID:9153236;PMID:9507024
Ccl19:Ccrl2	Ccl19		Ccrl2			CellPhoneDB;connectomeDB2020;ICELLNET;NicheNet;SingleCellSignalR	CellPhoneDB;FANTOM5;IUPHAR;PMID:20002784;PMID:22633458
Ccl19:Cxcr3	Ccl19		Cxcr3			CellPhoneDB;CellTalkDB;connectomeDB2020;NicheNet;SingleCellSignalR	CellPhoneDB;FANTOM5;IUPHAR;PMID:21611855;PMID:9660793
Ccl19:Grm7	Ccl19		Grm7			SingleCellSignalR	reactome
Ccl19:Mtnr1a	Ccl19		Mtnr1a			SingleCellSignalR	reactome
Ccl1:Ccr8	Ccl1		Ccr8			CellChat;CellTalkDB	KEGG:mmu04060;PMID:10699158;PMID:24218476;PMID:9469461
Ccl20:Ccr6	Ccl20		Ccr6			CellChat;CellPhoneDB;CellTalkDB;connectomeDB2020;ICELLNET;NicheNet;SingleCellSignalR	CellPhoneDB;FANTOM5;HPMR;HPRD;IUPHAR;KEGG:mmu04060;KEGG:NicheNet;PMID:10699158;PMID:12081481;PMID:12964882;PMID:22633458;PMID:24218476;PMID:9169459;PMID:9223454;PMID:9294137
Ccl20:Cxcr3	Ccl20		Cxcr3			CellPhoneDB;CellTalkDB;connectomeDB2020;NicheNet;SingleCellSignalR	CellPhoneDB;FANTOM5;IUPHAR;PMID:10556837;PMID:9660793
Ccl20:Grm7	Ccl20		Grm7			SingleCellSignalR	reactome
Ccl20:Mtnr1a	Ccl20		Mtnr1a			SingleCellSignalR	reactome
Ccl21a:Ccr7	Ccl21a		Ccr7			CellChat;CellTalkDB	KEGG:mmu04060;PMID:10699158;PMID:28611158
Ccl21a:Cxcr3	Ccl21a		Cxcr3			CellTalkDB	PMID:10201891;PMID:10556837
Ccl21b:Ccr7	Ccl21b		Ccr7			CellChat;CellTalkDB	KEGG:mmu04060;PMID:18087238
Ccl21b:Cxcr3	Ccl21b		Cxcr3			CellTalkDB	PMID:10201891;PMID:10556837
Ccl21c:Ccr7	Ccl21c		Ccr7			CellChat;CellTalkDB	KEGG:mmu04060;PMID:10072485
Ccl21c:Cxcr3	Ccl21c		Cxcr3			CellTalkDB	PMID:11225989;PMID:9653165
Ccl21d:Ccr10	Ccl21d		Ccr10			connectomeDB2020	PMID:10706668
Ccl21d:Ccr7	Ccl21d		Ccr7			CellPhoneDB;CellTalkDB;connectomeDB2020;ICELLNET;NicheNet;SingleCellSignalR	CellPhoneDB;FANTOM5;HPMR;HPRD;IUPHAR;KEGG:NicheNet;PMID:10699158;PMID:11970971;PMID:22633458;PMID:28275068;PMID:9507024;PMID:9585422
Ccl21d:Cxcr3	Ccl21d		Cxcr3			CellTalkDB;connectomeDB2020;NicheNet	FANTOM5;PMID:11907075;PMID:19401230
Ccl21d:Grm7	Ccl21d		Grm7			SingleCellSignalR	reactome
Ccl21d:Mtnr1a	Ccl21d		Mtnr1a			SingleCellSignalR	reactome
Ccl22:Ccr4	Ccl22		Ccr4			CellChat;CellPhoneDB;CellTalkDB;connectomeDB2020;ICELLNET;NicheNet;SingleCellSignalR	CellPhoneDB;FANTOM5;HPMR;HPRD;IUPHAR;KEGG:mmu04060;KEGG:NicheNet;PMID:10508268;PMID:10699158;PMID:22633458;PMID:24218476;PMID:9430724;PMID:9743322;PMID:9933589
Ccl22:Dpp4	Ccl22		Dpp4			CellPhoneDB;CellTalkDB	CellPhoneDB;PMID:24218476
Ccl24:Ccr2	Ccl24		Ccr2			CellPhoneDB;CellTalkDB;connectomeDB2020;NicheNet;SingleCellSignalR	CellPhoneDB;FANTOM5;IUPHAR;PMID:15207250;PMID:9365122
Ccl24:Ccr3	Ccl24		Ccr3			CellChat;CellPhoneDB;CellTalkDB;connectomeDB2020;ICELLNET;NicheNet;SingleCellSignalR	CellPhoneDB;FANTOM5;HPMR;HPRD;IUPHAR;KEGG:mmu04060;KEGG:NicheNet;PMID:10488147;PMID:10699158;PMID:12218106;PMID:15207250;PMID:16339911;PMID:22633458;PMID:9365122
Ccl25:Ccr9	Ccl25		Ccr9			CellChat;CellTalkDB	KEGG:mmu04060;PMID:10229797;PMID:10699158
Ccl26:Ccr2	Ccl26		Ccr2			CellTalkDB	PMID:24218476
Ccl26:Ccr3	Ccl26		Ccr3			CellChat;CellTalkDB	KEGG:mmu04060;PMID:29051319
Ccl26:Cx3cr1	Ccl26		Cx3cr1			CellTalkDB	PMID:20974991
Ccl27a:Ccr10	Ccl27a		Ccr10			CellChat;CellTalkDB	KEGG:mmu04060;PMID:11821900
Ccl27a:Ccr2	Ccl27a		Ccr2			CellChat	KEGG:mmu04060
Ccl27a:Ccr3	Ccl27a		Ccr3			CellChat	KEGG:mmu04060
Ccl27b:Ccr10	Ccl27b		Ccr10			CellChat;CellPhoneDB;CellTalkDB;connectomeDB2020;ICELLNET;NicheNet;SingleCellSignalR	CellPhoneDB;FANTOM5;HPMR;HPRD;IUPHAR;KEGG:mmu04060;KEGG:NicheNet;PMID:10725697;PMID:11821900;PMID:12718728;PMID:22633458
Ccl27b:Ccr2	Ccl27b		Ccr2			CellChat	KEGG:mmu04060
Ccl27b:Ccr3	Ccl27b		Ccr3			CellChat	KEGG:mmu04060
Ccl27b:Grm7	Ccl27b		Grm7			SingleCellSignalR	reactome
Ccl27b:Mtnr1a	Ccl27b		Mtnr1a			SingleCellSignalR	reactome
Ccl28:Ccr10	Ccl28		Ccr10			CellChat;CellPhoneDB;CellTalkDB;connectomeDB2020;ICELLNET;NicheNet;SingleCellSignalR	CellPhoneDB;FANTOM5;HPMR;HPRD;IUPHAR;KEGG:mmu04060;KEGG:NicheNet;PMID:10781587;PMID:10975800;PMID:11;PMID:22633458
Ccl28:Ccr3	Ccl28		Ccr3			CellChat;CellPhoneDB;CellTalkDB;connectomeDB2020;ICELLNET;NicheNet;SingleCellSignalR	CellPhoneDB;FANTOM5;HPMR;HPRD;IUPHAR;KEGG:mmu04060;KEGG:NicheNet;PMID:10975800;PMID:11;PMID:12538707;PMID:12964882;PMID:22633458
Ccl28:Grm7	Ccl28		Grm7			SingleCellSignalR	reactome
Ccl28:Mtnr1a	Ccl28		Mtnr1a			SingleCellSignalR	reactome
Ccl3:Ccr1	Ccl3		Ccr1			CellChat;CellPhoneDB;CellTalkDB;connectomeDB2020;ICELLNET;NicheNet;SingleCellSignalR	CellPhoneDB;FANTOM5;HPMR;HPRD;IUPHAR;KEGG:mmu04060;PMID:10202040;PMID:10660125;PMID:10699158;PMID:11170631;PMID:12381680;PMID:22633458;PMID:23059626;PMID:7545673;PMID:8530354;PMID:9115216;PMID:9624164
Ccl3:Ccr1l1	Ccl3		Ccr1l1			CellChat	KEGG:mmu04060
Ccl3:Ccr3	Ccl3		Ccr3			CellPhoneDB;CellTalkDB;connectomeDB2020;ICELLNET;SingleCellSignalR	CellPhoneDB;FANTOM5;HPRD;PMID:22633458;PMID:23999500;PMID:24218476;PMID:7594543;PMID:9139699
Ccl3:Ccr4	Ccl3		Ccr4			connectomeDB2020;SingleCellSignalR	FANTOM5;HPRD;PMID:8573157
Ccl3:Ccr5	Ccl3		Ccr5			CellChat;CellPhoneDB;CellTalkDB;connectomeDB2020;ICELLNET;NicheNet;SingleCellSignalR	CellPhoneDB;FANTOM5;HPMR;HPRD;IUPHAR;KEGG:mmu04060;KEGG:NicheNet;PMID:10477718;PMID:10699158;PMID:11170631;PMID:11700073;PMID:12964882;PMID:16298345;PMID:22633458;PMID:23059626;PMID:9139699;PMID:9790730
Ccl3:Ccr8	Ccl3		Ccr8			CellPhoneDB;connectomeDB2020;ICELLNET;SingleCellSignalR	CellPhoneDB;PMID:23999500;PMID:24218476
Ccl3:Erg28	Ccl3		Erg28			SingleCellSignalR	FANTOM5;HPRD;PMID:16169070
Ccl3:Ide	Ccl3		Ide			CellPhoneDB	CellPhoneDB
Ccl3:Pitpnm3	Ccl3		Pitpnm3			connectomeDB2020;ICELLNET	PMID:22633458;PMID:24218476
Ccl4:Ccr1	Ccl4		Ccr1			CellTalkDB;connectomeDB2020;NicheNet;SingleCellSignalR	FANTOM5;HPRD;IUPHAR;PMID:10699158;PMID:12070155;PMID:12381680;PMID:7594543;PMID:8530354
Ccl4:Ccr3	Ccl4		Ccr3			CellTalkDB;connectomeDB2020;SingleCellSignalR	FANTOM5;HPRD;PMID:12401480;PMID:7622448
Ccl4:Ccr5	Ccl4		Ccr5			CellChat;CellPhoneDB;CellTalkDB;connectomeDB2020;ICELLNET;NicheNet;SingleCellSignalR	CellPhoneDB;FANTOM5;HPMR;HPRD;IUPHAR;KEGG:mmu04060;PMID:10699158;PMID:11170631;PMID:11305915;PMID:12070155;PMID:12427015;PMID:12964882;PMID:16298345;PMID:22633458;PMID:8663314;PMID:9790730
Ccl4:Ccr8	Ccl4		Ccr8			CellPhoneDB;CellTalkDB;connectomeDB2020;NicheNet;SingleCellSignalR	CellPhoneDB;FANTOM5;HPRD;PMID:10699158;PMID:9521068
Ccl4:Cnr2	Ccl4		Cnr2			CellPhoneDB	CellPhoneDB
Ccl4:Ffar2	Ccl4		Ffar2			CellPhoneDB	CellPhoneDB
Ccl4:Ffar3	Ccl4		Ffar3			CellPhoneDB	CellPhoneDB
Ccl4:Gpr101	Ccl4		Gpr101			CellPhoneDB	CellPhoneDB
Ccl4:Gpr151	Ccl4		Gpr151			CellPhoneDB	CellPhoneDB
Ccl4:Gpr152	Ccl4		Gpr152			CellPhoneDB	CellPhoneDB
Ccl4:Gprc5d	Ccl4		Gprc5d			CellPhoneDB	CellPhoneDB
Ccl4:Pgrmc2	Ccl4		Pgrmc2			CellPhoneDB	CellPhoneDB
Ccl4:Slc7a1	Ccl4		Slc7a1			CellPhoneDB	CellPhoneDB
Ccl4:Vsir	Ccl4		Vsir			CellPhoneDB	CellPhoneDB
Ccl5:Ccr1	Ccl5		Ccr1			CellChat;CellTalkDB	KEGG:mmu04060;PMID:17641205
Ccl5:Ccr1l1	Ccl5		Ccr1l1			CellChat	KEGG:mmu04060
Ccl5:Ccr3	Ccl5		Ccr3			CellChat;CellTalkDB	KEGG:mmu04060;PMID:26249173
Ccl5:Ccr4	Ccl5		Ccr4			CellChat;CellTalkDB	KEGG:mmu04060;PMID:24218476
Ccl5:Ccr5	Ccl5		Ccr5			CellChat;CellTalkDB	KEGG:mmu04060;PMID:11254730
Ccl5:Ccrl2	Ccl5		Ccrl2			CellTalkDB	PMID:21056554
Ccl5:Gpr75	Ccl5		Gpr75			CellTalkDB	PMID:29772059
Ccl6:Ccr1	Ccl6		Ccr1			CellChat;CellTalkDB	KEGG:mmu04060;PMID:14734772;PMID:31551151
Ccl6:Ccr1l1	Ccl6		Ccr1l1			CellChat	KEGG:mmu04060
Ccl6:Ccr2	Ccl6		Ccr2			CellChat	KEGG:mmu04060
Ccl6:Ccr3	Ccl6		Ccr3			CellChat	KEGG:mmu04060
Ccl7:Ccr1	Ccl7		Ccr1			CellChat;CellPhoneDB;CellTalkDB;connectomeDB2020;ICELLNET;NicheNet;SingleCellSignalR	CellPhoneDB;FANTOM5;HPMR;HPRD;IUPHAR;KEGG:mmu04060;KEGG:NicheNet;PMID:10699158;PMID:11994538;PMID:12381680;PMID:22633458;PMID:27956527;PMID:30567735;PMID:31096719;PMID:7545673;PMID:8530354;PMID:9115216
Ccl7:Ccr10	Ccl7		Ccr10			CellPhoneDB;CellTalkDB;connectomeDB2020;SingleCellSignalR	CellPhoneDB;FANTOM5;HPRD;PMID:10706668;PMID:9364936
Ccl7:Ccr1l1	Ccl7		Ccr1l1			CellChat	KEGG:mmu04060
Ccl7:Ccr2	Ccl7		Ccr2			CellChat;CellPhoneDB;CellTalkDB;connectomeDB2020;ICELLNET;NicheNet;SingleCellSignalR	CellPhoneDB;FANTOM5;HPMR;HPRD;IUPHAR;KEGG:mmu04060;KEGG:NicheNet;PMID:10699158;PMID:12554737;PMID:17364026;PMID:18420193;PMID:22633458;PMID:8530354;PMID:9276730;PMID:9346309
Ccl7:Ccr3	Ccl7		Ccr3			CellChat;CellPhoneDB;CellTalkDB;connectomeDB2020;ICELLNET;NicheNet;SingleCellSignalR	CellPhoneDB;FANTOM5;HPMR;HPRD;IUPHAR;KEGG:mmu04060;PMID:10699158;PMID:11041848;PMID:22633458;PMID:27956527;PMID:8642344
Ccl7:Ccr5	Ccl7		Ccr5			CellPhoneDB;CellTalkDB;connectomeDB2020;ICELLNET;NicheNet;SingleCellSignalR	CellPhoneDB;FANTOM5;HPRD;IUPHAR;PMID:10477718;PMID:10699158;PMID:16298345;PMID:22633458;PMID:9312096
Ccl7:Cxcr3	Ccl7		Cxcr3			CellTalkDB;connectomeDB2020;NicheNet;SingleCellSignalR	FANTOM5;IUPHAR;PMID:12417585;PMID:9660793
Ccl8:Ccr1	Ccl8		Ccr1			CellChat;CellPhoneDB;CellTalkDB;connectomeDB2020;ICELLNET;NicheNet;SingleCellSignalR	CellPhoneDB;FANTOM5;HPRD;IUPHAR;KEGG:mmu04060;PMID:10699158;PMID:22633458;PMID:9115216
Ccl8:Ccr1l1	Ccl8		Ccr1l1			CellChat	KEGG:mmu04060
Ccl8:Ccr2	Ccl8		Ccr2			CellChat;CellPhoneDB;CellTalkDB;connectomeDB2020;ICELLNET;NicheNet;SingleCellSignalR	CellPhoneDB;FANTOM5;HPRD;IUPHAR;KEGG:mmu04060;PMID:10699158;PMID:12149192;PMID:12554737;PMID:22633458;PMID:9115216
Ccl8:Ccr3	Ccl8		Ccr3			CellPhoneDB;CellTalkDB;connectomeDB2020;NicheNet;SingleCellSignalR	CellPhoneDB;FANTOM5;HPMR;HPRD;IUPHAR;KEGG:NicheNet;PMID:10699158;PMID:29281969;PMID:9005985
Ccl8:Ccr5	Ccl8		Ccr5			CellChat;CellPhoneDB;CellTalkDB;connectomeDB2020;ICELLNET;NicheNet;SingleCellSignalR	CellPhoneDB;FANTOM5;HPMR;HPRD;IUPHAR;KEGG:mmu04060;PMID:10477718;PMID:10699158;PMID:12964882;PMID:22633458;PMID:9468473;PMID:9790730
Ccl8:Ccr8	Ccl8		Ccr8			CellTalkDB;NicheNet	IUPHAR;PMID:21217759
Ccl9:Ccr1	Ccl9		Ccr1			CellChat;CellPhoneDB;CellTalkDB;connectomeDB2020;ICELLNET;NicheNet;SingleCellSignalR	CellPhoneDB;FANTOM5;HPMR;HPRD;IUPHAR;KEGG:mmu04060;KEGG:NicheNet;PMID:10699158;PMID:12397598;PMID:20616008;PMID:9346309
Ccl9:Ccr1l1	Ccl9		Ccr1l1			CellChat	KEGG:mmu04060
Ccl9:Ccr3	Ccl9		Ccr3			CellPhoneDB;connectomeDB2020;ICELLNET;NicheNet;SingleCellSignalR	CellPhoneDB;FANTOM5;HPMR;HPRD;IUPHAR;KEGG:NicheNet;PMID:10699158;PMID:9346309
Ccl9:Fpr2	Ccl9		Fpr2			ICELLNET	PMID:22633458
Ccl9:Grm7	Ccl9		Grm7			SingleCellSignalR	reactome
Ccl9:Ide	Ccl9		Ide			CellPhoneDB	CellPhoneDB
Ccl9:Mtnr1a	Ccl9		Mtnr1a			SingleCellSignalR	reactome
Ccn1:Itga5	Ccn1		Itga5			connectomeDB2020;NicheNet;SingleCellSignalR	FANTOM5;HPMR;PMID:9446626
Ccn1:Itgam	Ccn1		Itgam			CellTalkDB;connectomeDB2020;NicheNet;SingleCellSignalR	FANTOM5;HPMR;PMID:12036876;PMID:27098435
Ccn1:Itgav	Ccn1		Itgav			CellTalkDB;connectomeDB2020;SingleCellSignalR	FANTOM5;HPRD;PMID:10094812;PMID:10821835;PMID:11;PMID:11287419;PMID:12364323
Ccn1:Itgb2	Ccn1		Itgb2			CellTalkDB;connectomeDB2020;NicheNet;SingleCellSignalR	FANTOM5;HPMR;PMID:12036876;PMID:24280864
Ccn1:Itgb3	Ccn1		Itgb3			connectomeDB2020;NicheNet;SingleCellSignalR	FANTOM5;HPMR;PMID:9446626
Ccn1:Itgb5	Ccn1		Itgb5			connectomeDB2020;SingleCellSignalR	FANTOM5;HPRD;PMID:11287419
Ccn1:Sdc4	Ccn1		Sdc4			connectomeDB2020	PMID:16275757
Ccn1:Tlr2	Ccn1		Tlr2			CellTalkDB	PMID:32144270
Ccn2:Egfr	Ccn2		Egfr			CellTalkDB	PMID:23929714
Ccn2:Erbb4	Ccn2		Erbb4			SingleCellSignalR	FANTOM5;HPRD;PMID:12297288
Ccn2:Fgfr2	Ccn2		Fgfr2			CellTalkDB;connectomeDB2020	PMID:23142580
Ccn2:Igf2r	Ccn2		Igf2r			connectomeDB2020	PMID:22511630
Ccn2:Itga5	Ccn2		Itga5			CellTalkDB;connectomeDB2020;SingleCellSignalR	FANTOM5;PMID:18167060
Ccn2:Itgam	Ccn2		Itgam			CellTalkDB;connectomeDB2020;NicheNet;SingleCellSignalR	FANTOM5;HPMR;PMID:12736251;PMID:27098435
Ccn2:Itgb2	Ccn2		Itgb2			connectomeDB2020;NicheNet;SingleCellSignalR	FANTOM5;HPMR;PMID:12736251
Ccn2:Lrp1	Ccn2		Lrp1			CellTalkDB;connectomeDB2020;SingleCellSignalR	FANTOM5;HPRD;PMID:14585398;PMID:16690029;PMID:22454511;PMID:27098435
Ccn2:Lrp6	Ccn2		Lrp6			CellTalkDB;connectomeDB2020;NicheNet;SingleCellSignalR	FANTOM5;HPMR;PMID:15105373;PMID:27098435
Ccn2:Ntrk1	Ccn2		Ntrk1			CellTalkDB;connectomeDB2020;SingleCellSignalR	FANTOM5;PMID:15601748;PMID:27098435
Ccn3:Notch1	Ccn3		Notch1			CellPhoneDB;CellTalkDB;connectomeDB2020;NicheNet;SingleCellSignalR	CellPhoneDB;FANTOM5;HPMR;HPRD;PMID:12;PMID:12050162;PMID:15906253
Ccn3:Plxna1	Ccn3		Plxna1			SingleCellSignalR	FANTOM5
Ccn4:Itga5	Ccn4		Itga5			connectomeDB2020	PMID:29330021
Ccn4:Itgb1	Ccn4		Itgb1			connectomeDB2020	PMID:29330021
Ccn6:Sorl1	Ccn6		Sorl1			CellPhoneDB	CellPhoneDB
Cxcl13:Ccr10	Cxcl13		Ccr10			connectomeDB2020;SingleCellSignalR	FANTOM5;HPRD;PMID:10706668
Pf4:Ccr1	Pf4		Ccr1			CellTalkDB	PMID:29930254
Cytl1:Ccr2	Cytl1		Ccr2			connectomeDB2020	PMID:27084102
Defb14:Ccr2	Defb14		Ccr2			connectomeDB2020;SingleCellSignalR	FANTOM5;PMID:23390582
Msmp:Ccr2	Msmp		Ccr2			connectomeDB2020	PMID:28698550
Cxcl10:Ccr3	Cxcl10		Ccr3			connectomeDB2020;ICELLNET;NicheNet;SingleCellSignalR	FANTOM5;HPRD;IUPHAR;PMID:11110785;PMID:22633458
Cxcl11:Ccr3	Cxcl11		Ccr3			connectomeDB2020;ICELLNET;NicheNet;SingleCellSignalR	FANTOM5;HPRD;IUPHAR;PMID:11110785;PMID:15178708;PMID:22633458
Cxcl9:Ccr3	Cxcl9		Ccr3			CellTalkDB;connectomeDB2020;ICELLNET;NicheNet;SingleCellSignalR	FANTOM5;HPRD;IUPHAR;PMID:11110785;PMID:15802529;PMID:22633458
Cklf:Ccr4	Cklf		Ccr4			SingleCellSignalR	PMID:10699158
Cxcl12:Ccr4	Cxcl12		Ccr4			SingleCellSignalR	FANTOM5
Cxcl11:Ccr5	Cxcl11		Ccr5			ICELLNET	PMID:15178708;PMID:22633458
Il16:Ccr5	Il16		Ccr5			SingleCellSignalR	FANTOM5
Defb14:Ccr6	Defb14		Ccr6			connectomeDB2020;SingleCellSignalR	FANTOM5;HPRD;PMID:11714836;PMID:23390582
Spp1:Ccr8	Spp1		Ccr8			CellPhoneDB	CellPhoneDB
Rarres2:Ccrl2	Rarres2		Ccrl2			CellTalkDB;connectomeDB2020;SingleCellSignalR	FANTOM5;PMID:18794339
Tgfb1:Cd109	Tgfb1		Cd109			SingleCellSignalR	FANTOM5
Cd14:Cd55	Cd14		Cd55			CellTalkDB	PMID:10219599
Cd14:Itga4	Cd14		Itga4			CellTalkDB;connectomeDB2020;SingleCellSignalR	FANTOM5;PMID:17274987
Cd14:Itgb1	Cd14		Itgb1			CellTalkDB;connectomeDB2020;SingleCellSignalR	FANTOM5;PMID:17274987
Cd14:Itgb2	Cd14		Itgb2			CellTalkDB;SingleCellSignalR	PMID:14625477;reactome
Cd14:Ly96	Cd14		Ly96			CellTalkDB	PMID:14517279;PMID:28115037
Cd14:Ripk1	Cd14		Ripk1			SingleCellSignalR	reactome
Cd14:Tlr2	Cd14		Tlr2			CellTalkDB	PMID:28765651
Cd14:Tlr3	Cd14		Tlr3			CellTalkDB	PMID:16473828
Cd14:Tlr4	Cd14		Tlr4			CellTalkDB;SingleCellSignalR	PMID:27986454;reactome
Cd14:Tlr6	Cd14		Tlr6			SingleCellSignalR	reactome
Cd14:Tlr9	Cd14		Tlr9			CellTalkDB	PMID:21078886
Dusp18:Cd151	Dusp18		Cd151			NicheNet;SingleCellSignalR	FANTOM5;HPMR
Lamb3:Cd151	Lamb3		Cd151			SingleCellSignalR	FANTOM5
Lamc2:Cd151	Lamc2		Cd151			SingleCellSignalR	FANTOM5
Mmp7:Cd151	Mmp7		Cd151			connectomeDB2020;SingleCellSignalR	FANTOM5;HPRD;PMID:16200075
Hp:Cd163	Hp		Cd163			connectomeDB2020	PMID:27294203
Tnfsf12:Cd163	Tnfsf12		Cd163			connectomeDB2020	PMID:19473660
Ly86:Cd180	Ly86		Cd180			connectomeDB2020;SingleCellSignalR	FANTOM5;HPRD;PMID:9686597;PMID:969;PMID:9763566
Ceacam1:Cd1d1	Ceacam1		Cd1d1			CellPhoneDB;connectomeDB2020;SingleCellSignalR	CellPhoneDB;PMID:24104458
Cd1d1:Ceacam5	Cd1d1		Ceacam5			CellChat	PMID:24104458
Cd1d2:Pira2	Cd1d2		Pira2			CellChat	PMID:19124746
Cd200:Cd200r1	Cd200		Cd200r1			CellChat;CellPhoneDB;CellTalkDB;connectomeDB2020;SingleCellSignalR	CellPhoneDB;PMID:15187158;PMID:2020332;PMID:22020332;PMID:30777093
Cd200:Cd200r2	Cd200		Cd200r2			CellChat;CellTalkDB	KEGG:mmu04514;PMID:23691022
Cd200:Cd200r3	Cd200		Cd200r3			CellChat	PMID:22020332
Cd209a:Ceacam1	Cd209a		Ceacam1			CellChat	PMID:16282604;PMID:6246332
Icam5:Cd209a	Icam5		Cd209a			CellChat	PMID:15795245
Icam5:Cd209f	Icam5		Cd209f			CellChat	PMID:15795245
Itgal:Cd226	Itgal		Cd226			NicheNet	KEGG:NicheNet
Itgb2:Cd226	Itgb2		Cd226			CellChat;NicheNet	KEGG:mmu04514;KEGG:NicheNet
Itgb2l:Cd226	Itgb2l		Cd226			CellChat	KEGG:mmu04514
Cd226:Nectin2	Cd226		Nectin2			CellChat;CellPhoneDB;connectomeDB2020;ICELLNET;NicheNet	CellPhoneDB;KEGG:NicheNet;PMID:15607800;PMID:24440149;PMID:27192565
Pvr:Cd226	Pvr		Cd226			CellChat;CellPhoneDB;connectomeDB2020;ICELLNET;NicheNet	CellPhoneDB;KEGG:NicheNet;PMID:15034010;PMID:15607800;PMID:24440149
Ptpn6:Cd22	Ptpn6		Cd22			CellTalkDB	PMID:7618087
Ptprc:Cd22	Ptprc		Cd22			CellChat;CellPhoneDB;connectomeDB2020;NicheNet;SingleCellSignalR	CellPhoneDB;KEGG:mmu04514;KEGG:NicheNet;PMID:12115612
St6gal1:Cd22	St6gal1		Cd22			CellTalkDB;connectomeDB2020;SingleCellSignalR	PMID:1717156
Cd48:Cd244a	Cd48		Cd244a			CellChat;CellPhoneDB;connectomeDB2020;SingleCellSignalR	CellPhoneDB;PMID:15870174;PMID:26697006
Fyn:Cd244a	Fyn		Cd244a			CellTalkDB	PMID:15713798
Mmrn2:Cd248	Mmrn2		Cd248			connectomeDB2020	PMID:28671670
Cd24a:Selp	Cd24a		Selp			CellTalkDB	PMID:8562500
Cd80:Cd274	Cd80		Cd274			CellChat;CellPhoneDB;CellTalkDB;connectomeDB2020;ICELLNET;NicheNet;SingleCellSignalR	CellPhoneDB;KEGG:NicheNet;PMID:17629517;PMID:18173375;PMID:18585785;PMID:20587542;PMID:26927206;PMID:28414296;PMID:29871885
Pdcd1:Cd274	Pdcd1		Cd274			CellChat;CellPhoneDB;CellTalkDB;connectomeDB2020;ICELLNET;NicheNet;SingleCellSignalR	CellPhoneDB;KEGG:NicheNet;PMID:11015443;PMID:12889478;PMID:23417675;PMID:23954143
Cd28:Cd80	Cd28		Cd80			CellChat;CellPhoneDB;connectomeDB2020;ICELLNET;NicheNet;SingleCellSignalR	CellPhoneDB;KEGG:NicheNet;PMID:17953528;PMID:22437870;PMID:23954143;PMID:7545666
Cd28:Cd86	Cd28		Cd86			CellChat;CellPhoneDB;CellTalkDB;connectomeDB2020;ICELLNET;NicheNet;SingleCellSignalR	CellPhoneDB;KEGG:NicheNet;PMID:18205792;PMID:22437870;PMID:23954143;PMID:28900679;PMID:7534620;PMID:8683128
Icosl:Cd28	Icosl		Cd28			CellChat;CellTalkDB;connectomeDB2020;ICELLNET;NicheNet	KEGG:mmu04514;KEGG:NicheNet;PMID:11123268;PMID:21530327;PMID:23470321
Il12a:Cd28	Il12a		Cd28			SingleCellSignalR	FANTOM5;HPRD;PMID:7516408
Cd48:Cd2	Cd48		Cd2			connectomeDB2020;ICELLNET	PMID:26794910;PMID:PMC1384590
Cd34:Sele	Cd34		Sele			connectomeDB2020	PMID:29296932
Sell:Cd34	Sell		Cd34			CellChat;CellPhoneDB;CellTalkDB;connectomeDB2020;NicheNet;SingleCellSignalR	CellPhoneDB;FANTOM5;HPMR;KEGG:NicheNet;PMID:12889478;PMID:7692600;PMID:8977216;PMID:9498065
Selp:Cd34	Selp		Cd34			CellChat;CellPhoneDB;connectomeDB2020;SingleCellSignalR	CellPhoneDB;FANTOM5;PMID:18606703;PMID:29296932
Col1a1:Cd36	Col1a1		Cd36			connectomeDB2020;SingleCellSignalR	FANTOM5;HPRD;PMID:2468670
Col1a2:Cd36	Col1a2		Cd36			SingleCellSignalR	FANTOM5;HPRD;PMID:10772928
Comp:Cd36	Comp		Cd36			CellChat;CellTalkDB;NicheNet	KEGG:mmu04512;KEGG:NicheNet;PMID:27318326
Thbs1:Cd36	Thbs1		Cd36			CellChat;CellTalkDB;connectomeDB2020;NicheNet;SingleCellSignalR	FANTOM5;HPMR;HPRD;KEGG:mmu04512;PMID:10487979;PMID:10772961;PMID:1379600;PMID:17416590;PMID:22553494;PMID:23640500;PPI
Thbs2:Cd36	Thbs2		Cd36			CellChat	KEGG:mmu04512
Thbs3:Cd36	Thbs3		Cd36			CellChat	KEGG:mmu04512
Thbs4:Cd36	Thbs4		Cd36			CellChat	KEGG:mmu04512
Cd36:Tlr4	Cd36		Tlr4			SingleCellSignalR	reactome
Cd36:Tlr6	Cd36		Tlr6			SingleCellSignalR	reactome
Wnt1:Cd36	Wnt1		Cd36			CellPhoneDB	CellPhoneDB
Pecam1:Cd38	Pecam1		Cd38			CellPhoneDB;connectomeDB2020;SingleCellSignalR	CellPhoneDB;PMID:26407101;PMID:9551996
Cd40lg:Cd40	Cd40lg		Cd40			CellChat;CellPhoneDB;CellTalkDB;connectomeDB2020;ICELLNET;NicheNet;SingleCellSignalR	CellPhoneDB;FANTOM5;HPMR;HPRD;IUPHAR;KEGG:mmu04514;KEGG:NicheNet;PMID:10647992;PMID:11163401;PMID:1374165;PMID:7516405;PMID:7543281;PMID:9597126;PPI
Htra2:Cd40	Htra2		Cd40			CellTalkDB	PMID:20614026
Lgals9:Cd40	Lgals9		Cd40			CellTalkDB	PMID:22685601
Ltb:Cd40	Ltb		Cd40			CellTalkDB;connectomeDB2020;NicheNet;SingleCellSignalR	FANTOM5;HPMR;PMID:17633021;PMID:7916655
Tnf:Cd40	Tnf		Cd40			CellTalkDB	PMID:10875917
Tnfsf13b:Cd40	Tnfsf13b		Cd40			CellPhoneDB	CellPhoneDB
Cd40lg:Itga2b_Itgb3	Cd40lg		Itga2b	Itgb3		CellChat;CellPhoneDB	CellPhoneDB;PMID:28676852
Cd40lg:Itgb1_Itga5	Cd40lg		Itgb1	Itga5		CellChat;CellPhoneDB	CellPhoneDB;PMID:28676852
Cd40lg:Itgam_Itgb2	Cd40lg		Itgam	Itgb2		CellChat	PMID:28676852
Cd40lg:Traf1	Cd40lg		Traf1			CellTalkDB	PMID:17332487
Cd40lg:Traf2	Cd40lg		Traf2			CellTalkDB	PMID:10352240;PMID:14568940
Cd40lg:Traf3	Cd40lg		Traf3			CellTalkDB;SingleCellSignalR	FANTOM5;PMID:10352240;PMID:14568940
Mif:Cd74_Cd44	Mif		Cd74	Cd44		CellChat	PMID:26175090;PMID:29637711
Col14a1:Cd44	Col14a1		Cd44			connectomeDB2020;SingleCellSignalR	FANTOM5;HPRD;PMID:8986622
Col1a1:Cd44	Col1a1		Cd44			CellChat;CellTalkDB;connectomeDB2020;NicheNet;SingleCellSignalR	FANTOM5;HPRD;KEGG:mmu04512;KEGG:NicheNet;PMID:1730766;PMID:1730778
Col1a2:Cd44	Col1a2		Cd44			CellChat;CellTalkDB;connectomeDB2020;SingleCellSignalR	FANTOM5;HPRD;KEGG:mmu04512;PMID:1730778
Col2a1:Cd44	Col2a1		Cd44			CellChat;NicheNet	KEGG:mmu04512;KEGG:NicheNet
Col4a1:Cd44	Col4a1		Cd44			CellChat	KEGG:mmu04512
Col4a2:Cd44	Col4a2		Cd44			CellChat	KEGG:mmu04512
Col4a3:Cd44	Col4a3		Cd44			CellChat	KEGG:mmu04512
Col4a4:Cd44	Col4a4		Cd44			CellChat	KEGG:mmu04512
Col4a5:Cd44	Col4a5		Cd44			CellChat	KEGG:mmu04512
Col4a6:Cd44	Col4a6		Cd44			CellChat	KEGG:mmu04512
Col6a1:Cd44	Col6a1		Cd44			CellChat	KEGG:mmu04512
Col6a2:Cd44	Col6a2		Cd44			CellChat	KEGG:mmu04512
Col6a3:Cd44	Col6a3		Cd44			CellChat	KEGG:mmu04512
Col6a4:Cd44	Col6a4		Cd44			CellChat	KEGG:mmu04512
Col6a5:Cd44	Col6a5		Cd44			CellChat	KEGG:mmu04512
Col6a6:Cd44	Col6a6		Cd44			CellChat	KEGG:mmu04512
Col9a1:Cd44	Col9a1		Cd44			CellChat	KEGG:mmu04512
Col9a2:Cd44	Col9a2		Cd44			CellChat	KEGG:mmu04512
Col9a3:Cd44	Col9a3		Cd44			CellChat	KEGG:mmu04512
Egf:Cd44	Egf		Cd44			CellTalkDB	PMID:29321661;PMID:7532176
Fgf1:Cd44	Fgf1		Cd44			CellTalkDB;connectomeDB2020;SingleCellSignalR	FANTOM5;PMID:29812912
Fgf2:Cd44	Fgf2		Cd44			CellPhoneDB;CellTalkDB;connectomeDB2020;SingleCellSignalR	CellPhoneDB;FANTOM5;HPRD;PMID:23264596;PMID:7532176
Fgfr2:Cd44	Fgfr2		Cd44			CellPhoneDB	CellPhoneDB
Fn1:Cd44	Fn1		Cd44			CellChat;CellTalkDB;connectomeDB2020;NicheNet;SingleCellSignalR	FANTOM5;KEGG:mmu04512;KEGG:NicheNet;PMID:1730778;PMID:9145328
Has2:Cd44	Has2		Cd44			CellTalkDB;connectomeDB2020;NicheNet;SingleCellSignalR	FANTOM5;HPMR;PMID:1694723
Hbegf:Cd44	Hbegf		Cd44			CellPhoneDB;connectomeDB2020;SingleCellSignalR	CellPhoneDB;FANTOM5;HPRD;PMID:7532176
Hgf:Cd44	Hgf		Cd44			CellPhoneDB;CellTalkDB;connectomeDB2020;SingleCellSignalR	CellPhoneDB;FANTOM5;PMID:10037743
Lama1:Cd44	Lama1		Cd44			CellChat;NicheNet	KEGG:mmu04512;KEGG:NicheNet
Lama2:Cd44	Lama2		Cd44			CellChat	KEGG:mmu04512
Lama3:Cd44	Lama3		Cd44			CellChat	KEGG:mmu04512
Lama4:Cd44	Lama4		Cd44			CellChat	KEGG:mmu04512
Lama5:Cd44	Lama5		Cd44			CellChat	KEGG:mmu04512
Lamb1:Cd44	Lamb1		Cd44			CellChat	KEGG:mmu04512
Lamb2:Cd44	Lamb2		Cd44			CellChat	KEGG:mmu04512
Lamb3:Cd44	Lamb3		Cd44			CellChat	KEGG:mmu04512
Lamc1:Cd44	Lamc1		Cd44			CellChat	KEGG:mmu04512
Lamc2:Cd44	Lamc2		Cd44			CellChat	KEGG:mmu04512
Lamc3:Cd44	Lamc3		Cd44			CellChat;NicheNet	KEGG:mmu04512;KEGG:NicheNet
Lgals9:Cd44	Lgals9		Cd44			CellChat	PMID:25065622
Lpl:Cd44	Lpl		Cd44			SingleCellSignalR	FANTOM5
Mmp1a:Cd44	Mmp1a		Cd44			SingleCellSignalR	FANTOM5;HPRD;PMID:11381077
Mmp7:Cd44	Mmp7		Cd44			CellTalkDB;connectomeDB2020;SingleCellSignalR	FANTOM5;HPRD;PMID:11825873
Mmp9:Cd44	Mmp9		Cd44			CellTalkDB;connectomeDB2020;SingleCellSignalR	FANTOM5;HPRD;PMID:10652271;PMID:16357164;PMID:17912438;PMID:18;PMID:9582779;PMID:9887098
Prg4:Cd44	Prg4		Cd44			CellTalkDB	PMID:25708025;PMID:28482921
Psen1:Cd44	Psen1		Cd44			SingleCellSignalR	FANTOM5
Sele:Cd44	Sele		Cd44			CellChat;CellPhoneDB;connectomeDB2020	CellPhoneDB;PMC4571854;PMID:29777742
Spp1:Cd44	Spp1		Cd44			CellChat;CellPhoneDB;CellTalkDB;connectomeDB2020;NicheNet;SingleCellSignalR	CellPhoneDB;FANTOM5;HPMR;HPRD;PMID:10657301;PMID:12;PMID:12377945;PMID:21907263;PMID:31028902
Vcan:Cd44	Vcan		Cd44			CellTalkDB;connectomeDB2020;ICELLNET;SingleCellSignalR	FANTOM5;HPRD;PMID:10950950
Col4a1:Cd47	Col4a1		Cd47			SingleCellSignalR	FANTOM5
Col4a3:Cd47	Col4a3		Cd47			connectomeDB2020;SingleCellSignalR	FANTOM5;PMID:10493512
Col4a4:Cd47	Col4a4		Cd47			SingleCellSignalR	FANTOM5
Col4a5:Cd47	Col4a5		Cd47			SingleCellSignalR	FANTOM5
Col4a6:Cd47	Col4a6		Cd47			SingleCellSignalR	FANTOM5
Comp:Cd47	Comp		Cd47			CellChat;CellTalkDB;connectomeDB2020;NicheNet	KEGG:mmu04512;KEGG:NicheNet;PMID:20033473
Sirpa:Cd47	Sirpa		Cd47			CellPhoneDB;connectomeDB2020;SingleCellSignalR	CellPhoneDB;PMID:10572074;PMID:15294972
Cd47:Sirpa_Tyrobp	Cd47		Sirpa	Tyrobp		CellPhoneDB	CellPhoneDB
Thbs1:Cd47	Thbs1		Cd47			CellChat;CellTalkDB;connectomeDB2020;NicheNet;SingleCellSignalR	FANTOM5;HPMR;HPRD;KEGG:mmu04512;PMID:10397731;PMID:11980922;PMID:18156939;PMID:19004835;PMID:26813769;PMID:8550562;PMID:9169439;PPI
Thbs2:Cd47	Thbs2		Cd47			CellChat;connectomeDB2020;NicheNet;SingleCellSignalR	FANTOM5;HPMR;KEGG:mmu04512;PMID:8550562;PPI
Thbs3:Cd47	Thbs3		Cd47			CellChat	KEGG:mmu04512
Thbs4:Cd47	Thbs4		Cd47			CellChat	KEGG:mmu04512
Vtn:Cd47	Vtn		Cd47			SingleCellSignalR	FANTOM5
Il18:Cd48	Il18		Cd48			SingleCellSignalR	FANTOM5
Cxcl12:Cd4	Cxcl12		Cd4			connectomeDB2020;SingleCellSignalR	FANTOM5;HPRD;PMID:10600606
H2-Aa:Cd4	H2-Aa		Cd4			CellChat	KEGG:mmu04514
H2-Ab1:Cd4	H2-Ab1		Cd4			CellChat	KEGG:mmu04514
H2-DMa:Cd4	H2-DMa		Cd4			CellChat;NicheNet	KEGG:mmu04514;KEGG:NicheNet
H2-DMb1:Cd4	H2-DMb1		Cd4			CellChat	KEGG:mmu04514
H2-DMb2:Cd4	H2-DMb2		Cd4			CellChat	KEGG:mmu04514
H2-Ea:Cd4	H2-Ea		Cd4			CellChat;NicheNet	KEGG:mmu04514;KEGG:NicheNet
H2-Eb1:Cd4	H2-Eb1		Cd4			CellChat	KEGG:mmu04514
H2-Oa:Cd4	H2-Oa		Cd4			CellChat	KEGG:mmu04514
H2-Ob:Cd4	H2-Ob		Cd4			CellChat	KEGG:mmu04514
Il16:Cd4	Il16		Cd4			CellChat;CellTalkDB;connectomeDB2020;ICELLNET;NicheNet;SingleCellSignalR	FANTOM5;HPRD;KEGG:mmu04060;PMID:10438516;PMID:1851800;PMID:7615501;PMID:791;PMID:7910967
Slpi:Cd4	Slpi		Cd4			SingleCellSignalR	FANTOM5
Siglecg:Cd52	Siglecg		Cd52			CellChat;CellPhoneDB;connectomeDB2020;SingleCellSignalR	CellPhoneDB;PMID:23685786
Il2:Cd53	Il2		Cd53			connectomeDB2020;SingleCellSignalR	FANTOM5;HPRD;PMID:7963560
Il4:Cd53	Il4		Cd53			connectomeDB2020;SingleCellSignalR	FANTOM5;HPRD;PMID:7963560
Cd5l:Cd5	Cd5l		Cd5			connectomeDB2020;SingleCellSignalR	FANTOM5;PMID:9723705
Cd72:Cd5	Cd72		Cd5			ICELLNET	PMID:24950378;PMID:8757302
Enam:Cd63	Enam		Cd63			connectomeDB2020	PMID:17708745
Timp1:Cd63	Timp1		Cd63			CellTalkDB;connectomeDB2020;SingleCellSignalR	FANTOM5;HPRD;PMID:16917503;PMID:26001794;PMID:32034211
Lgals1:Cd69	Lgals1		Cd69			connectomeDB2020;ICELLNET	PMID:21427408;PMID:24752896
Myl9:Cd69	Myl9		Cd69			connectomeDB2020	PMID:28783682
Cd72:Sema4d	Cd72		Sema4d			CellChat;CellPhoneDB;CellTalkDB;connectomeDB2020;ICELLNET;SingleCellSignalR	CellPhoneDB;FANTOM5;HPRD;PMID:11114375;PMID:12882840;PMID:13;PMID:20038643;PMID:22325954;PMID:29971044;PMID:31693461
Copa:Cd74	Copa		Cd74			CellPhoneDB	CellPhoneDB
Mif:Cd74_Cxcr2	Mif		Cd74	Cxcr2		CellChat	PMID:26175090;PMID:29637711
Mif:Cd74_Cxcr4	Mif		Cd74	Cxcr4		CellChat	PMID:24760155;PMID:29637711
Mif:Cd74	Mif		Cd74			CellPhoneDB;CellTalkDB;connectomeDB2020;ICELLNET	CellPhoneDB;PMID:12782713;PMID:22014447;PMID:24760155;PMID:26039541;PMID:30682543
Ctla4:Cd80	Ctla4		Cd80			CellChat;CellPhoneDB;CellTalkDB;connectomeDB2020;ICELLNET;NicheNet;SingleCellSignalR	CellPhoneDB;KEGG:NicheNet;PMID:10583602;PMID:11052947;PMID:17953528;PMID:22437870;PMID:23954143;PMID:8609386
Gpc3:Cd81	Gpc3		Cd81			CellTalkDB;connectomeDB2020;SingleCellSignalR	FANTOM5;PMID:23665349
Hbegf:Cd82	Hbegf		Cd82			connectomeDB2020;SingleCellSignalR	FANTOM5;HPRD;PMID:10749879
Fgfr2:Cd83	Fgfr2		Cd83			CellPhoneDB	CellPhoneDB
Cd84:Cd84	Cd84		Cd84			connectomeDB2020;ICELLNET	PMID:11564780;PMID:201553220;PMID:21219180
Ctla4:Cd86	Ctla4		Cd86			CellChat;CellPhoneDB;connectomeDB2020;ICELLNET;NicheNet;SingleCellSignalR	CellPhoneDB;KEGG:NicheNet;PMID:10583602;PMID:11976720;PMID:22437870;PMID:23954143
Lck:Cd8a_Cd8b1	Lck		Cd8a	Cd8b1		CellChat;CellPhoneDB	CellPhoneDB;PMID:25427562
Ceacam1:Cd8a	Ceacam1		Cd8a			CellPhoneDB;connectomeDB2020;SingleCellSignalR	CellPhoneDB;PMID:24104458
Cd8a:Ceacam5	Cd8a		Ceacam5			CellChat	PMID:24104458
Gm10499:Cd8a	Gm10499		Cd8a			CellChat	KEGG:mmu04514
Gm11127:Cd8a	Gm11127		Cd8a			CellChat	KEGG:mmu04514
Gm7030:Cd8a	Gm7030		Cd8a			CellChat	KEGG:mmu04514
Gm8909:Cd8a	Gm8909		Cd8a			CellChat	KEGG:mmu04514
H2-Bl:Cd8a	H2-Bl		Cd8a			CellChat	KEGG:mmu04514
H2-D1:Cd8a	H2-D1		Cd8a			CellChat	KEGG:mmu04514
H2-K1:Cd8a	H2-K1		Cd8a			CellChat	KEGG:mmu04514
H2-M1:Cd8a	H2-M1		Cd8a			CellChat	KEGG:mmu04514
H2-M10.1:Cd8a	H2-M10.1		Cd8a			CellChat	KEGG:mmu04514
H2-M10.2:Cd8a	H2-M10.2		Cd8a			CellChat	KEGG:mmu04514
H2-M10.3:Cd8a	H2-M10.3		Cd8a			CellChat	KEGG:mmu04514
H2-M10.4:Cd8a	H2-M10.4		Cd8a			CellChat	KEGG:mmu04514
H2-M10.5:Cd8a	H2-M10.5		Cd8a			CellChat	KEGG:mmu04514
H2-M10.6:Cd8a	H2-M10.6		Cd8a			CellChat	KEGG:mmu04514
H2-M11:Cd8a	H2-M11		Cd8a			CellChat	KEGG:mmu04514
H2-M2:Cd8a	H2-M2		Cd8a			CellChat	KEGG:mmu04514
H2-M3:Cd8a	H2-M3		Cd8a			CellChat	KEGG:mmu04514
H2-M5:Cd8a	H2-M5		Cd8a			CellChat	KEGG:mmu04514
H2-M9:Cd8a	H2-M9		Cd8a			CellChat	KEGG:mmu04514
H2-Q1:Cd8a	H2-Q1		Cd8a			CellChat	KEGG:mmu04514
H2-Q10:Cd8a	H2-Q10		Cd8a			CellChat	KEGG:mmu04514
H2-Q2:Cd8a	H2-Q2		Cd8a			CellChat	KEGG:mmu04514
H2-Q4:Cd8a	H2-Q4		Cd8a			CellChat	KEGG:mmu04514
H2-Q6:Cd8a	H2-Q6		Cd8a			CellChat	KEGG:mmu04514
H2-Q7:Cd8a	H2-Q7		Cd8a			CellChat	KEGG:mmu04514
H2-T-ps:Cd8a	H2-T-ps		Cd8a			CellChat	KEGG:mmu04514
H2-T10:Cd8a	H2-T10		Cd8a			CellChat	KEGG:mmu04514
H2-T22:Cd8a	H2-T22		Cd8a			CellChat	KEGG:mmu04514
H2-T23:Cd8a	H2-T23		Cd8a			CellChat	KEGG:mmu04514
H2-T24:Cd8a	H2-T24		Cd8a			CellChat	KEGG:mmu04514
H2-T3:Cd8a	H2-T3		Cd8a			CellChat	KEGG:mmu04514
Lnx2:Cd8a	Lnx2		Cd8a			CellTalkDB	PMID:22045731
Gm10499:Cd8b1	Gm10499		Cd8b1			CellChat	KEGG:mmu04514
Gm11127:Cd8b1	Gm11127		Cd8b1			CellChat	KEGG:mmu04514
Gm7030:Cd8b1	Gm7030		Cd8b1			CellChat	KEGG:mmu04514
Gm8909:Cd8b1	Gm8909		Cd8b1			CellChat	KEGG:mmu04514
H2-Bl:Cd8b1	H2-Bl		Cd8b1			CellChat	KEGG:mmu04514
H2-D1:Cd8b1	H2-D1		Cd8b1			CellChat	KEGG:mmu04514
H2-K1:Cd8b1	H2-K1		Cd8b1			CellChat	KEGG:mmu04514
H2-M1:Cd8b1	H2-M1		Cd8b1			CellChat	KEGG:mmu04514
H2-M10.1:Cd8b1	H2-M10.1		Cd8b1			CellChat	KEGG:mmu04514
H2-M10.2:Cd8b1	H2-M10.2		Cd8b1			CellChat	KEGG:mmu04514
H2-M10.3:Cd8b1	H2-M10.3		Cd8b1			CellChat	KEGG:mmu04514
H2-M10.4:Cd8b1	H2-M10.4		Cd8b1			CellChat	KEGG:mmu04514
H2-M10.5:Cd8b1	H2-M10.5		Cd8b1			CellChat	KEGG:mmu04514
H2-M10.6:Cd8b1	H2-M10.6		Cd8b1			CellChat	KEGG:mmu04514
H2-M11:Cd8b1	H2-M11		Cd8b1			CellChat	KEGG:mmu04514
H2-M2:Cd8b1	H2-M2		Cd8b1			CellChat	KEGG:mmu04514
H2-M3:Cd8b1	H2-M3		Cd8b1			CellChat	KEGG:mmu04514
H2-M5:Cd8b1	H2-M5		Cd8b1			CellChat	KEGG:mmu04514
H2-M9:Cd8b1	H2-M9		Cd8b1			CellChat	KEGG:mmu04514
H2-Q1:Cd8b1	H2-Q1		Cd8b1			CellChat	KEGG:mmu04514
H2-Q10:Cd8b1	H2-Q10		Cd8b1			CellChat	KEGG:mmu04514
H2-Q2:Cd8b1	H2-Q2		Cd8b1			CellChat	KEGG:mmu04514
H2-Q4:Cd8b1	H2-Q4		Cd8b1			CellChat	KEGG:mmu04514
H2-Q6:Cd8b1	H2-Q6		Cd8b1			CellChat	KEGG:mmu04514
H2-Q7:Cd8b1	H2-Q7		Cd8b1			CellChat	KEGG:mmu04514
H2-T-ps:Cd8b1	H2-T-ps		Cd8b1			CellChat	KEGG:mmu04514
H2-T10:Cd8b1	H2-T10		Cd8b1			CellChat	KEGG:mmu04514
H2-T22:Cd8b1	H2-T22		Cd8b1			CellChat	KEGG:mmu04514
H2-T23:Cd8b1	H2-T23		Cd8b1			CellChat	KEGG:mmu04514
H2-T24:Cd8b1	H2-T24		Cd8b1			CellChat	KEGG:mmu04514
H2-T3:Cd8b1	H2-T3		Cd8b1			CellChat	KEGG:mmu04514
Col1a1:Cd93	Col1a1		Cd93			CellTalkDB;connectomeDB2020;SingleCellSignalR	FANTOM5;HPRD;PMID:1377218
Col1a2:Cd93	Col1a2		Cd93			CellTalkDB;connectomeDB2020;SingleCellSignalR	FANTOM5;HPRD;PMID:1377218
Col4a1:Cd93	Col4a1		Cd93			CellTalkDB;connectomeDB2020;SingleCellSignalR	FANTOM5;HPRD;PMID:1377218
Col4a2:Cd93	Col4a2		Cd93			CellTalkDB;connectomeDB2020;SingleCellSignalR	FANTOM5;HPRD;PMID:1377218
Col4a3:Cd93	Col4a3		Cd93			connectomeDB2020;SingleCellSignalR	FANTOM5;HPRD;PMID:1377218
Col4a4:Cd93	Col4a4		Cd93			CellTalkDB;SingleCellSignalR	FANTOM5;HPRD;PMID:9136074
Col4a5:Cd93	Col4a5		Cd93			connectomeDB2020;SingleCellSignalR	FANTOM5;HPRD;PMID:1377218
Col4a6:Cd93	Col4a6		Cd93			CellTalkDB;connectomeDB2020;SingleCellSignalR	FANTOM5;HPRD;PMID:1377218
F12:Cd93	F12		Cd93			SingleCellSignalR	FANTOM5;HPRD;PMID:11204562;PMID:87
Kng1:Cd93	Kng1		Cd93			SingleCellSignalR	FANTOM5;HPRD;PMID:12213329;PMID:87
Mbl2:Cd93	Mbl2		Cd93			connectomeDB2020;SingleCellSignalR	FANTOM5;HPRD;PMID:9476117
Mmrn2:Cd93	Mmrn2		Cd93			connectomeDB2020	PMID:28671670
Sftpa1:Cd93	Sftpa1		Cd93			connectomeDB2020;SingleCellSignalR	FANTOM5;HPRD;PMID:9476117
Nectin1:Cd96	Nectin1		Cd96			CellChat;CellPhoneDB;connectomeDB2020;ICELLNET	CellPhoneDB;PMID:17971293;PMID:24658051;PMID:26927206;PMID:30759143
Nectin2:Cd96	Nectin2		Cd96			connectomeDB2020;ICELLNET	PMID:27192565;PMID:30888046
Pvr:Cd96	Pvr		Cd96			CellChat;CellPhoneDB;connectomeDB2020;ICELLNET	CellPhoneDB;PMID:15034010;PMID:17971293;PMID:9626554
Hbegf:Cd9	Hbegf		Cd9			CellTalkDB;connectomeDB2020;SingleCellSignalR	FANTOM5;HPRD;PMID:11735113;PMID:11846885;PMID:1939101;PMID:8194524
Izumo1:Cd9	Izumo1		Cd9			CellTalkDB	PMID:22054237;PMID:24671880
Cd9:L1cam	Cd9		L1cam			connectomeDB2020	PMID:8838570
Ptn:Cdh10	Ptn		Cdh10			SingleCellSignalR	FANTOM5;HPRD;PMID:16169070
Cdh15:Cdh15	Cdh15		Cdh15			CellChat;NicheNet	KEGG:mmu04514;KEGG:NicheNet
Mia:Cdh19	Mia		Cdh19			SingleCellSignalR	FANTOM5
Cdh1:Cdh1	Cdh1		Cdh1			CellChat;NicheNet	KEGG:mmu04514;KEGG:NicheNet
Cdh1:Cdh2	Cdh1		Cdh2			SingleCellSignalR	FANTOM5
Cdh1:Egfr	Cdh1		Egfr			CellTalkDB;connectomeDB2020;SingleCellSignalR	FANTOM5;HPRD;PMID:10969083;PMID:29093447;PMID:29487179
Cdh1:Erbb3	Cdh1		Erbb3			SingleCellSignalR	FANTOM5
Cdh1:Fgfr1	Cdh1		Fgfr1			CellTalkDB	PMID:26420260
Cdh1:Igf1r	Cdh1		Igf1r			CellTalkDB;connectomeDB2020;SingleCellSignalR	FANTOM5;PMID:22479204;PMID:29941485
Cdh1:Itga1_Itgb1	Cdh1		Itga1	Itgb1		CellChat	PMID:12392763
Cdh1:Itgb1_Itga2	Cdh1		Itgb1	Itga2		CellPhoneDB	CellPhoneDB
Cdh1:Itgb7_Itgae	Cdh1		Itgb7	Itgae		CellChat;CellPhoneDB	CellPhoneDB;PMID:9425167
Cdh1:Klrg1	Cdh1		Klrg1			CellChat;CellPhoneDB;CellTalkDB;connectomeDB2020;ICELLNET;SingleCellSignalR	CellPhoneDB;FANTOM5;PMID:16904340;PMID:19604491
Cdh1:Lrp5	Cdh1		Lrp5			SingleCellSignalR	FANTOM5
Cdh1:Ptprf	Cdh1		Ptprf			SingleCellSignalR	FANTOM5;HPRD;PMID:12095414
Cdh1:Ptprj	Cdh1		Ptprj			CellTalkDB	PMID:28926625
Cdh1:Ptprm	Cdh1		Ptprm			CellTalkDB;connectomeDB2020;SingleCellSignalR	FANTOM5;HPRD;PMID:15588985;PMID:7642713;PMID:9531566
Cdh2:Cdh2	Cdh2		Cdh2			CellChat;NicheNet	KEGG:mmu04514;KEGG:NicheNet
Ncan:Cdh2	Ncan		Cdh2			SingleCellSignalR	FANTOM5
Cdh3:Cdh3	Cdh3		Cdh3			NicheNet	KEGG:NicheNet
Cdh4:Cdh4	Cdh4		Cdh4			CellChat;NicheNet	KEGG:mmu04514;KEGG:NicheNet
Cdh5:Cdh5	Cdh5		Cdh5			CellChat;NicheNet	KEGG:mmu04514;KEGG:NicheNet
Fga:Cdh5	Fga		Cdh5			SingleCellSignalR	FANTOM5;HPRD;PMID:11900554
Mmp7:Cdh6	Mmp7		Cdh6			SingleCellSignalR	FANTOM5
Mia:Cdh7	Mia		Cdh7			connectomeDB2020;SingleCellSignalR	FANTOM5;PMID:19200257
Dhh:Cdon	Dhh		Cdon			connectomeDB2020;SingleCellSignalR	FANTOM5;PMID:20519495
Ihh:Cdon	Ihh		Cdon			CellTalkDB;connectomeDB2020;SingleCellSignalR	FANTOM5;PMID:20519495
Ntn3:Cdon	Ntn3		Cdon			connectomeDB2020;NicheNet;SingleCellSignalR	FANTOM5;HPMR;PMID:15520228
Shh:Cdon	Shh		Cdon			CellTalkDB;connectomeDB2020;NicheNet;SingleCellSignalR	FANTOM5;HPMR;PMID:17086203;PMID:17504941;PMID:23940460;PMID:25117422
Ceacam16:Tecta	Ceacam16		Tecta			CellTalkDB	PMID:25080593
Ceacam16:Tectb	Ceacam16		Tectb			CellTalkDB	PMID:25080593
Ceacam1:Ceacam1	Ceacam1		Ceacam1			CellPhoneDB;connectomeDB2020;SingleCellSignalR	CellPhoneDB;PMID:11590190;PMID:24987108
Ceacam1:Ceacam5	Ceacam1		Ceacam5			CellChat	PMID:11590190
Ceacam1:Havcr2	Ceacam1		Havcr2			connectomeDB2020;ICELLNET	PMID:25363763;PMID:26982724;PMID:27192565
Ceacam1:Plaur	Ceacam1		Plaur			CellTalkDB	PMID:19020551
Ceacam1:Sdc4	Ceacam1		Sdc4			CellTalkDB	PMID:21397842
Ceacam1:Sele	Ceacam1		Sele			CellChat;CellPhoneDB;connectomeDB2020	CellPhoneDB;PMID:1378450
Cel:Cxcr4	Cel		Cxcr4			CellTalkDB;connectomeDB2020;SingleCellSignalR	FANTOM5;PMID:18037996
Cela3b:Chrm3	Cela3b		Chrm3			SingleCellSignalR	FANTOM5
Psap:Celsr1	Psap		Celsr1			SingleCellSignalR	FANTOM5;HPRD;PMID:16169070
Tnf:Celsr2	Tnf		Celsr2			CellPhoneDB	CellPhoneDB
Csf1:Celsr3	Csf1		Celsr3			CellPhoneDB	CellPhoneDB
Wnt7a:Celsr3	Wnt7a		Celsr3			CellTalkDB	PMID:26939553
Wnt7b:Celsr3	Wnt7b		Celsr3			CellTalkDB	PMID:26939553
Cer1:Mrc2	Cer1		Mrc2			CellPhoneDB	CellPhoneDB
Cfh:Itgam	Cfh		Itgam			CellTalkDB	PMID:25565310
Cfh:Sell	Cfh		Sell			CellTalkDB	PMID:10377245
Cfp:Ncr1	Cfp		Ncr1			connectomeDB2020	PMID:28480349
Cga:Fshr	Cga		Fshr			CellChat;CellPhoneDB;NicheNet;SingleCellSignalR	CellPhoneDB;FANTOM5;IUPHAR;KEGG:mmu04080;KEGG:NicheNet
Cga:Gpr20	Cga		Gpr20			SingleCellSignalR	reactome
Cga:Lhcgr	Cga		Lhcgr			CellChat;CellPhoneDB;connectomeDB2020;NicheNet;SingleCellSignalR	CellPhoneDB;FANTOM5;HPMR;HPRD;IUPHAR;KEGG:mmu04080;KEGG:NicheNet;PMID:10342833;PMID:12727981;PMID:1922095
Cga:Pth1r	Cga		Pth1r			SingleCellSignalR	reactome
Cga:Ramp2	Cga		Ramp2			SingleCellSignalR	reactome
Cga:Ramp3	Cga		Ramp3			SingleCellSignalR	reactome
Cga:Sirpa	Cga		Sirpa			SingleCellSignalR	FANTOM5
Cga:Tshr	Cga		Tshr			CellChat;NicheNet;SingleCellSignalR	FANTOM5;IUPHAR;KEGG:mmu04080;KEGG:NicheNet;reactome
Cga:Vipr1	Cga		Vipr1			SingleCellSignalR	reactome
Cgn:F11r	Cgn		F11r			connectomeDB2020;SingleCellSignalR	FANTOM5;HPRD;PMID:10877843
Cgn:Ocln	Cgn		Ocln			SingleCellSignalR	FANTOM5
Cgn:Tgfbr1	Cgn		Tgfbr1			SingleCellSignalR	FANTOM5
Cgn:Tgfbr2	Cgn		Tgfbr2			SingleCellSignalR	FANTOM5
Chad:Itga2_Itgb1	Chad		Itga2	Itgb1		CellChat	KEGG:mmu04512
Gzmb:Chrm3	Gzmb		Chrm3			connectomeDB2020;SingleCellSignalR	FANTOM5;HPRD;PMID:11665980
Hspg2:Chrm3	Hspg2		Chrm3			SingleCellSignalR	FANTOM5
Slurp1:Chrna10	Slurp1		Chrna10			CellChat	KEGG:mmu04080
Slurp2:Chrna10	Slurp2		Chrna10			CellChat	KEGG:mmu04080
Slurp1:Chrna1	Slurp1		Chrna1			CellChat	KEGG:mmu04080
Slurp2:Chrna1	Slurp2		Chrna1			CellChat	KEGG:mmu04080
Slurp1:Chrna2	Slurp1		Chrna2			CellChat	KEGG:mmu04080
Slurp2:Chrna2	Slurp2		Chrna2			CellChat	KEGG:mmu04080
Slurp1:Chrna3	Slurp1		Chrna3			CellChat	KEGG:mmu04080
Slurp2:Chrna3	Slurp2		Chrna3			CellChat	KEGG:mmu04080
Slurp1:Chrna4	Slurp1		Chrna4			CellChat	KEGG:mmu04080
Slurp2:Chrna4	Slurp2		Chrna4			CellChat	KEGG:mmu04080
Slurp1:Chrna5	Slurp1		Chrna5			CellChat	KEGG:mmu04080
Slurp2:Chrna5	Slurp2		Chrna5			CellChat	KEGG:mmu04080
Slurp1:Chrna6	Slurp1		Chrna6			CellChat	KEGG:mmu04080
Slurp2:Chrna6	Slurp2		Chrna6			CellChat	KEGG:mmu04080
Slurp1:Chrna7	Slurp1		Chrna7			CellChat;CellPhoneDB;CellTalkDB;connectomeDB2020	CellPhoneDB;KEGG:mmu04080;PMID:19023966;PMID:29545933
Slurp2:Chrna7	Slurp2		Chrna7			CellChat	KEGG:mmu04080
Zp3:Chrna7	Zp3		Chrna7			connectomeDB2020	PMID:22577141
Slurp1:Chrna9	Slurp1		Chrna9			CellChat	KEGG:mmu04080
Slurp2:Chrna9	Slurp2		Chrna9			CellChat	KEGG:mmu04080
Slurp1:Chrnb1	Slurp1		Chrnb1			CellChat	KEGG:mmu04080
Slurp2:Chrnb1	Slurp2		Chrnb1			CellChat	KEGG:mmu04080
Slurp1:Chrnb2	Slurp1		Chrnb2			CellChat	KEGG:mmu04080
Slurp2:Chrnb2	Slurp2		Chrnb2			CellChat	KEGG:mmu04080
Slurp1:Chrnb3	Slurp1		Chrnb3			CellChat	KEGG:mmu04080
Slurp2:Chrnb3	Slurp2		Chrnb3			CellChat	KEGG:mmu04080
Slurp1:Chrnb4	Slurp1		Chrnb4			CellChat	KEGG:mmu04080
Slurp2:Chrnb4	Slurp2		Chrnb4			CellChat	KEGG:mmu04080
Slurp1:Chrnd	Slurp1		Chrnd			CellChat	KEGG:mmu04080
Slurp2:Chrnd	Slurp2		Chrnd			CellChat	KEGG:mmu04080
Slurp1:Chrne	Slurp1		Chrne			CellChat	KEGG:mmu04080
Slurp2:Chrne	Slurp2		Chrne			CellChat	KEGG:mmu04080
Slurp1:Chrng	Slurp1		Chrng			CellChat	KEGG:mmu04080
Slurp2:Chrng	Slurp2		Chrng			CellChat	KEGG:mmu04080
Cklf:Lrp6	Cklf		Lrp6			CellPhoneDB	CellPhoneDB
Clcf1_Crlf1:Cntfr_Il6st	Clcf1	Crlf1	Cntfr	Il6st		ICELLNET	PMID:7852997
Clcf1:Cntfr_Lifr_Il6st	Clcf1		Cntfr	Lifr	Il6st	CellPhoneDB	CellPhoneDB
Clcf1:Cntfr_Lifr	Clcf1		Cntfr	Lifr		CellChat	KEGG:mmu04060
Cldn11:Cldn11	Cldn11		Cldn11			CellChat;NicheNet	KEGG:mmu04514;KEGG:NicheNet
Shbg:Cldn4	Shbg		Cldn4			SingleCellSignalR	FANTOM5;HPRD;PMID:15862967
Clec11a:Itga10	Clec11a		Itga10			connectomeDB2020	PMID:30632962
Clec11a:Itga11	Clec11a		Itga11			connectomeDB2020	PMID:30632962
Clec11a:Itgb1	Clec11a		Itgb1			connectomeDB2020	PMID:30632962
Clec11a:Kit	Clec11a		Kit			NicheNet	FANTOM5
Mmrn2:Clec14a	Mmrn2		Clec14a			connectomeDB2020	PMID:28671670
Fam3c:Clec2d	Fam3c		Clec2d			CellPhoneDB	CellPhoneDB
Klrb1:Clec2d	Klrb1		Clec2d			CellPhoneDB;connectomeDB2020;SingleCellSignalR	CellPhoneDB;PMID:24223577;PMID:26147876;PMID:29721382
Clec2d:Klrb1b	Clec2d		Klrb1b			CellChat;CellTalkDB	PMID:14990792;PMID:16751398;PMID:24223577;PMID:25681346
Clec2f:Klrb1f	Clec2f		Klrb1f			CellChat	PMID:24223577
Clec2g:Klrb1	Clec2g		Klrb1			CellChat	PMID:24223577
Clec2g:Klrb1f	Clec2g		Klrb1f			CellChat	PMID:24223577
Clec2h:Klrb1	Clec2h		Klrb1			CellChat	PMID:24223577
Clec2i:Klrb1	Clec2i		Klrb1			CellChat	PMID:24223577
Clec2i:Klrb1f	Clec2i		Klrb1f			CellChat	PMID:24223577
Clec3a:Mgl2	Clec3a		Mgl2			SingleCellSignalR	FANTOM5
Clec4g:Lag3	Clec4g		Lag3			connectomeDB2020	PMID:24769443
Clec4g:Tyrobp	Clec4g		Tyrobp			CellTalkDB	PMID:26943817
Lgals9:Clec7a	Lgals9		Clec7a			CellTalkDB	PMID:28394331
Clu:Lrp2	Clu		Lrp2			CellTalkDB	PMID:10567218
Clu:Lrp8	Clu		Lrp8			CellTalkDB	PMID:24381170
Clu:Vldlr	Clu		Vldlr			CellTalkDB	PMID:24381170
Cxcl12:Cmklr1	Cxcl12		Cmklr1			CellTalkDB	PMID:23469143
Rarres2:Cmklr1	Rarres2		Cmklr1			CellChat;CellPhoneDB;connectomeDB2020;NicheNet;SingleCellSignalR	CellPhoneDB;FANTOM5;HPMR;IUPHAR;PMID:14530373;PMID:14675762;PMID:14701797;PMID:18165312;PMID:23396314;PMID:24671882
Tcn2:Cnr1	Tcn2		Cnr1			SingleCellSignalR	FANTOM5
Cntf:Cntfr_Il6st	Cntf		Cntfr	Il6st		ICELLNET	PMID:9143707
Cntf:Cntfr_Lifr_Il6st	Cntf		Cntfr	Lifr	Il6st	CellPhoneDB	CellPhoneDB
Cntf:Cntfr_Lifr	Cntf		Cntfr	Lifr		CellChat	KEGG:mmu04060
Cntf:Egfr	Cntf		Egfr			CellPhoneDB	CellPhoneDB
Cntf:Il6ra	Cntf		Il6ra			connectomeDB2020;SingleCellSignalR	FANTOM5;HPRD;PMID:1281789
Cntf:Lifr_Il6st	Cntf		Lifr	Il6st		ICELLNET	PMID:9143707
Cntn2:Cntn1	Cntn2		Cntn1			CellTalkDB;connectomeDB2020;SingleCellSignalR	FANTOM5;HPRD;PMID:12139915;PMID:27871938
Nfasc:Cntn1_Cntnap1	Nfasc		Cntn1	Cntnap1		CellChat	KEGG:mmu04514
L1cam:Cntn1	L1cam		Cntn1			CellTalkDB;connectomeDB2020;SingleCellSignalR	FANTOM5;HPRD;PMID:17189949;PMID:27871938;PMID:7595520
Cntn1:Notch1	Cntn1		Notch1			connectomeDB2020	PMID:14567914
Cntn1:Notch2	Cntn1		Notch2			connectomeDB2020	PMID:14567914
Cntn1:Nrcam	Cntn1		Nrcam			CellChat;NicheNet	KEGG:mmu04514;KEGG:NicheNet
Cntn1:Ptprz1	Cntn1		Ptprz1			connectomeDB2020	PMID:21969550
Tnc:Cntn1	Tnc		Cntn1			connectomeDB2020;SingleCellSignalR	FANTOM5;HPRD;PMID:10103110
Cntn2:Cntn2	Cntn2		Cntn2			CellChat;NicheNet	KEGG:mmu04514;KEGG:NicheNet
Cntn2:Cntn2_Cntnap2	Cntn2		Cntn2	Cntnap2		CellChat	KEGG:mmu04514
Cntn2:L1cam	Cntn2		L1cam			CellChat;NicheNet	KEGG:mmu04514;KEGG:NicheNet
Cntn2:Nrcam	Cntn2		Nrcam			connectomeDB2020;SingleCellSignalR	FANTOM5;HPRD;PMID:12139915
Cntn2:Nrp1	Cntn2		Nrp1			CellTalkDB;SingleCellSignalR	FANTOM5;PMID:22836270
Cntn4:Ptprg	Cntn4		Ptprg			connectomeDB2020;SingleCellSignalR	FANTOM5;PMID:20133774
Cntn6:Notch1	Cntn6		Notch1			CellTalkDB;connectomeDB2020	PMID:15082708
Rtn4:Cntnap1	Rtn4		Cntnap1			CellTalkDB;connectomeDB2020;SingleCellSignalR	FANTOM5;HPRD;PMID:14592966
Col11a1:Ddr1	Col11a1		Ddr1			connectomeDB2020;SingleCellSignalR	FANTOM5;HPRD;PMID:9659900
Col11a1:Itgb1_Itga10	Col11a1		Itgb1	Itga10		CellPhoneDB	CellPhoneDB
Col11a1:Itgb1_Itga11	Col11a1		Itgb1	Itga11		CellPhoneDB	CellPhoneDB
Col11a1:Itgb1_Itga1	Col11a1		Itgb1	Itga1		CellPhoneDB	CellPhoneDB
Col11a1:Itgb1_Itga2	Col11a1		Itgb1	Itga2		CellPhoneDB	CellPhoneDB
Col11a2:Itgb1_Itga10	Col11a2		Itgb1	Itga10		CellPhoneDB	CellPhoneDB
Col11a2:Itgb1_Itga11	Col11a2		Itgb1	Itga11		CellPhoneDB	CellPhoneDB
Col11a2:Itgb1_Itga1	Col11a2		Itgb1	Itga1		CellPhoneDB	CellPhoneDB
Col11a2:Itgb1_Itga2	Col11a2		Itgb1	Itga2		CellPhoneDB	CellPhoneDB
Col12a1:Itgb1_Itga10	Col12a1		Itgb1	Itga10		CellPhoneDB	CellPhoneDB
Col12a1:Itgb1_Itga11	Col12a1		Itgb1	Itga11		CellPhoneDB	CellPhoneDB
Col12a1:Itgb1_Itga1	Col12a1		Itgb1	Itga1		CellPhoneDB	CellPhoneDB
Col12a1:Itgb1_Itga2	Col12a1		Itgb1	Itga2		CellPhoneDB	CellPhoneDB
Fn1:Col13a1	Fn1		Col13a1			CellTalkDB;connectomeDB2020;SingleCellSignalR	FANTOM5;HPRD;PMID:11956183
Hspg2:Col13a1	Hspg2		Col13a1			CellTalkDB;connectomeDB2020;SingleCellSignalR	FANTOM5;HPRD;PMID:11956183
Col13a1:Itgb1_Itga10	Col13a1		Itgb1	Itga10		CellPhoneDB	CellPhoneDB
Col13a1:Itgb1_Itga11	Col13a1		Itgb1	Itga11		CellPhoneDB	CellPhoneDB
Col13a1:Itgb1_Itga1	Col13a1		Itgb1	Itga1		CellPhoneDB	CellPhoneDB
Col13a1:Itgb1_Itga2	Col13a1		Itgb1	Itga2		CellPhoneDB	CellPhoneDB
Nid1:Col13a1	Nid1		Col13a1			connectomeDB2020;SingleCellSignalR	FANTOM5;HPRD;PMID:11956183
Nid2:Col13a1	Nid2		Col13a1			CellTalkDB;connectomeDB2020;SingleCellSignalR	FANTOM5;HPRD;PMID:11956183
Col14a1:Itgb1_Itga10	Col14a1		Itgb1	Itga10		CellPhoneDB	CellPhoneDB
Col14a1:Itgb1_Itga11	Col14a1		Itgb1	Itga11		CellPhoneDB	CellPhoneDB
Col14a1:Itgb1_Itga1	Col14a1		Itgb1	Itga1		CellPhoneDB	CellPhoneDB
Col14a1:Itgb1_Itga2	Col14a1		Itgb1	Itga2		CellPhoneDB	CellPhoneDB
Col15a1:Itgb1_Itga10	Col15a1		Itgb1	Itga10		CellPhoneDB	CellPhoneDB
Col15a1:Itgb1_Itga11	Col15a1		Itgb1	Itga11		CellPhoneDB	CellPhoneDB
Col15a1:Itgb1_Itga1	Col15a1		Itgb1	Itga1		CellPhoneDB	CellPhoneDB
Col15a1:Itgb1_Itga2	Col15a1		Itgb1	Itga2		CellPhoneDB	CellPhoneDB
Col16a1:Itgb1_Itga10	Col16a1		Itgb1	Itga10		CellPhoneDB	CellPhoneDB
Col16a1:Itgb1_Itga11	Col16a1		Itgb1	Itga11		CellPhoneDB	CellPhoneDB
Col16a1:Itgb1_Itga1	Col16a1		Itgb1	Itga1		CellPhoneDB	CellPhoneDB
Col16a1:Itgb1_Itga2	Col16a1		Itgb1	Itga2		CellPhoneDB	CellPhoneDB
Col17a1:Itgb1_Itga10	Col17a1		Itgb1	Itga10		CellPhoneDB	CellPhoneDB
Col17a1:Itgb1_Itga11	Col17a1		Itgb1	Itga11		CellPhoneDB	CellPhoneDB
Col17a1:Itgb1_Itga1	Col17a1		Itgb1	Itga1		CellPhoneDB	CellPhoneDB
Col17a1:Itgb1_Itga2	Col17a1		Itgb1	Itga2		CellPhoneDB	CellPhoneDB
Lamb3:Col17a1	Lamb3		Col17a1			SingleCellSignalR	FANTOM5
Lamc2:Col17a1	Lamc2		Col17a1			SingleCellSignalR	FANTOM5
Col18a1:Gpc1	Col18a1		Gpc1			CellTalkDB;connectomeDB2020;NicheNet;SingleCellSignalR	FANTOM5;HPMR;HPRD;PMID:11336704
Col18a1:Gpc4	Col18a1		Gpc4			CellTalkDB;connectomeDB2020;SingleCellSignalR	FANTOM5;HPRD;PMID:11336704
Col18a1:Itgb1_Itga10	Col18a1		Itgb1	Itga10		CellPhoneDB	CellPhoneDB
Col18a1:Itgb1_Itga11	Col18a1		Itgb1	Itga11		CellPhoneDB	CellPhoneDB
Col18a1:Itgb1_Itga1	Col18a1		Itgb1	Itga1		CellPhoneDB	CellPhoneDB
Col18a1:Itgb1_Itga2	Col18a1		Itgb1	Itga2		CellPhoneDB	CellPhoneDB
Col18a1:Itga3	Col18a1		Itga3			SingleCellSignalR	reactome
Col18a1:Itga5	Col18a1		Itga5			connectomeDB2020;NicheNet;SingleCellSignalR	FANTOM5;HPMR;HPRD;PMID:11;PMID:11158588;PMID:12682293
Col18a1:Itgb3	Col18a1		Itgb3			SingleCellSignalR	reactome
Col18a1:Itgb5	Col18a1		Itgb5			CellTalkDB;SingleCellSignalR	PMID:17823253;reactome
Col18a1:Kdr	Col18a1		Kdr			connectomeDB2020;SingleCellSignalR	FANTOM5;HPRD;PMID:12029087
Col18a1:Ptprs	Col18a1		Ptprs			connectomeDB2020	PMID:11865065
Col19a1:Itgb1_Itga10	Col19a1		Itgb1	Itga10		CellPhoneDB	CellPhoneDB
Col19a1:Itgb1_Itga11	Col19a1		Itgb1	Itga11		CellPhoneDB	CellPhoneDB
Col19a1:Itgb1_Itga1	Col19a1		Itgb1	Itga1		CellPhoneDB	CellPhoneDB
Col19a1:Itgb1_Itga2	Col19a1		Itgb1	Itga2		CellPhoneDB	CellPhoneDB
Col1a1:Ddr1	Col1a1		Ddr1			connectomeDB2020;NicheNet;SingleCellSignalR	FANTOM5;HPMR;PMID:9659900
Col1a1:Ddr2	Col1a1		Ddr2			connectomeDB2020;NicheNet;SingleCellSignalR	FANTOM5;HPMR;HPRD;PMID:12611880;PMID:9659899;PMID:97
Col1a1:Flt4	Col1a1		Flt4			SingleCellSignalR	FANTOM5
Col1a1:Gp6	Col1a1		Gp6			CellChat;connectomeDB2020;NicheNet	KEGG:mmu04512;KEGG:NicheNet;PMID:10961879
Col1a1:Itgb1_Itga10	Col1a1		Itgb1	Itga10		CellChat;CellPhoneDB	CellPhoneDB;KEGG:mmu04512
Col1a1:Itgb1_Itga11	Col1a1		Itgb1	Itga11		CellChat;CellPhoneDB	CellPhoneDB;KEGG:mmu04512
Col1a1:Itgb1_Itga1	Col1a1		Itgb1	Itga1		CellChat;CellPhoneDB	CellPhoneDB;KEGG:mmu04512
Col1a1:Itgb1_Itga2	Col1a1		Itgb1	Itga2		CellChat;CellPhoneDB	CellPhoneDB;KEGG:mmu04512
Col1a1:Itga3_Itgb1	Col1a1		Itga3	Itgb1		CellChat	KEGG:mmu04512
Col1a1:Itga5	Col1a1		Itga5			connectomeDB2020;SingleCellSignalR	FANTOM5;HPRD;PMID:1693626
Col1a1:Itga9_Itgb1	Col1a1		Itga9	Itgb1		CellChat	KEGG:mmu04512
Col1a1:Itgav_Itgb8	Col1a1		Itgav	Itgb8		CellChat	KEGG:mmu04512
Col1a1:Sdc1	Col1a1		Sdc1			CellChat;NicheNet	KEGG:mmu04512;KEGG:NicheNet
Col1a1:Sdc4	Col1a1		Sdc4			CellChat	KEGG:mmu04512
Col1a1:Tmprss6	Col1a1		Tmprss6			SingleCellSignalR	FANTOM5;HPRD;PMID:12149247
Col1a2:Flt4	Col1a2		Flt4			SingleCellSignalR	FANTOM5
Col1a2:Gp6	Col1a2		Gp6			CellChat;connectomeDB2020	KEGG:mmu04512;PMID:10961879
Col1a2:Itgb1_Itga10	Col1a2		Itgb1	Itga10		CellChat;CellPhoneDB	CellPhoneDB;KEGG:mmu04512
Col1a2:Itgb1_Itga11	Col1a2		Itgb1	Itga11		CellChat;CellPhoneDB	CellPhoneDB;KEGG:mmu04512
Col1a2:Itgb1_Itga1	Col1a2		Itgb1	Itga1		CellChat;CellPhoneDB	CellPhoneDB;KEGG:mmu04512
Col1a2:Itgb1_Itga2	Col1a2		Itgb1	Itga2		CellChat;CellPhoneDB	CellPhoneDB;KEGG:mmu04512
Col1a2:Itga2b	Col1a2		Itga2b			SingleCellSignalR	FANTOM5;HPRD;PMID:11359786
Col1a2:Itga3_Itgb1	Col1a2		Itga3	Itgb1		CellChat	KEGG:mmu04512
Col1a2:Itga9_Itgb1	Col1a2		Itga9	Itgb1		CellChat	KEGG:mmu04512
Col1a2:Itgav_Itgb8	Col1a2		Itgav	Itgb8		CellChat	KEGG:mmu04512
Col1a2:Itgb3	Col1a2		Itgb3			connectomeDB2020;SingleCellSignalR	FANTOM5;HPRD;PMID:1693626
Col1a2:Sdc1	Col1a2		Sdc1			CellChat	KEGG:mmu04512
Col1a2:Sdc4	Col1a2		Sdc4			CellChat	KEGG:mmu04512
Col20a1:Itgb1_Itga10	Col20a1		Itgb1	Itga10		CellPhoneDB	CellPhoneDB
Col20a1:Itgb1_Itga11	Col20a1		Itgb1	Itga11		CellPhoneDB	CellPhoneDB
Col20a1:Itgb1_Itga1	Col20a1		Itgb1	Itga1		CellPhoneDB	CellPhoneDB
Col20a1:Itgb1_Itga2	Col20a1		Itgb1	Itga2		CellPhoneDB	CellPhoneDB
Col26a1:Itgb1_Itga10	Col26a1		Itgb1	Itga10		CellPhoneDB	CellPhoneDB
Col26a1:Itgb1_Itga11	Col26a1		Itgb1	Itga11		CellPhoneDB	CellPhoneDB
Col26a1:Itgb1_Itga1	Col26a1		Itgb1	Itga1		CellPhoneDB	CellPhoneDB
Col26a1:Itgb1_Itga2	Col26a1		Itgb1	Itga2		CellPhoneDB	CellPhoneDB
Col27a1:Itgb1_Itga10	Col27a1		Itgb1	Itga10		CellPhoneDB	CellPhoneDB
Col27a1:Itgb1_Itga11	Col27a1		Itgb1	Itga11		CellPhoneDB	CellPhoneDB
Col27a1:Itgb1_Itga1	Col27a1		Itgb1	Itga1		CellPhoneDB	CellPhoneDB
Col27a1:Itgb1_Itga2	Col27a1		Itgb1	Itga2		CellPhoneDB	CellPhoneDB
Col28a1:Itgb1_Itga10	Col28a1		Itgb1	Itga10		CellPhoneDB	CellPhoneDB
Col28a1:Itgb1_Itga11	Col28a1		Itgb1	Itga11		CellPhoneDB	CellPhoneDB
Col28a1:Itgb1_Itga1	Col28a1		Itgb1	Itga1		CellPhoneDB	CellPhoneDB
Col28a1:Itgb1_Itga2	Col28a1		Itgb1	Itga2		CellPhoneDB	CellPhoneDB
Col2a1:Ddr1	Col2a1		Ddr1			connectomeDB2020;SingleCellSignalR	FANTOM5;HPRD;PMID:9659900
Col2a1:Gp6	Col2a1		Gp6			CellChat;NicheNet	KEGG:mmu04512;KEGG:NicheNet
Col2a1:Itgb1_Itga10	Col2a1		Itgb1	Itga10		CellChat;CellPhoneDB	CellPhoneDB;KEGG:mmu04512
Col2a1:Itgb1_Itga11	Col2a1		Itgb1	Itga11		CellChat;CellPhoneDB	CellPhoneDB;KEGG:mmu04512
Col2a1:Itgb1_Itga1	Col2a1		Itgb1	Itga1		CellChat;CellPhoneDB	CellPhoneDB;KEGG:mmu04512
Col2a1:Itgb1_Itga2	Col2a1		Itgb1	Itga2		CellChat;CellPhoneDB	CellPhoneDB;KEGG:mmu04512
Col2a1:Itga2b	Col2a1		Itga2b			CellTalkDB;SingleCellSignalR	FANTOM5;HPRD;PMID:10772239;PMID:75;PMID:7520045
Col2a1:Itga3_Itgb1	Col2a1		Itga3	Itgb1		CellChat	KEGG:mmu04512
Col2a1:Itga9_Itgb1	Col2a1		Itga9	Itgb1		CellChat	KEGG:mmu04512
Col2a1:Itgav_Itgb8	Col2a1		Itgav	Itgb8		CellChat	KEGG:mmu04512
Col2a1:Mag	Col2a1		Mag			CellTalkDB;connectomeDB2020;SingleCellSignalR	FANTOM5;HPRD;PMID:2446864
Col2a1:Sdc1	Col2a1		Sdc1			CellChat;NicheNet	KEGG:mmu04512;KEGG:NicheNet
Col2a1:Sdc4	Col2a1		Sdc4			CellChat	KEGG:mmu04512
Col3a1:Ddr1	Col3a1		Ddr1			connectomeDB2020;SingleCellSignalR	FANTOM5;HPRD;PMID:9659900
Col3a1:Ddr2	Col3a1		Ddr2			CellTalkDB;connectomeDB2020;SingleCellSignalR	FANTOM5;HPRD;PMID:9659899
Col3a1:Itgb1_Itga10	Col3a1		Itgb1	Itga10		CellPhoneDB	CellPhoneDB
Col3a1:Itgb1_Itga11	Col3a1		Itgb1	Itga11		CellPhoneDB	CellPhoneDB
Col3a1:Itgb1_Itga1	Col3a1		Itgb1	Itga1		CellPhoneDB	CellPhoneDB
Col3a1:Itgb1_Itga2	Col3a1		Itgb1	Itga2		CellPhoneDB	CellPhoneDB
Col3a1:Mag	Col3a1		Mag			CellTalkDB;connectomeDB2020;SingleCellSignalR	FANTOM5;HPRD;PMID:2446864
Col4a1:Gp6	Col4a1		Gp6			CellChat	KEGG:mmu04512
Col4a1:Itgb1_Itga10	Col4a1		Itgb1	Itga10		CellChat;CellPhoneDB	CellPhoneDB;KEGG:mmu04512
Col4a1:Itgb1_Itga11	Col4a1		Itgb1	Itga11		CellChat;CellPhoneDB	CellPhoneDB;KEGG:mmu04512
Col4a1:Itgb1_Itga1	Col4a1		Itgb1	Itga1		CellChat;CellPhoneDB	CellPhoneDB;KEGG:mmu04512
Col4a1:Itgb1_Itga2	Col4a1		Itgb1	Itga2		CellChat;CellPhoneDB	CellPhoneDB;KEGG:mmu04512
Col4a1:Itga3_Itgb1	Col4a1		Itga3	Itgb1		CellChat	KEGG:mmu04512
Col4a1:Itga9_Itgb1	Col4a1		Itga9	Itgb1		CellChat	KEGG:mmu04512
Col4a1:Itgav_Itgb8	Col4a1		Itgav	Itgb8		CellChat	KEGG:mmu04512
Col4a1:Sdc1	Col4a1		Sdc1			CellChat	KEGG:mmu04512
Col4a1:Sdc4	Col4a1		Sdc4			CellChat	KEGG:mmu04512
Col4a2:Gp6	Col4a2		Gp6			CellChat	KEGG:mmu04512
Col4a2:Itgb1_Itga10	Col4a2		Itgb1	Itga10		CellChat;CellPhoneDB	CellPhoneDB;KEGG:mmu04512
Col4a2:Itgb1_Itga11	Col4a2		Itgb1	Itga11		CellChat;CellPhoneDB	CellPhoneDB;KEGG:mmu04512
Col4a2:Itgb1_Itga1	Col4a2		Itgb1	Itga1		CellChat;CellPhoneDB	CellPhoneDB;KEGG:mmu04512
Col4a2:Itgb1_Itga2	Col4a2		Itgb1	Itga2		CellChat;CellPhoneDB	CellPhoneDB;KEGG:mmu04512
Col4a2:Itga3_Itgb1	Col4a2		Itga3	Itgb1		CellChat	KEGG:mmu04512
Col4a2:Itga9_Itgb1	Col4a2		Itga9	Itgb1		CellChat	KEGG:mmu04512
Col4a2:Itgav_Itgb8	Col4a2		Itgav	Itgb8		CellChat	KEGG:mmu04512
Col4a2:Itgb3	Col4a2		Itgb3			SingleCellSignalR	reactome
Col4a2:Itgb5	Col4a2		Itgb5			SingleCellSignalR	reactome
Col4a2:Sdc1	Col4a2		Sdc1			CellChat	KEGG:mmu04512
Col4a2:Sdc4	Col4a2		Sdc4			CellChat	KEGG:mmu04512
Col4a3:Gp6	Col4a3		Gp6			CellChat	KEGG:mmu04512
Col4a3:Itgb1_Itga10	Col4a3		Itgb1	Itga10		CellChat;CellPhoneDB	CellPhoneDB;KEGG:mmu04512
Col4a3:Itgb1_Itga11	Col4a3		Itgb1	Itga11		CellChat;CellPhoneDB	CellPhoneDB;KEGG:mmu04512
Col4a3:Itgb1_Itga1	Col4a3		Itgb1	Itga1		CellChat;CellPhoneDB	CellPhoneDB;KEGG:mmu04512
Col4a3:Itgb1_Itga2	Col4a3		Itgb1	Itga2		CellChat;CellPhoneDB	CellPhoneDB;KEGG:mmu04512
Col4a3:Itga3_Itgb1	Col4a3		Itga3	Itgb1		CellChat	KEGG:mmu04512
Col4a3:Itga9_Itgb1	Col4a3		Itga9	Itgb1		CellChat	KEGG:mmu04512
Col4a3:Itgav_Itgb8	Col4a3		Itgav	Itgb8		CellChat	KEGG:mmu04512
Col4a3:Itgb3	Col4a3		Itgb3			SingleCellSignalR	reactome
Col4a3:Sdc1	Col4a3		Sdc1			CellChat	KEGG:mmu04512
Col4a3:Sdc4	Col4a3		Sdc4			CellChat	KEGG:mmu04512
Col4a4:Gp6	Col4a4		Gp6			CellChat	KEGG:mmu04512
Col4a4:Itgb1_Itga10	Col4a4		Itgb1	Itga10		CellChat;CellPhoneDB	CellPhoneDB;KEGG:mmu04512
Col4a4:Itgb1_Itga11	Col4a4		Itgb1	Itga11		CellChat;CellPhoneDB	CellPhoneDB;KEGG:mmu04512
Col4a4:Itgb1_Itga1	Col4a4		Itgb1	Itga1		CellChat;CellPhoneDB	CellPhoneDB;KEGG:mmu04512
Col4a4:Itgb1_Itga2	Col4a4		Itgb1	Itga2		CellChat;CellPhoneDB	CellPhoneDB;KEGG:mmu04512
Col4a4:Itga3_Itgb1	Col4a4		Itga3	Itgb1		CellChat	KEGG:mmu04512
Col4a4:Itga9_Itgb1	Col4a4		Itga9	Itgb1		CellChat	KEGG:mmu04512
Col4a4:Itgav_Itgb8	Col4a4		Itgav	Itgb8		CellChat	KEGG:mmu04512
Col4a4:Itgb3	Col4a4		Itgb3			SingleCellSignalR	reactome
Col4a4:Sdc1	Col4a4		Sdc1			CellChat	KEGG:mmu04512
Col4a4:Sdc4	Col4a4		Sdc4			CellChat	KEGG:mmu04512
Col4a5:Gp6	Col4a5		Gp6			CellChat	KEGG:mmu04512
Col4a5:Itgb1_Itga10	Col4a5		Itgb1	Itga10		CellChat;CellPhoneDB	CellPhoneDB;KEGG:mmu04512
Col4a5:Itgb1_Itga11	Col4a5		Itgb1	Itga11		CellChat;CellPhoneDB	CellPhoneDB;KEGG:mmu04512
Col4a5:Itgb1_Itga1	Col4a5		Itgb1	Itga1		CellChat;CellPhoneDB	CellPhoneDB;KEGG:mmu04512
Col4a5:Itgb1_Itga2	Col4a5		Itgb1	Itga2		CellChat;CellPhoneDB	CellPhoneDB;KEGG:mmu04512
Col4a5:Itga3_Itgb1	Col4a5		Itga3	Itgb1		CellChat	KEGG:mmu04512
Col4a5:Itga9_Itgb1	Col4a5		Itga9	Itgb1		CellChat	KEGG:mmu04512
Col4a5:Itgav_Itgb8	Col4a5		Itgav	Itgb8		CellChat	KEGG:mmu04512
Col4a5:Sdc1	Col4a5		Sdc1			CellChat	KEGG:mmu04512
Col4a5:Sdc4	Col4a5		Sdc4			CellChat	KEGG:mmu04512
Col4a6:Gp6	Col4a6		Gp6			CellChat	KEGG:mmu04512
Col4a6:Itgb1_Itga10	Col4a6		Itgb1	Itga10		CellChat;CellPhoneDB	CellPhoneDB;KEGG:mmu04512
Col4a6:Itgb1_Itga11	Col4a6		Itgb1	Itga11		CellChat;CellPhoneDB	CellPhoneDB;KEGG:mmu04512
Col4a6:Itgb1_Itga1	Col4a6		Itgb1	Itga1		CellChat;CellPhoneDB	CellPhoneDB;KEGG:mmu04512
Col4a6:Itgb1_Itga2	Col4a6		Itgb1	Itga2		CellChat;CellPhoneDB	CellPhoneDB;KEGG:mmu04512
Col4a6:Itga3_Itgb1	Col4a6		Itga3	Itgb1		CellChat	KEGG:mmu04512
Col4a6:Itga9_Itgb1	Col4a6		Itga9	Itgb1		CellChat	KEGG:mmu04512
Col4a6:Itgav_Itgb8	Col4a6		Itgav	Itgb8		CellChat	KEGG:mmu04512
Col4a6:Sdc1	Col4a6		Sdc1			CellChat	KEGG:mmu04512
Col4a6:Sdc4	Col4a6		Sdc4			CellChat	KEGG:mmu04512
Col5a1:Itgb1_Itga10	Col5a1		Itgb1	Itga10		CellPhoneDB	CellPhoneDB
Col5a1:Itgb1_Itga11	Col5a1		Itgb1	Itga11		CellPhoneDB	CellPhoneDB
Col5a1:Itgb1_Itga1	Col5a1		Itgb1	Itga1		CellPhoneDB	CellPhoneDB
Col5a1:Itgb1_Itga2	Col5a1		Itgb1	Itga2		CellPhoneDB	CellPhoneDB
Col5a1:Sdc3	Col5a1		Sdc3			connectomeDB2020;SingleCellSignalR	FANTOM5;HPRD;PMID:11751872
Col5a2:Ddr1	Col5a2		Ddr1			connectomeDB2020;SingleCellSignalR	FANTOM5;HPRD;PMID:9659900
Col5a2:Itgb1_Itga10	Col5a2		Itgb1	Itga10		CellPhoneDB	CellPhoneDB
Col5a2:Itgb1_Itga11	Col5a2		Itgb1	Itga11		CellPhoneDB	CellPhoneDB
Col5a2:Itgb1_Itga1	Col5a2		Itgb1	Itga1		CellPhoneDB	CellPhoneDB
Col5a2:Itgb1_Itga2	Col5a2		Itgb1	Itga2		CellPhoneDB	CellPhoneDB
Col5a3:Itgb1_Itga10	Col5a3		Itgb1	Itga10		CellPhoneDB	CellPhoneDB
Col5a3:Itgb1_Itga11	Col5a3		Itgb1	Itga11		CellPhoneDB	CellPhoneDB
Col5a3:Itgb1_Itga1	Col5a3		Itgb1	Itga1		CellPhoneDB	CellPhoneDB
Col5a3:Itgb1_Itga2	Col5a3		Itgb1	Itga2		CellPhoneDB	CellPhoneDB
Col5a3:Sdc3	Col5a3		Sdc3			connectomeDB2020;NicheNet;SingleCellSignalR	FANTOM5;HPMR;PMID:11751872
Col6a1:Gp6	Col6a1		Gp6			CellChat	KEGG:mmu04512
Col6a1:Itgb1_Itga10	Col6a1		Itgb1	Itga10		CellChat;CellPhoneDB	CellPhoneDB;KEGG:mmu04512
Col6a1:Itgb1_Itga11	Col6a1		Itgb1	Itga11		CellChat;CellPhoneDB	CellPhoneDB;KEGG:mmu04512
Col6a1:Itgb1_Itga1	Col6a1		Itgb1	Itga1		CellChat;CellPhoneDB	CellPhoneDB;KEGG:mmu04512
Col6a1:Itgb1_Itga2	Col6a1		Itgb1	Itga2		CellChat;CellPhoneDB	CellPhoneDB;KEGG:mmu04512
Col6a1:Itga3_Itgb1	Col6a1		Itga3	Itgb1		CellChat	KEGG:mmu04512
Col6a1:Itga6	Col6a1		Itga6			SingleCellSignalR	FANTOM5
Col6a1:Itga9_Itgb1	Col6a1		Itga9	Itgb1		CellChat	KEGG:mmu04512
Col6a1:Itgav_Itgb8	Col6a1		Itgav	Itgb8		CellChat	KEGG:mmu04512
Col6a1:Sdc1	Col6a1		Sdc1			CellChat	KEGG:mmu04512
Col6a1:Sdc4	Col6a1		Sdc4			CellChat	KEGG:mmu04512
Col6a2:Gp6	Col6a2		Gp6			CellChat	KEGG:mmu04512
Col6a2:Itgb1_Itga10	Col6a2		Itgb1	Itga10		CellChat;CellPhoneDB	CellPhoneDB;KEGG:mmu04512
Col6a2:Itgb1_Itga11	Col6a2		Itgb1	Itga11		CellChat;CellPhoneDB	CellPhoneDB;KEGG:mmu04512
Col6a2:Itgb1_Itga1	Col6a2		Itgb1	Itga1		CellChat;CellPhoneDB	CellPhoneDB;KEGG:mmu04512
Col6a2:Itgb1_Itga2	Col6a2		Itgb1	Itga2		CellChat;CellPhoneDB	CellPhoneDB;KEGG:mmu04512
Col6a2:Itga3_Itgb1	Col6a2		Itga3	Itgb1		CellChat	KEGG:mmu04512
Col6a2:Itga9_Itgb1	Col6a2		Itga9	Itgb1		CellChat	KEGG:mmu04512
Col6a2:Itgav_Itgb8	Col6a2		Itgav	Itgb8		CellChat	KEGG:mmu04512
Col6a2:Sdc1	Col6a2		Sdc1			CellChat	KEGG:mmu04512
Col6a2:Sdc4	Col6a2		Sdc4			CellChat	KEGG:mmu04512
Col6a3:Gp6	Col6a3		Gp6			CellChat	KEGG:mmu04512
Col6a3:Itgb1_Itga10	Col6a3		Itgb1	Itga10		CellChat;CellPhoneDB	CellPhoneDB;KEGG:mmu04512
Col6a3:Itgb1_Itga11	Col6a3		Itgb1	Itga11		CellChat;CellPhoneDB	CellPhoneDB;KEGG:mmu04512
Col6a3:Itgb1_Itga1	Col6a3		Itgb1	Itga1		CellChat;CellPhoneDB	CellPhoneDB;KEGG:mmu04512
Col6a3:Itgb1_Itga2	Col6a3		Itgb1	Itga2		CellChat;CellPhoneDB	CellPhoneDB;KEGG:mmu04512
Col6a3:Itga3_Itgb1	Col6a3		Itga3	Itgb1		CellChat	KEGG:mmu04512
Col6a3:Itga9_Itgb1	Col6a3		Itga9	Itgb1		CellChat	KEGG:mmu04512
Col6a3:Itgav_Itgb8	Col6a3		Itgav	Itgb8		CellChat	KEGG:mmu04512
Col6a3:Sdc1	Col6a3		Sdc1			CellChat	KEGG:mmu04512
Col6a3:Sdc4	Col6a3		Sdc4			CellChat	KEGG:mmu04512
Col6a4:Gp6	Col6a4		Gp6			CellChat	KEGG:mmu04512
Col6a4:Itga10_Itgb1	Col6a4		Itga10	Itgb1		CellChat	KEGG:mmu04512
Col6a4:Itga11_Itgb1	Col6a4		Itga11	Itgb1		CellChat	KEGG:mmu04512
Col6a4:Itga1_Itgb1	Col6a4		Itga1	Itgb1		CellChat	KEGG:mmu04512
Col6a4:Itga2_Itgb1	Col6a4		Itga2	Itgb1		CellChat	KEGG:mmu04512
Col6a4:Itga3_Itgb1	Col6a4		Itga3	Itgb1		CellChat	KEGG:mmu04512
Col6a4:Itga9_Itgb1	Col6a4		Itga9	Itgb1		CellChat	KEGG:mmu04512
Col6a4:Itgav_Itgb8	Col6a4		Itgav	Itgb8		CellChat	KEGG:mmu04512
Col6a4:Sdc1	Col6a4		Sdc1			CellChat	KEGG:mmu04512
Col6a4:Sdc4	Col6a4		Sdc4			CellChat	KEGG:mmu04512
Col6a5:Gp6	Col6a5		Gp6			CellChat	KEGG:mmu04512
Col6a5:Itgb1_Itga10	Col6a5		Itgb1	Itga10		CellChat;CellPhoneDB	CellPhoneDB;KEGG:mmu04512
Col6a5:Itgb1_Itga11	Col6a5		Itgb1	Itga11		CellChat;CellPhoneDB	CellPhoneDB;KEGG:mmu04512
Col6a5:Itgb1_Itga1	Col6a5		Itgb1	Itga1		CellChat;CellPhoneDB	CellPhoneDB;KEGG:mmu04512
Col6a5:Itgb1_Itga2	Col6a5		Itgb1	Itga2		CellChat;CellPhoneDB	CellPhoneDB;KEGG:mmu04512
Col6a5:Itga3_Itgb1	Col6a5		Itga3	Itgb1		CellChat	KEGG:mmu04512
Col6a5:Itga9_Itgb1	Col6a5		Itga9	Itgb1		CellChat	KEGG:mmu04512
Col6a5:Itgav_Itgb8	Col6a5		Itgav	Itgb8		CellChat	KEGG:mmu04512
Col6a5:Sdc1	Col6a5		Sdc1			CellChat	KEGG:mmu04512
Col6a5:Sdc4	Col6a5		Sdc4			CellChat	KEGG:mmu04512
Col6a6:Gp6	Col6a6		Gp6			CellChat	KEGG:mmu04512
Col6a6:Itgb1_Itga10	Col6a6		Itgb1	Itga10		CellChat;CellPhoneDB	CellPhoneDB;KEGG:mmu04512
Col6a6:Itgb1_Itga11	Col6a6		Itgb1	Itga11		CellChat;CellPhoneDB	CellPhoneDB;KEGG:mmu04512
Col6a6:Itgb1_Itga1	Col6a6		Itgb1	Itga1		CellChat;CellPhoneDB	CellPhoneDB;KEGG:mmu04512
Col6a6:Itgb1_Itga2	Col6a6		Itgb1	Itga2		CellChat;CellPhoneDB	CellPhoneDB;KEGG:mmu04512
Col6a6:Itga3_Itgb1	Col6a6		Itga3	Itgb1		CellChat	KEGG:mmu04512
Col6a6:Itga9_Itgb1	Col6a6		Itga9	Itgb1		CellChat	KEGG:mmu04512
Col6a6:Itgav_Itgb8	Col6a6		Itgav	Itgb8		CellChat	KEGG:mmu04512
Col6a6:Sdc1	Col6a6		Sdc1			CellChat	KEGG:mmu04512
Col6a6:Sdc4	Col6a6		Sdc4			CellChat	KEGG:mmu04512
Col8a1:Itgb1_Itga10	Col8a1		Itgb1	Itga10		CellPhoneDB	CellPhoneDB
Col8a1:Itgb1_Itga11	Col8a1		Itgb1	Itga11		CellPhoneDB	CellPhoneDB
Col8a1:Itgb1_Itga1	Col8a1		Itgb1	Itga1		CellPhoneDB	CellPhoneDB
Col8a1:Itgb1_Itga2	Col8a1		Itgb1	Itga2		CellPhoneDB	CellPhoneDB
Col8a2:Itgb1_Itga10	Col8a2		Itgb1	Itga10		CellPhoneDB	CellPhoneDB
Col8a2:Itgb1_Itga11	Col8a2		Itgb1	Itga11		CellPhoneDB	CellPhoneDB
Col8a2:Itgb1_Itga1	Col8a2		Itgb1	Itga1		CellPhoneDB	CellPhoneDB
Col8a2:Itgb1_Itga2	Col8a2		Itgb1	Itga2		CellPhoneDB	CellPhoneDB
Col9a1:Gp6	Col9a1		Gp6			CellChat	KEGG:mmu04512
Col9a1:Itgb1_Itga10	Col9a1		Itgb1	Itga10		CellChat;CellPhoneDB	CellPhoneDB;KEGG:mmu04512
Col9a1:Itgb1_Itga11	Col9a1		Itgb1	Itga11		CellChat;CellPhoneDB	CellPhoneDB;KEGG:mmu04512
Col9a1:Itgb1_Itga1	Col9a1		Itgb1	Itga1		CellChat;CellPhoneDB	CellPhoneDB;KEGG:mmu04512
Col9a1:Itgb1_Itga2	Col9a1		Itgb1	Itga2		CellChat;CellPhoneDB	CellPhoneDB;KEGG:mmu04512
Col9a1:Itga3_Itgb1	Col9a1		Itga3	Itgb1		CellChat	KEGG:mmu04512
Col9a1:Itga9_Itgb1	Col9a1		Itga9	Itgb1		CellChat	KEGG:mmu04512
Col9a1:Itgav_Itgb8	Col9a1		Itgav	Itgb8		CellChat	KEGG:mmu04512
Col9a1:Mag	Col9a1		Mag			CellTalkDB;connectomeDB2020;SingleCellSignalR	FANTOM5;HPRD;PMID:2446864
Col9a1:Sdc1	Col9a1		Sdc1			CellChat	KEGG:mmu04512
Col9a1:Sdc4	Col9a1		Sdc4			CellChat	KEGG:mmu04512
Col9a2:Gp6	Col9a2		Gp6			CellChat	KEGG:mmu04512
Col9a2:Itgb1_Itga10	Col9a2		Itgb1	Itga10		CellChat;CellPhoneDB	CellPhoneDB;KEGG:mmu04512
Col9a2:Itgb1_Itga11	Col9a2		Itgb1	Itga11		CellChat;CellPhoneDB	CellPhoneDB;KEGG:mmu04512
Col9a2:Itgb1_Itga1	Col9a2		Itgb1	Itga1		CellChat;CellPhoneDB	CellPhoneDB;KEGG:mmu04512
Col9a2:Itgb1_Itga2	Col9a2		Itgb1	Itga2		CellChat;CellPhoneDB	CellPhoneDB;KEGG:mmu04512
Col9a2:Itga3_Itgb1	Col9a2		Itga3	Itgb1		CellChat	KEGG:mmu04512
Col9a2:Itga9_Itgb1	Col9a2		Itga9	Itgb1		CellChat	KEGG:mmu04512
Col9a2:Itgav_Itgb8	Col9a2		Itgav	Itgb8		CellChat	KEGG:mmu04512
Col9a2:Mag	Col9a2		Mag			CellTalkDB;connectomeDB2020;SingleCellSignalR	FANTOM5;HPRD;PMID:2446864
Col9a2:Sdc1	Col9a2		Sdc1			CellChat	KEGG:mmu04512
Col9a2:Sdc4	Col9a2		Sdc4			CellChat	KEGG:mmu04512
Col9a3:Gp6	Col9a3		Gp6			CellChat	KEGG:mmu04512
Col9a3:Itga10_Itgb1	Col9a3		Itga10	Itgb1		CellChat	KEGG:mmu04512
Col9a3:Itga11_Itgb1	Col9a3		Itga11	Itgb1		CellChat	KEGG:mmu04512
Col9a3:Itga1_Itgb1	Col9a3		Itga1	Itgb1		CellChat	KEGG:mmu04512
Col9a3:Itga2_Itgb1	Col9a3		Itga2	Itgb1		CellChat	KEGG:mmu04512
Col9a3:Itga3_Itgb1	Col9a3		Itga3	Itgb1		CellChat	KEGG:mmu04512
Col9a3:Itga9_Itgb1	Col9a3		Itga9	Itgb1		CellChat	KEGG:mmu04512
Col9a3:Itgav_Itgb8	Col9a3		Itgav	Itgb8		CellChat	KEGG:mmu04512
Col9a3:Mag	Col9a3		Mag			CellTalkDB	PMID:2446864
Col9a3:Sdc1	Col9a3		Sdc1			CellChat	KEGG:mmu04512
Col9a3:Sdc4	Col9a3		Sdc4			CellChat	KEGG:mmu04512
Colq:Musk	Colq		Musk			CellTalkDB;connectomeDB2020;SingleCellSignalR	FANTOM5;HPRD;PMID:15159418
Comp:Itga2b	Comp		Itga2b			NicheNet	KEGG:NicheNet
Comp:Itga3_Itgb1	Comp		Itga3	Itgb1		CellChat	KEGG:mmu04512
Comp:Itga5	Comp		Itga5			connectomeDB2020	PMID:20033473
Comp:Itga7	Comp		Itga7			CellTalkDB	PMID:20019333
Comp:Itgav_Itgb3	Comp		Itgav	Itgb3		CellChat	KEGG:mmu04512
Comp:Notch1	Comp		Notch1			CellTalkDB	PMID:29981303
Comp:Notch3	Comp		Notch3			CellTalkDB	PMID:30502484
Comp:Sdc1	Comp		Sdc1			CellChat;NicheNet	KEGG:mmu04512;KEGG:NicheNet
Comp:Sdc4	Comp		Sdc4			CellChat	KEGG:mmu04512
Copa:Egfr	Copa		Egfr			CellPhoneDB	CellPhoneDB
Copa:Mtnr1b	Copa		Mtnr1b			CellPhoneDB	CellPhoneDB
Copa:Ntrk1	Copa		Ntrk1			CellPhoneDB	CellPhoneDB
Copa:Ntsr2	Copa		Ntsr2			NicheNet	IUPHAR
Copa:P2ry6	Copa		P2ry6			CellPhoneDB	CellPhoneDB
Copa:Sort1	Copa		Sort1			CellPhoneDB	CellPhoneDB
Cort:Ghsr	Cort		Ghsr			CellPhoneDB;CellTalkDB;connectomeDB2020;NicheNet;SingleCellSignalR	CellPhoneDB;FANTOM5;HPMR;HPRD;PMID:11227737;PMID:17632010
Cort:Grm7	Cort		Grm7			SingleCellSignalR	reactome
Cort:Mrgprx2	Cort		Mrgprx2			CellPhoneDB;connectomeDB2020;NicheNet;SingleCellSignalR	CellPhoneDB;FANTOM5;HPMR;HPRD;IUPHAR;PMID:12915402
Cort:Mtnr1a	Cort		Mtnr1a			SingleCellSignalR	reactome
Cort:Sstr1	Cort		Sstr1			CellChat;CellPhoneDB;CellTalkDB;connectomeDB2020;NicheNet;SingleCellSignalR	CellPhoneDB;FANTOM5;HPMR;HPRD;IUPHAR;KEGG:mmu04080;PMID:10598788;PMID:11011067;PMID:12145348;PMID:15333679;PMID:9125122;PMID:9205124;PMID:9650799
Cort:Sstr2	Cort		Sstr2			CellChat;CellTalkDB;connectomeDB2020;NicheNet;SingleCellSignalR	FANTOM5;HPMR;HPRD;IUPHAR;KEGG:mmu04080;PMID:10598788;PMID:12145348;PMID:15333679;PMID:9125122;PMID:9650799
Cort:Sstr3	Cort		Sstr3			CellChat;CellTalkDB;connectomeDB2020;NicheNet;SingleCellSignalR	FANTOM5;HPMR;HPRD;IUPHAR;KEGG:mmu04080;PMID:10598788;PMID:12145348;PMID:15333679;PMID:9125122;PMID:9205124;PMID:9650799
Cort:Sstr4	Cort		Sstr4			CellChat;CellPhoneDB;CellTalkDB;connectomeDB2020;NicheNet;SingleCellSignalR	CellPhoneDB;FANTOM5;HPMR;HPRD;IUPHAR;KEGG:mmu04080;PMID:10598788;PMID:11011067;PMID:12145348;PMID:9125122;PMID:9205124;PMID:9650799
Cort:Sstr5	Cort		Sstr5			CellChat;CellTalkDB;connectomeDB2020;NicheNet;SingleCellSignalR	FANTOM5;HPMR;HPRD;IUPHAR;KEGG:mmu04080;PMID:10598788;PMID:11011067;PMID:12145348;PMID:15333679;PMID:9125122;PMID:9205124;PMID:9650799
Cp:Slc40a1	Cp		Slc40a1			CellTalkDB;connectomeDB2020;SingleCellSignalR	FANTOM5;PMID:24921009
Fcer2a:Cr2	Fcer2a		Cr2			CellChat;CellPhoneDB;connectomeDB2020;SingleCellSignalR	CellPhoneDB;PMID:16172256;PMID:16785534
Ifna1:Cr2	Ifna1		Cr2			CellPhoneDB	CellPhoneDB
Crh:Crhr1	Crh		Crhr1			CellChat;CellTalkDB;connectomeDB2020;NicheNet;SingleCellSignalR	FANTOM5;HPMR;HPRD;IUPHAR;KEGG:mmu04080;PMID:11123370;PMID:30109816;PMID:7477349;PMID:7692441;PMID:8536644;PMID:8612563;PMID:9178757;PMID:9326293;PMID:9851694
Crh:Crhr2	Crh		Crhr2			CellChat;CellPhoneDB;CellTalkDB;connectomeDB2020;NicheNet;SingleCellSignalR	CellPhoneDB;FANTOM5;HPMR;HPRD;IUPHAR;KEGG:mmu04080;PMID:11123370;PMID:30109816;PMID:8243338;PMID:8536644
Crh:Gpr20	Crh		Gpr20			SingleCellSignalR	reactome
Crh:Mc2r	Crh		Mc2r			NicheNet;SingleCellSignalR	FANTOM5;IUPHAR
Crh:Pth1r	Crh		Pth1r			SingleCellSignalR	reactome
Crh:Ramp2	Crh		Ramp2			SingleCellSignalR	reactome
Crh:Ramp3	Crh		Ramp3			SingleCellSignalR	reactome
Crh:Tshr	Crh		Tshr			SingleCellSignalR	reactome
Crh:Vipr1	Crh		Vipr1			SingleCellSignalR	reactome
Ucn:Crhr1	Ucn		Crhr1			CellChat;CellTalkDB;connectomeDB2020;NicheNet;SingleCellSignalR	FANTOM5;HPMR;HPRD;IUPHAR;KEGG:mmu04080;PMID:11123370;PMID:11416224;PMID:15450949;PMID:8612563;PMID:9423932
Ucn2:Crhr1	Ucn2		Crhr1			CellChat;CellTalkDB;connectomeDB2020;NicheNet;SingleCellSignalR	FANTOM5;IUPHAR;KEGG:mmu04080;PMID:15450949;PMID:21476084
Ucn3:Crhr1	Ucn3		Crhr1			CellChat;CellTalkDB;connectomeDB2020;SingleCellSignalR	FANTOM5;HPRD;KEGG:mmu04080;PMID:11416224;PMID:21476084
Ucn:Crhr2	Ucn		Crhr2			CellChat;CellPhoneDB;CellTalkDB;connectomeDB2020;NicheNet;SingleCellSignalR	CellPhoneDB;FANTOM5;HPMR;HPRD;IUPHAR;KEGG:mmu04080;PMID:10816663;PMID:11123370;PMID:11416224;PMID:15450949;PMID:21476084;PMID:8612563;PMID:9423932
Ucn2:Crhr2	Ucn2		Crhr2			CellChat;CellPhoneDB;CellTalkDB;connectomeDB2020;NicheNet;SingleCellSignalR	CellPhoneDB;FANTOM5;HPMR;HPRD;IUPHAR;KEGG:mmu04080;PMID:11226328;PMID:11329063;PMID:11416224;PMID:15450949;PMID:21476084;PMID:30465153
Ucn3:Crhr2	Ucn3		Crhr2			CellChat;CellPhoneDB;CellTalkDB;connectomeDB2020;NicheNet;SingleCellSignalR	CellPhoneDB;FANTOM5;HPMR;HPRD;IUPHAR;KEGG:mmu04080;PMID:11329063;PMID:11416224;PMID:15450949;PMID:21476084;PMID:30465153
Epo:Crlf3	Epo		Crlf3			connectomeDB2020	PMID:28769759
Crp:Fcgr1	Crp		Fcgr1			CellTalkDB	PMID:17182593
Crp:Tlr4	Crp		Tlr4			CellTalkDB	PMID:20670634
Csf1:Csf1r	Csf1		Csf1r			CellChat;CellPhoneDB;CellTalkDB;connectomeDB2020;ICELLNET;NicheNet;SingleCellSignalR	CellPhoneDB;FANTOM5;HPMR;HPRD;IUPHAR;KEGG:mmu04060;KEGG:NicheNet;PMID:1825054.27083478;PMID:2161876;PMID:2408759;PMID:26095744;PMID:31173370;PMID:7883784;PMID:8355686;PPI
Il34_Csf1:Csf1r	Il34	Csf1	Csf1r			ICELLNET	PMID:26095744
Csf1:Flt4	Csf1		Flt4			CellTalkDB	PMID:7898938;PMID:7970715
Csf1:Sirpa	Csf1		Sirpa			CellPhoneDB	CellPhoneDB
Csf1:Slc7a1	Csf1		Slc7a1			CellPhoneDB	CellPhoneDB
Csf2:Csf1r	Csf2		Csf1r			CellPhoneDB;CellTalkDB;NicheNet;SingleCellSignalR	CellPhoneDB;FANTOM5;IUPHAR;PMID:31173370
Csf3:Csf1r	Csf3		Csf1r			CellPhoneDB;CellTalkDB;NicheNet;SingleCellSignalR	CellPhoneDB;FANTOM5;IUPHAR;PMID:31173370
Il34:Csf1r	Il34		Csf1r			CellChat;CellPhoneDB;CellTalkDB;connectomeDB2020;ICELLNET;SingleCellSignalR	CellPhoneDB;FANTOM5;KEGG:mmu04060;PMID:22729249;PMID:26095744;PMID:31173370;reactome
Csf2:Csf2rb_Csf2ra	Csf2		Csf2rb	Csf2ra		CellChat;CellPhoneDB;ICELLNET	CellPhoneDB;KEGG:mmu04060;PMID:18692472
Csf2:Csf3r	Csf2		Csf3r			CellTalkDB;connectomeDB2020;NicheNet;SingleCellSignalR	FANTOM5;HPMR;PMID:11091218;PMID:18393854
Csf2:Itga9	Csf2		Itga9			SingleCellSignalR	FANTOM5
Csf2:Itgb1	Csf2		Itgb1			SingleCellSignalR	FANTOM5
Csf2:Sdc2	Csf2		Sdc2			CellTalkDB;connectomeDB2020;SingleCellSignalR	FANTOM5;HPRD;PMID:10734053
Il3:Csf2rb2	Il3		Csf2rb2			CellTalkDB	PMID:1730686;PMID:1777419
Il3:Il3ra_Csf2rb	Il3		Il3ra	Csf2rb		CellChat	KEGG:mmu04060
Il5:Csf2rb_Il5ra	Il5		Csf2rb	Il5ra		CellChat;CellPhoneDB;ICELLNET	CellPhoneDB;KEGG:mmu04060;PMID:1833065
Csf3:Csf3r	Csf3		Csf3r			CellChat;CellPhoneDB;CellTalkDB;connectomeDB2020;ICELLNET;NicheNet;SingleCellSignalR	CellPhoneDB;FANTOM5;HPRD;IUPHAR;KEGG:mmu04060;KEGG:NicheNet;PMID:10364174;PMID:10537111;PMID:18393854
Fgf1:Cspg4	Fgf1		Cspg4			connectomeDB2020	PMID:29812912
Cspg4:Itga2_Itgb1	Cspg4		Itga2	Itgb1		CellChat	PMID:30213051
Cspg4:Itgb1_Itga3	Cspg4		Itgb1	Itga3		CellPhoneDB	CellPhoneDB
Cst3:Lrp2	Cst3		Lrp2			CellTalkDB	PMID:17462596
Ctf1:Lifr_Il6st	Ctf1		Lifr	Il6st		CellChat;ICELLNET	KEGG:mmu04060;PMID:9030543
Cthrc1:Fzd3	Cthrc1		Fzd3			CellTalkDB;connectomeDB2020;SingleCellSignalR	FANTOM5;PMID:18606138
Cthrc1:Fzd5	Cthrc1		Fzd5			CellTalkDB;connectomeDB2020;SingleCellSignalR	FANTOM5;PMID:18606138
Cthrc1:Fzd6	Cthrc1		Fzd6			CellTalkDB;connectomeDB2020;SingleCellSignalR	FANTOM5;PMID:18606138
Cthrc1:Ror2	Cthrc1		Ror2			connectomeDB2020	PMID:18606138
Icosl:Ctla4	Icosl		Ctla4			CellChat;connectomeDB2020;ICELLNET;NicheNet	KEGG:mmu04514;KEGG:NicheNet;PMID:21530327
Ctsd:Lrp1	Ctsd		Lrp1			CellTalkDB	PMID:25786328
Ctsg:F2r	Ctsg		F2r			CellChat;NicheNet	KEGG:mmu04080;KEGG:NicheNet
Ctsg:F2rl1	Ctsg		F2rl1			CellChat	KEGG:mmu04080
Ctsg:F2rl2	Ctsg		F2rl2			CellChat	KEGG:mmu04080
Ctsg:F2rl3	Ctsg		F2rl3			CellChat	KEGG:mmu04080
Ctsg:Pard3	Ctsg		Pard3			CellChat	KEGG:mmu04080
Cubn:Lrp2	Cubn		Lrp2			CellTalkDB;SingleCellSignalR	FANTOM5;HPRD;PMID:11994745;PMID:12
Cx3cl1:Cx3cr1	Cx3cl1		Cx3cr1			CellChat;CellPhoneDB;CellTalkDB;connectomeDB2020;ICELLNET;NicheNet;SingleCellSignalR	CellPhoneDB;FANTOM5;HPMR;HPRD;IUPHAR;KEGG:mmu04060;KEGG:NicheNet;PMID:10699158;PMID:10805752;PMID:11432858;PMID:14607932;PMID:22633458;PMID:9390561;PMID:9931005
Cx3cl1:Itga4	Cx3cl1		Itga4			CellTalkDB	PMID:23125415
Cx3cl1:Itgav	Cx3cl1		Itgav			CellTalkDB;connectomeDB2020	PMID:24789099
Cx3cl1:Itgb1	Cx3cl1		Itgb1			CellTalkDB	PMID:23125415
Cx3cl1:Itgb3	Cx3cl1		Itgb3			CellTalkDB;connectomeDB2020	PMID:24789099
Cxadr:Cxadr	Cxadr		Cxadr			connectomeDB2020	PMID:10814828
Fam3c:Cxadr	Fam3c		Cxadr			CellPhoneDB	CellPhoneDB
Lnx2:Cxadr	Lnx2		Cxadr			CellTalkDB	PMID:16410001
Cxcl10:Cxcr3	Cxcl10		Cxcr3			CellChat;CellPhoneDB;CellTalkDB;connectomeDB2020;ICELLNET;NicheNet;SingleCellSignalR	CellPhoneDB;FANTOM5;HPMR;HPRD;IUPHAR;KEGG:mmu04060;KEGG:NicheNet;PMID:10233762;PMID:10699158;PMID:12571234;PMID:12884299;PMID:15761110;PMID:24218476;PMID:28724396;PMID:9064356;PMID:9660793;PPI
Cxcl10:Cxcr4	Cxcl10		Cxcr4			CellTalkDB	PMID:11714827
Cxcl10:Dpp4	Cxcl10		Dpp4			CellPhoneDB;CellTalkDB	CellPhoneDB;PMID:24218476
Cxcl10:Grm7	Cxcl10		Grm7			SingleCellSignalR	reactome
Cxcl10:Mtnr1a	Cxcl10		Mtnr1a			SingleCellSignalR	reactome
Cxcl10:Sdc4	Cxcl10		Sdc4			CellTalkDB;connectomeDB2020;SingleCellSignalR	FANTOM5;PMID:20484822
Cxcl10:Tlr4	Cxcl10		Tlr4			CellTalkDB	PMID:28724396
Cxcl11:Cxcr3	Cxcl11		Cxcr3			CellChat;CellPhoneDB;connectomeDB2020;ICELLNET;NicheNet;SingleCellSignalR	CellPhoneDB;FANTOM5;HPMR;HPRD;IUPHAR;KEGG:mmu04060;KEGG:NicheNet;PMID:10699158;PMID:12884299;PMID:15273303;PMID:15761110;PMID:9625760;PPI
Cxcl11:Dpp4	Cxcl11		Dpp4			CellPhoneDB	CellPhoneDB
Cxcl11:Grm7	Cxcl11		Grm7			SingleCellSignalR	reactome
Cxcl11:Mtnr1a	Cxcl11		Mtnr1a			SingleCellSignalR	reactome
Cxcl12:Cxcr3	Cxcl12		Cxcr3			CellPhoneDB;connectomeDB2020;NicheNet;SingleCellSignalR	CellPhoneDB;FANTOM5;HPMR;IUPHAR;PMID:9660793
Cxcl12:Cxcr4	Cxcl12		Cxcr4			CellChat;CellPhoneDB;CellTalkDB;connectomeDB2020;ICELLNET;NicheNet;SingleCellSignalR	CellPhoneDB;FANTOM5;HPMR;HPRD;IUPHAR;KEGG:mmu04060;KEGG:NicheNet;PMID:10233851;PMID:10699158;PMID:12714578;PMID:19380869;PMID:22633458;PMID:24218476;PMID:8752280;PMID:8752281;PMID:9551924;PMID:9712844
Cxcl12:Dpp4	Cxcl12		Dpp4			CellPhoneDB;CellTalkDB	CellPhoneDB;PMID:30759373
Cxcl12:Gpr17	Cxcl12		Gpr17			CellTalkDB	PMID:26971834
Cxcl12:Grm7	Cxcl12		Grm7			SingleCellSignalR	reactome
Cxcl12:Itga4	Cxcl12		Itga4			CellTalkDB;connectomeDB2020	PMID:29301984
Cxcl12:Itga5	Cxcl12		Itga5			CellTalkDB;connectomeDB2020	PMID:29301984
Cxcl12:Itgav	Cxcl12		Itgav			CellTalkDB;connectomeDB2020	PMID:29301984
Cxcl12:Itgb1	Cxcl12		Itgb1			CellTalkDB;connectomeDB2020;SingleCellSignalR	FANTOM5;PMID:18448868;PMID:29301984
Cxcl12:Itgb3	Cxcl12		Itgb3			CellTalkDB;connectomeDB2020	PMID:29301984
Cxcl12:Mtnr1a	Cxcl12		Mtnr1a			SingleCellSignalR	reactome
Cxcl12:Oprd1	Cxcl12		Oprd1			CellTalkDB	PMID:17049756
Cxcl12:Oprm1	Cxcl12		Oprm1			CellTalkDB	PMID:17049756
Cxcl12:Sdc4	Cxcl12		Sdc4			SingleCellSignalR	FANTOM5
Cxcl13:Cxcr3	Cxcl13		Cxcr3			CellChat;CellTalkDB;connectomeDB2020;ICELLNET;SingleCellSignalR	FANTOM5;HPRD;KEGG:mmu04060;PMID:11554781;PMID:22633458
Cxcl13:Cxcr5	Cxcl13		Cxcr5			CellChat;CellPhoneDB;CellTalkDB;connectomeDB2020;ICELLNET;NicheNet;SingleCellSignalR	CellPhoneDB;FANTOM5;HPMR;HPRD;IUPHAR;KEGG:mmu04060;KEGG:NicheNet;PMID:10699158;PMID:11994465;PMID:22633458;PMID:26752644;PMID:9463416;PMID:9486651
Cxcl13:Grm7	Cxcl13		Grm7			SingleCellSignalR	reactome
Cxcl13:Htr2a	Cxcl13		Htr2a			SingleCellSignalR	FANTOM5
Cxcl13:Mtnr1a	Cxcl13		Mtnr1a			SingleCellSignalR	reactome
Cxcl13:Oprd1	Cxcl13		Oprd1			SingleCellSignalR	FANTOM5
Cxcl14:Cxcr4	Cxcl14		Cxcr4			CellTalkDB;connectomeDB2020	PMID:23669361;PMID:28277316;PMID:28360196
Cxcl17:Gpr35	Cxcl17		Gpr35			CellPhoneDB;CellTalkDB;connectomeDB2020	CellPhoneDB;PMID:25411203
Cxcl1:Cxcr1	Cxcl1		Cxcr1			CellChat;CellTalkDB	KEGG:mmu04060;PMID:15133028;PMID:8702798
Cxcl1:Cxcr2	Cxcl1		Cxcr2			CellChat;CellTalkDB	KEGG:mmu04060;PMID:8702798
Cxcl2:Cxcr1	Cxcl2		Cxcr1			CellChat	KEGG:mmu04060
Cxcl2:Cxcr2	Cxcl2		Cxcr2			CellChat;CellTalkDB	KEGG:mmu04060;PMID:12464676
Cxcl3:Cxcr1	Cxcl3		Cxcr1			CellChat	KEGG:mmu04060
Cxcl3:Cxcr2	Cxcl3		Cxcr2			CellChat;CellTalkDB	KEGG:mmu04060;PMID:10714678
Cxcl3:Cxcr3	Cxcl3		Cxcr3			CellTalkDB	PMID:8702798
Cxcl5:Cxcr1	Cxcl5		Cxcr1			CellChat	KEGG:mmu04060
Cxcl5:Cxcr2	Cxcl5		Cxcr2			CellChat;CellPhoneDB;CellTalkDB;connectomeDB2020;ICELLNET;NicheNet;SingleCellSignalR	CellPhoneDB;FANTOM5;HPMR;HPRD;IUPHAR;KEGG:mmu04060;KEGG:NicheNet;PMID:10593335;PMID:10699158;PMID:12964882;PMID:21601983;PMID:22633458;PMID:31311916;PMID:9692902;PPI
Cxcl5:Grm7	Cxcl5		Grm7			SingleCellSignalR	reactome
Cxcl5:Mtnr1a	Cxcl5		Mtnr1a			SingleCellSignalR	reactome
Cxcl9:Cxcr3	Cxcl9		Cxcr3			CellChat;CellPhoneDB;CellTalkDB;connectomeDB2020;ICELLNET;NicheNet;SingleCellSignalR	CellPhoneDB;FANTOM5;HPMR;HPRD;IUPHAR;KEGG:mmu04060;KEGG:NicheNet;PMID:10699158;PMID:12782716;PMID:12884299;PMID:15761110;PMID:24218476;PMID:9660793;PPI
Cxcl9:Dpp4	Cxcl9		Dpp4			CellPhoneDB;CellTalkDB	CellPhoneDB;PMID:24218476
Cxcl9:Grm7	Cxcl9		Grm7			SingleCellSignalR	reactome
Cxcl9:Kir3dl1	Cxcl9		Kir3dl1			CellPhoneDB	CellPhoneDB
Cxcl9:Mtnr1a	Cxcl9		Mtnr1a			SingleCellSignalR	reactome
Ppbp:Cxcr1	Ppbp		Cxcr1			CellTalkDB	PMID:24335961
Ppbp:Cxcr2	Ppbp		Cxcr2			CellChat;CellPhoneDB;CellTalkDB;connectomeDB2020;ICELLNET;NicheNet;SingleCellSignalR	CellPhoneDB;FANTOM5;HPMR;HPRD;KEGG:mmu04060;PMID:1427896;PMID:22633458;PMID:24335961;PMID:8137938;PMID:8195702
Selplg:Cxcr2	Selplg		Cxcr2			CellTalkDB	PMID:30068506
Yars:Cxcr2	Yars		Cxcr2			CellPhoneDB;NicheNet;SingleCellSignalR	CellPhoneDB;FANTOM5;IUPHAR
Pf4:Cxcr3	Pf4		Cxcr3			CellChat;CellTalkDB	KEGG:mmu04060;PMID:10699158;PMID:18248618;PMID:19152649;PMID:24218476;PMID:27512119
Hmgb1:Cxcr4	Hmgb1		Cxcr4			CellTalkDB	PMID:23207101
Mif:Cxcr4	Mif		Cxcr4			CellTalkDB;connectomeDB2020;ICELLNET	PMID:17435771;PMID:24760155
Tff2:Cxcr4	Tff2		Cxcr4			connectomeDB2020	PMID:19064997;PMID:23183167
Tgfb1:Cxcr4	Tgfb1		Cxcr4			SingleCellSignalR	FANTOM5
Hspg2:Dag1	Hspg2		Dag1			CellChat;NicheNet	KEGG:mmu04512;KEGG:NicheNet
Lama1:Dag1	Lama1		Dag1			CellChat	KEGG:mmu04512
Lama2:Dag1	Lama2		Dag1			CellChat;connectomeDB2020	KEGG:mmu04512;PMID:30530204
Lama3:Dag1	Lama3		Dag1			CellChat	KEGG:mmu04512
Dag1:Lama4	Dag1		Lama4			CellChat;connectomeDB2020	KEGG:mmu04512;PMID:27614294
Lama5:Dag1	Lama5		Dag1			CellChat	KEGG:mmu04512
Lamb1:Dag1	Lamb1		Dag1			CellChat	KEGG:mmu04512
Lamb2:Dag1	Lamb2		Dag1			CellChat	KEGG:mmu04512
Lamb3:Dag1	Lamb3		Dag1			CellChat	KEGG:mmu04512
Lamc1:Dag1	Lamc1		Dag1			CellChat	KEGG:mmu04512
Lamc2:Dag1	Lamc2		Dag1			CellChat	KEGG:mmu04512
Lamc3:Dag1	Lamc3		Dag1			CellChat;NicheNet	KEGG:mmu04512;KEGG:NicheNet
Tnf:Dag1	Tnf		Dag1			CellPhoneDB	CellPhoneDB
Sema4b:Dcbld2	Sema4b		Dcbld2			connectomeDB2020;SingleCellSignalR	FANTOM5;PMID:17213806
Draxin:Dcc	Draxin		Dcc			CellTalkDB	PMID:21957262
Dscam:Dcc	Dscam		Dcc			CellTalkDB;SingleCellSignalR	FANTOM5;PMID:19196994
Ntn1:Dcc	Ntn1		Dcc			CellTalkDB;connectomeDB2020;NicheNet;SingleCellSignalR	FANTOM5;HPMR;HPRD;PMID:10399920;PMID:11387206;PMID:12810718;PMID:24876346;PMID:8861902;PMID:9950216
Ntn3:Dcc	Ntn3		Dcc			CellTalkDB	PMID:10366627
Ntn4:Dcc	Ntn4		Dcc			connectomeDB2020;NicheNet;SingleCellSignalR	FANTOM5;HPMR;PMID:17174565
Slit2:Dcc	Slit2		Dcc			SingleCellSignalR	FANTOM5
Fat4:Dchs1	Fat4		Dchs1			CellTalkDB;connectomeDB2020;SingleCellSignalR	FANTOM5;PMID:21303848;PMID:24056717;PMID:26116661;PMID:27381226
Dcn:Egfr	Dcn		Egfr			connectomeDB2020;SingleCellSignalR	FANTOM5;HPRD;PMID:12105206;PMID:12105207;PMID:9988678
Dcn:Erbb4	Dcn		Erbb4			connectomeDB2020;SingleCellSignalR	FANTOM5;PMID:10942781
Dcn:Met	Dcn		Met			connectomeDB2020;SingleCellSignalR	FANTOM5;PMID:10942781
Dcn:Tlr2	Dcn		Tlr2			connectomeDB2020	PMID:22087031
Dcn:Tlr4	Dcn		Tlr4			connectomeDB2020	PMID:22087031
Ttr:Ddr1	Ttr		Ddr1			CellPhoneDB	CellPhoneDB
Dhh:Hhip	Dhh		Hhip			connectomeDB2020;NicheNet;SingleCellSignalR	FANTOM5;HPMR;HPRD;PMID:10050855;PMID:11;PMID:11435703
Dhh:Ptch1	Dhh		Ptch1			CellChat;connectomeDB2020;SingleCellSignalR	FANTOM5;HPRD;KEGG:mmu04340;PMID:25701396;PMID:9811851
Dhh:Ptch2	Dhh		Ptch2			CellChat;connectomeDB2020;NicheNet;SingleCellSignalR	FANTOM5;HPMR;HPRD;KEGG:mmu04340;PMID:25701396;PMID:9811851
Fstl1:Dip2a	Fstl1		Dip2a			connectomeDB2020	PMID:20054002
Dkk1:Kremen1	Dkk1		Kremen1			CellTalkDB;connectomeDB2020;NicheNet;SingleCellSignalR	FANTOM5;HPMR;HPRD;PMID:12050670;PMID:26206087;PMID:27524201
Dkk1:Kremen2	Dkk1		Kremen2			CellTalkDB;connectomeDB2020;NicheNet;SingleCellSignalR	FANTOM5;HPMR;PMID:12050670
Dkk1:Lrp4	Dkk1		Lrp4			connectomeDB2020	PMID:19936252
Dkk1:Lrp5	Dkk1		Lrp5			CellTalkDB;connectomeDB2020;SingleCellSignalR	FANTOM5;HPRD;PMID:11448771;PMID:11516963;PMID:20439124;PMID:28332354
Dkk1:Lrp6	Dkk1		Lrp6			CellTalkDB;connectomeDB2020;NicheNet;SingleCellSignalR	FANTOM5;HPMR;HPRD;PMID:11;PMID:11357136;PMID:11448771;PMID:18505732
Dkk2:Kremen1	Dkk2		Kremen1			connectomeDB2020	PMID:23484855
Dkk2:Kremen2	Dkk2		Kremen2			connectomeDB2020;SingleCellSignalR	FANTOM5;PMID:12527209
Dkk2:Lrp5	Dkk2		Lrp5			connectomeDB2020	PMID:22589387
Dkk2:Lrp6	Dkk2		Lrp6			CellTalkDB;connectomeDB2020;NicheNet;SingleCellSignalR	FANTOM5;HPMR;HPRD;PMID:11357136;PMID:11742004;PMID:19716419;PMID:20439124
Dkk3:Kremen1	Dkk3		Kremen1			CellTalkDB	PMID:20370576
Dkk4:Kremen1	Dkk4		Kremen1			CellTalkDB;connectomeDB2020	PMID:29925589
Dkk4:Kremen2	Dkk4		Kremen2			connectomeDB2020	PMID:12527209
Dkk4:Lrp6	Dkk4		Lrp6			CellTalkDB;connectomeDB2020	PMID:27864382;PMID:29925589
Dlk1:Notch1	Dlk1		Notch1			CellChat;CellPhoneDB;CellTalkDB;connectomeDB2020;NicheNet;SingleCellSignalR	CellPhoneDB;FANTOM5;PMID:21419176;PMID:22353464;PMID:29383634
Dlk1:Notch2	Dlk1		Notch2			CellChat;CellPhoneDB;CellTalkDB;connectomeDB2020;NicheNet;SingleCellSignalR	CellPhoneDB;FANTOM5;PMID:22353464
Dlk1:Notch3	Dlk1		Notch3			CellChat;CellPhoneDB;CellTalkDB;connectomeDB2020;NicheNet;SingleCellSignalR	CellPhoneDB;FANTOM5;PMID:22353464
Dlk1:Notch4	Dlk1		Notch4			CellChat	PMID:22353464
Dlk2:Notch1	Dlk2		Notch1			CellTalkDB;connectomeDB2020;SingleCellSignalR	FANTOM5;PMID:21419176
Dll1:Notch1	Dll1		Notch1			CellChat;CellPhoneDB;CellTalkDB;connectomeDB2020;ICELLNET;NicheNet;SingleCellSignalR	CellPhoneDB;FANTOM5;HPMR;HPRD;PMID:11;PMID:11006133;PMID:19144989;PMID:21685328;PMID:22353464;PMID:30289388;PMID:9819428;PPI
Dll1:Notch2	Dll1		Notch2			CellChat;CellPhoneDB;CellTalkDB;connectomeDB2020;ICELLNET;NicheNet;SingleCellSignalR	CellPhoneDB;FANTOM5;HPRD;PMID:10958687;PMID:21685328;PMID:22353464;PMID:30289388;PPI
Dll1:Notch3	Dll1		Notch3			CellChat;CellPhoneDB;CellTalkDB;connectomeDB2020;ICELLNET;NicheNet;SingleCellSignalR	CellPhoneDB;FANTOM5;HPRD;PMID:11;PMID:11006133;PMID:12482954;PMID:19398556;PMID:21685328;PMID:22353464;PPI
Dll1:Notch4	Dll1		Notch4			CellChat;CellTalkDB	PMID:22353464
Dll3:Notch1	Dll3		Notch1			CellChat;CellPhoneDB;CellTalkDB;connectomeDB2020;ICELLNET;NicheNet;SingleCellSignalR	CellPhoneDB;FANTOM5;PMID:16921404;PMID:18676613;PMID:21147753;PMID:22353464
Dll3:Notch2	Dll3		Notch2			CellChat;CellPhoneDB;CellTalkDB;connectomeDB2020;ICELLNET;NicheNet;SingleCellSignalR	CellPhoneDB;FANTOM5;PMID:16921404;PMID:22353464
Dll3:Notch3	Dll3		Notch3			CellChat;CellPhoneDB;CellTalkDB;connectomeDB2020;ICELLNET;NicheNet;SingleCellSignalR	CellPhoneDB;FANTOM5;PMID:16921404;PMID:21506125;PMID:22353464
Dll3:Notch4	Dll3		Notch4			CellChat;CellTalkDB	PMID:22353464
Dll4:Notch1	Dll4		Notch1			CellChat;CellPhoneDB;CellTalkDB;connectomeDB2020;ICELLNET;NicheNet;SingleCellSignalR	CellPhoneDB;FANTOM5;HPMR;HPRD;PMID:10837024;PMID:11739188;PMID:15137944;PMID:16219802;PMID:19494260;PMID:22353464;PMID:25700513;PPI
Dll4:Notch2	Dll4		Notch2			CellChat;CellPhoneDB;CellTalkDB;connectomeDB2020;ICELLNET;NicheNet;SingleCellSignalR	CellPhoneDB;FANTOM5;PMID:15137944;PMID:19494260;PMID:22353464;PMID:22842086;PMID:30289388
Dll4:Notch3	Dll4		Notch3			CellChat;CellPhoneDB;CellTalkDB;connectomeDB2020;ICELLNET;NicheNet;SingleCellSignalR	CellPhoneDB;FANTOM5;PMID:15137944;PMID:18182388;PMID:19494260;PMID:22353464;PMID:29230914
Dll4:Notch4	Dll4		Notch4			CellChat;CellTalkDB	PMID:11134954;PMID:22353464
Dmp1:Itgav_Itgb3	Dmp1		Itgav	Itgb3		CellChat	KEGG:mmu04512
Dmp1:Phex	Dmp1		Phex			CellTalkDB	PMID:22339660
Dnajb11:Prtg	Dnajb11		Prtg			connectomeDB2020	PMID:20335479
Gcg:Dpp4	Gcg		Dpp4			CellPhoneDB;CellTalkDB	CellPhoneDB;PMID:16517403
Gip:Dpp4	Gip		Dpp4			CellPhoneDB;CellTalkDB;connectomeDB2020;SingleCellSignalR	CellPhoneDB;FANTOM5;PMID:15655705
Npy:Dpp4	Npy		Dpp4			CellTalkDB	PMID:30759373
Pyy:Dpp4	Pyy		Dpp4			CellPhoneDB;CellTalkDB	CellPhoneDB;PMID:30759373
Vip:Dpp4	Vip		Dpp4			CellPhoneDB;CellTalkDB	CellPhoneDB;PMID:26919392
Dsg1b:Dsc1	Dsg1b		Dsc1			CellPhoneDB;connectomeDB2020;SingleCellSignalR	CellPhoneDB;PMID:27298358
Dsc1:Dsg1c	Dsc1		Dsg1c			CellChat	PMID:27298358
Dsc1:Dsg2	Dsc1		Dsg2			CellChat;CellPhoneDB;connectomeDB2020;SingleCellSignalR	CellPhoneDB;PMID:27298358
Dsc1:Dsg3	Dsc1		Dsg3			connectomeDB2020	PMID:27298358
[truncated: 2,583 more rows]

## Sheet: ST2
LRI	LIGAND_1	LIGAND_2	RECEPTOR_1	RECEPTOR_2	RECEPTOR_3	DATABASE	SOURCE
CRISP3:A1BG	CRISP3		A1BG			CellTalkDB	PMID:15461460
A2M:LRP1	A2M		LRP1			CellTalkDB;connectomeDB2020;NicheNet;SingleCellSignalR	FANTOM5;HPMR;HPRD;PMID:10652313;PMID:12194978;PMID:1702392
AANAT:MTNR1A	AANAT		MTNR1A			CellTalkDB;connectomeDB2020;NicheNet;SingleCellSignalR	FANTOM5;HPMR;PMID:12943195
AANAT:MTNR1B	AANAT		MTNR1B			CellTalkDB;connectomeDB2020;NicheNet;SingleCellSignalR	FANTOM5;HPMR;PMID:12943195
APOA1:ABCA1	APOA1		ABCA1			CellTalkDB	PMID:27100352
APOE:ABCA1	APOE		ABCA1			CellTalkDB	PMID:24814386
LIN7C:ABCA1	LIN7C		ABCA1			CellTalkDB;SingleCellSignalR	FANTOM5;HPRD;PMID:16192275
MEGF10:ABCA1	MEGF10		ABCA1			CellTalkDB	PMID:17205124
PLTP:ABCA1	PLTP		ABCA1			CellTalkDB;connectomeDB2020;SingleCellSignalR	FANTOM5;HPRD;PMID:14559902
RIMS2:ABCA1	RIMS2		ABCA1			CellTalkDB;SingleCellSignalR	FANTOM5;HPRD;PMID:16192289
SHANK1:ABCA1	SHANK1		ABCA1			CellTalkDB;SingleCellSignalR	FANTOM5;HPRD;PMID:16192279;PMID:26198319;PMID:32196115
GHRL:ACE2	GHRL		ACE2			CellPhoneDB	CellPhoneDB
ACE2:SLC6A19	ACE2		SLC6A19			CellTalkDB	PMID:22677001;PMID:32500793
ACE:AGTR2	ACE		AGTR2			CellTalkDB;SingleCellSignalR	FANTOM5;HPRD;PMID:11459796;PMID:26198319;PMID:32196115
ACE:BDKRB2	ACE		BDKRB2			CellTalkDB;connectomeDB2020;SingleCellSignalR	FANTOM5;HPRD;PMID:10748135
CCL1:ACKR1	CCL1		ACKR1			CellChat	PMID:26740381
CCL11:ACKR1	CCL11		ACKR1			CellChat;CellTalkDB;ICELLNET;SingleCellSignalR	PMID:10699158;PMID:22633458;PMID:26740381
CCL13:ACKR1	CCL13		ACKR1			CellChat;CellTalkDB;ICELLNET;SingleCellSignalR	PMID:10699158;PMID:22633458;PMID:26740381
CCL14:ACKR1	CCL14		ACKR1			CellChat;CellTalkDB;ICELLNET;SingleCellSignalR	PMID:22633458;PMID:26740381;PMID:9405404
CCL16:ACKR1	CCL16		ACKR1			CellChat	PMID:26740381
CCL17:ACKR1	CCL17		ACKR1			CellChat;CellPhoneDB;CellTalkDB;connectomeDB2020;ICELLNET;SingleCellSignalR	CellPhoneDB;PMID:10699158;PMID:13679391;PMID:22633458;PMID:26740381
CCL18:ACKR1	CCL18		ACKR1			CellChat	PMID:26740381
CCL2:ACKR1	CCL2		ACKR1			CellChat;CellPhoneDB;CellTalkDB;connectomeDB2020;ICELLNET;SingleCellSignalR	CellPhoneDB;PMID:10699158;PMID:13679391;PMID:17416748;PMID:22633458;PMID:26740381
CCL5:ACKR1	CCL5		ACKR1			CellChat;CellPhoneDB;CellTalkDB;connectomeDB2020;ICELLNET;SingleCellSignalR	CellPhoneDB;PMID:10699158;PMID:12081195;PMID:17416748;PMID:22633458;PMID:26740381
CCL7:ACKR1	CCL7		ACKR1			CellChat;CellPhoneDB;CellTalkDB;connectomeDB2020;SingleCellSignalR	CellPhoneDB;PMID:10699158;PMID:13679391;PMID:26740381
CCL8:ACKR1	CCL8		ACKR1			CellChat;CellPhoneDB;CellTalkDB;connectomeDB2020;SingleCellSignalR	CellPhoneDB;FANTOM5;HPRD;PMID:13679391;PMID:26740381
CXCL1:ACKR1	CXCL1		ACKR1			CellChat;CellPhoneDB;CellTalkDB;connectomeDB2020;ICELLNET;SingleCellSignalR	CellPhoneDB;PMID:10699158;PMID:12734373;PMID:22633458;PMID:24625696;PMID:26740381;PMID:7592830
CXCL10:ACKR1	CXCL10		ACKR1			CellChat	PMID:26740381
CXCL11:ACKR1	CXCL11		ACKR1			CellChat;CellTalkDB;SingleCellSignalR	PMID:10699158;PMID:26740381
CXCL13:ACKR1	CXCL13		ACKR1			CellChat	PMID:26740381
CXCL2:ACKR1	CXCL2		ACKR1			CellChat;ICELLNET	PMID:22633458;PMID:26740381;PMID:30446388
CXCL3:ACKR1	CXCL3		ACKR1			CellChat	PMID:26740381
CXCL5:ACKR1	CXCL5		ACKR1			CellChat;CellPhoneDB;CellTalkDB;connectomeDB2020;SingleCellSignalR	CellPhoneDB;PMID:10699158;PMID:13679391;PMID:26740381
CXCL6:ACKR1	CXCL6		ACKR1			CellChat;CellTalkDB;SingleCellSignalR	PMID:10699158;PMID:26740381
CXCL8:ACKR1	CXCL8		ACKR1			CellChat;CellPhoneDB;CellTalkDB;connectomeDB2020;ICELLNET;SingleCellSignalR	CellPhoneDB;PMID:10699158;PMID:17416748;PMID:22633458;PMID:24218476;PMID:26740381;PMID:9921412
CXCL9:ACKR1	CXCL9		ACKR1			CellChat	PMID:26740381
PF4:ACKR1	PF4		ACKR1			CellPhoneDB;CellTalkDB	CellPhoneDB;PMID:32103204
PPBP:ACKR1	PPBP		ACKR1			CellTalkDB;ICELLNET;SingleCellSignalR	PMID:10699158;PMID:22633458
CCL11:ACKR2	CCL11		ACKR2			CellChat;CellPhoneDB;CellTalkDB;connectomeDB2020;ICELLNET;NicheNet;SingleCellSignalR	CellPhoneDB;FANTOM5;HPRD;PMID:10699158;PMID:22633458;PMID:26740381;PMID:9405404
CCL13:ACKR2	CCL13		ACKR2			CellChat;CellPhoneDB;CellTalkDB;connectomeDB2020;ICELLNET;NicheNet;SingleCellSignalR	CellPhoneDB;FANTOM5;HPRD;PMID:10699158;PMID:22633458;PMID:24218476;PMID:26740381;PMID:9405404
CCL14:ACKR2	CCL14		ACKR2			CellChat;CellPhoneDB;CellTalkDB;connectomeDB2020;ICELLNET;NicheNet;SingleCellSignalR	CellPhoneDB;FANTOM5;HPRD;PMID:22633458;PMID:26740381;PMID:9405404;PMID:9660793
CCL17:ACKR2	CCL17		ACKR2			CellChat;CellTalkDB;connectomeDB2020;ICELLNET;SingleCellSignalR	PMID:10699158;PMID:22633458;PMID:25297873;PMID:26740381
CCL19:ACKR2	CCL19		ACKR2			CellTalkDB;connectomeDB2020;SingleCellSignalR	FANTOM5;HPRD;PMID:10706668
CCL2:ACKR2	CCL2		ACKR2			CellChat;CellPhoneDB;CellTalkDB;connectomeDB2020;ICELLNET;NicheNet;SingleCellSignalR	CellPhoneDB;FANTOM5;HPRD;PMID:10699158;PMID:22633458;PMID:24218476;PMID:26740381;PMID:9364936;PMID:9405404
CCL21:ACKR2	CCL21		ACKR2			CellTalkDB;connectomeDB2020;SingleCellSignalR	FANTOM5;HPRD;PMID:10706668
CCL22:ACKR2	CCL22		ACKR2			CellChat;CellTalkDB;connectomeDB2020;ICELLNET;SingleCellSignalR	PMID:10699158;PMID:22633458;PMID:25297873;PMID:26740381
CCL23:ACKR2	CCL23		ACKR2			CellTalkDB;ICELLNET;SingleCellSignalR	PMID:10699158;PMID:22633458
CCL24:ACKR2	CCL24		ACKR2			CellChat;CellTalkDB;ICELLNET;SingleCellSignalR	PMID:10699158;PMID:22633458;PMID:26740381
CCL25:ACKR2	CCL25		ACKR2			CellTalkDB;connectomeDB2020;SingleCellSignalR	FANTOM5;HPRD;PMID:10706668
CCL26:ACKR2	CCL26		ACKR2			CellChat	PMID:26740381
CCL27:ACKR2	CCL27		ACKR2			CellPhoneDB;CellTalkDB;connectomeDB2020;SingleCellSignalR	CellPhoneDB;FANTOM5;HPRD;PMID:10725696;PMID:10725697;PMID:11821900
CCL28:ACKR2	CCL28		ACKR2			CellPhoneDB;CellTalkDB;connectomeDB2020;SingleCellSignalR	CellPhoneDB;FANTOM5;HPRD;PMID:10781587;PMID:28843907
CCL3:ACKR2	CCL3		ACKR2			CellChat;CellPhoneDB;CellTalkDB;connectomeDB2020;ICELLNET;SingleCellSignalR	CellPhoneDB;FANTOM5;HPRD;PMID:10699158;PMID:22633458;PMID:24218476;PMID:26740381;PMID:9405404
CCL3L1:ACKR2	CCL3L1		ACKR2			CellChat;CellPhoneDB;connectomeDB2020;ICELLNET;SingleCellSignalR	CellPhoneDB;FANTOM5;HPRD;PMID:10699158;PMID:22633458;PMID:25297873;PMID:26740381
CCL3L3:ACKR2	CCL3L3		ACKR2			CellTalkDB;connectomeDB2020	PMID:10364178
CCL4:ACKR2	CCL4		ACKR2			CellChat;CellPhoneDB;CellTalkDB;connectomeDB2020;ICELLNET;NicheNet;SingleCellSignalR	CellPhoneDB;FANTOM5;HPRD;PMID:10699158;PMID:22633458;PMID:24218476;PMID:26740381;PMID:9405404
CCL4L1:ACKR2	CCL4L1		ACKR2			ICELLNET	PMID:22633458
CCL5:ACKR2	CCL5		ACKR2			CellChat;CellPhoneDB;CellTalkDB;connectomeDB2020;ICELLNET;NicheNet;SingleCellSignalR	CellPhoneDB;FANTOM5;HPRD;PMID:10699158;PMID:22633458;PMID:24218476;PMID:26740381;PMID:9405404
CCL7:ACKR2	CCL7		ACKR2			CellChat;CellPhoneDB;CellTalkDB;connectomeDB2020;ICELLNET;NicheNet;SingleCellSignalR	CellPhoneDB;FANTOM5;HPRD;PMID:10699158;PMID:22633458;PMID:24218476;PMID:26740381;PMID:9364936;PMID:9405404
CCL8:ACKR2	CCL8		ACKR2			CellChat;CellPhoneDB;CellTalkDB;connectomeDB2020;ICELLNET;NicheNet;SingleCellSignalR	CellPhoneDB;FANTOM5;HPRD;PMID:10699158;PMID:22633458;PMID:24218476;PMID:26740381;PMID:9405404
CXCL11:ACKR3	CXCL11		ACKR3			CellChat;CellPhoneDB;CellTalkDB;connectomeDB2020;ICELLNET;NicheNet;SingleCellSignalR	CellPhoneDB;FANTOM5;IUPHAR;KEGG:hsa04060;KEGG:NicheNet;PMID:20161793;PMID:22633458;PMID:24218476;PMID:27875312;PMID:29180449;PMID:29386406
CXCL12:ACKR3	CXCL12		ACKR3			CellChat;CellPhoneDB;CellTalkDB;connectomeDB2020;ICELLNET;NicheNet;SingleCellSignalR	CellPhoneDB;FANTOM5;HPMR;IUPHAR;KEGG:hsa04060;KEGG:NicheNet;PMID:16107333;PMID:20161793;PMID:20956518;PMID:22633458;PMID:23396314;PMID:24218476
MIF:ACKR3	MIF		ACKR3			CellChat	PMID:26175090
TFF3:ACKR3	TFF3		ACKR3			connectomeDB2020	PMID:26780310
CCL1:ACKR4	CCL1		ACKR4			CellChat	KEGG:hsa04060
CCL11:ACKR4	CCL11		ACKR4			CellPhoneDB;CellTalkDB;connectomeDB2020;SingleCellSignalR	CellPhoneDB;FANTOM5;HPRD;PMID:10734104
CCL13:ACKR4	CCL13		ACKR4			CellChat;CellTalkDB;connectomeDB2020;SingleCellSignalR	FANTOM5;HPRD;PMID:10734104;PMID:26740381
CCL19:ACKR4	CCL19		ACKR4			CellChat;CellPhoneDB;CellTalkDB;connectomeDB2020;ICELLNET;NicheNet;SingleCellSignalR	CellPhoneDB;FANTOM5;HPRD;IUPHAR;KEGG:hsa04060;PMID:10706668;PMID:11;PMID:22633458;PMID:23341447
CCL2:ACKR4	CCL2		ACKR4			CellTalkDB;connectomeDB2020;SingleCellSignalR	FANTOM5;HPRD;PMID:10734104
CCL20:ACKR4	CCL20		ACKR4			connectomeDB2020	PMID:32533638
CCL21:ACKR4	CCL21		ACKR4			CellChat;CellPhoneDB;CellTalkDB;connectomeDB2020;ICELLNET;NicheNet;SingleCellSignalR	CellPhoneDB;FANTOM5;HPRD;IUPHAR;KEGG:hsa04060;PMID:10706668;PMID:11;PMID:22633458;PMID:23341447
CCL25:ACKR4	CCL25		ACKR4			CellChat;CellPhoneDB;CellTalkDB;connectomeDB2020;ICELLNET;NicheNet;SingleCellSignalR	CellPhoneDB;FANTOM5;HPRD;IUPHAR;KEGG:hsa04060;PMID:10706668;PMID:11;PMID:22633458;PMID:23341447
CCL5:ACKR4	CCL5		ACKR4			CellPhoneDB;CellTalkDB;SingleCellSignalR	CellPhoneDB;FANTOM5;HPRD;PMID:12885941;PMID:21056554;PMID:9469451
CCL7:ACKR4	CCL7		ACKR4			CellTalkDB;connectomeDB2020;SingleCellSignalR	FANTOM5;HPRD;PMID:10734104
CCL8:ACKR4	CCL8		ACKR4			CellChat;CellTalkDB;connectomeDB2020;SingleCellSignalR	FANTOM5;HPRD;PMID:10734104;PMID:26740381
CXCL13:ACKR4	CXCL13		ACKR4			CellPhoneDB;CellTalkDB;connectomeDB2020;ICELLNET;SingleCellSignalR	CellPhoneDB;FANTOM5;HPRD;PMID:10706668;PMID:22633458;PMID:24218476;PMID:706668
BMP3:ACVR1B_ACVR2A	BMP3		ACVR1B	ACVR2A		CellPhoneDB	CellPhoneDB
GDF1:ACVR1B_ACVR2A	GDF1		ACVR1B	ACVR2A		CellChat;ICELLNET	KEGG:hsa04350;PMID:17287255;PMID:22710174,27481709
GDF10:ACVR1B_ACVR2A	GDF10		ACVR1B	ACVR2A		CellChat	KEGG:hsa04350
GDF11:ACVR1B_ACVR2A	GDF11		ACVR1B	ACVR2A		CellPhoneDB;ICELLNET	CellPhoneDB;PMID:22710174,27481709
GDF3:ACVR1B_ACVR2A	GDF3		ACVR1B	ACVR2A		CellChat;ICELLNET	KEGG:hsa04350;PMID:17287255;PMID:22710174,27481709
INHBA:ACVR1B_ACVR2A	INHBA		ACVR1B	ACVR2A		CellChat;CellPhoneDB;ICELLNET	CellPhoneDB;KEGG:hsa04350;PMID:8622651;PMID:8721982
INHBA_INHBB:ACVR1B_ACVR2A	INHBA	INHBB	ACVR1B	ACVR2A		CellPhoneDB;ICELLNET	CellPhoneDB;PMID:8622651;PMID:8721982
INHBB:ACVR1B_ACVR2A	INHBB		ACVR1B	ACVR2A		CellChat;CellPhoneDB;ICELLNET	CellPhoneDB;KEGG:hsa04352;PMID:8622651;PMID:8721982
INHBC:ACVR1B_ACVR2A	INHBC		ACVR1B	ACVR2A		CellChat	KEGG:hsa04356
INHBE:ACVR1B_ACVR2A	INHBE		ACVR1B	ACVR2A		CellChat	KEGG:hsa04360
MSTN:ACVR1B_ACVR2A	MSTN		ACVR1B	ACVR2A		CellChat;CellPhoneDB	CellPhoneDB;KEGG:hsa04060
NODAL:ACVR1B_ACVR2A	NODAL		ACVR1B	ACVR2A		CellChat;ICELLNET	KEGG:hsa04350;PMID:17287255;PMID:17878607
GDF1:ACVR1B_ACVR2B	GDF1		ACVR1B	ACVR2B		CellChat;CellPhoneDB;ICELLNET	CellPhoneDB;KEGG:hsa04350;PMID:17287255;PMID:22710174,27481709
GDF10:ACVR1B_ACVR2B	GDF10		ACVR1B	ACVR2B		CellPhoneDB;ICELLNET	CellPhoneDB;PMID:31416681,17878607
GDF11:ACVR1B_ACVR2B	GDF11		ACVR1B	ACVR2B		CellChat;CellPhoneDB;ICELLNET	CellPhoneDB;KEGG:hsa04350;PMID:22710174,27481709
GDF3:ACVR1B_ACVR2B	GDF3		ACVR1B	ACVR2B		CellChat;CellPhoneDB;ICELLNET	CellPhoneDB;KEGG:hsa04350;PMID:17287255;PMID:22710174,27481709
INHBA:ACVR1B_ACVR2B	INHBA		ACVR1B	ACVR2B		CellChat;CellPhoneDB;ICELLNET	CellPhoneDB;KEGG:hsa04351;PMID:8622651;PMID:8721982
INHBA_INHBB:ACVR1B_ACVR2B	INHBA	INHBB	ACVR1B	ACVR2B		CellPhoneDB;ICELLNET	CellPhoneDB;PMID:8622651;PMID:8721982
INHBB:ACVR1B_ACVR2B	INHBB		ACVR1B	ACVR2B		CellChat;CellPhoneDB;ICELLNET	CellPhoneDB;KEGG:hsa04353;PMID:8622651;PMID:8721982
INHBC:ACVR1B_ACVR2B	INHBC		ACVR1B	ACVR2B		CellChat	KEGG:hsa04357
INHBE:ACVR1B_ACVR2B	INHBE		ACVR1B	ACVR2B		CellChat	KEGG:hsa04361
MSTN:ACVR1B_ACVR2B	MSTN		ACVR1B	ACVR2B		CellChat;CellPhoneDB;ICELLNET	CellPhoneDB;KEGG:hsa04060;PMID:29409020
NODAL:ACVR1B_ACVR2B	NODAL		ACVR1B	ACVR2B		CellChat;ICELLNET	KEGG:hsa04350;PMID:17287255;PMID:17878607
NODAL:ACVR1B_ACVR2B_TDGF1	NODAL		ACVR1B	ACVR2B	TDGF1	CellPhoneDB	CellPhoneDB
GDF9:ACVR1B_BMPR2	GDF9		ACVR1B	BMPR2		CellChat	KEGG:hsa04350
CFC1:ACVR1B	CFC1		ACVR1B			CellTalkDB;SingleCellSignalR	PMID:32196115;reactome
INHA:ACVR1B	INHA		ACVR1B			NicheNet	FANTOM5
LEFTY1:ACVR1B	LEFTY1		ACVR1B			CellTalkDB;SingleCellSignalR	PMID:32196115;reactome
LEFTY2:ACVR1B	LEFTY2		ACVR1B			CellTalkDB;SingleCellSignalR	PMID:32196115;reactome
TGFB1:ACVR1B_TGFBR2	TGFB1		ACVR1B	TGFBR2		CellChat	PMID:27449815
TGFB2:ACVR1B_TGFBR2	TGFB2		ACVR1B	TGFBR2		CellChat	PMID:27449815
TGFB3:ACVR1B_TGFBR2	TGFB3		ACVR1B	TGFBR2		CellChat	PMID:27449815
GDF1:ACVR1C_ACVR2A	GDF1		ACVR1C	ACVR2A		CellChat;ICELLNET	KEGG:hsa04350;PMID:17287255;PMID:22710174,27481709
GDF3:ACVR1C_ACVR2A	GDF3		ACVR1C	ACVR2A		CellChat;ICELLNET	KEGG:hsa04350;PMID:17287255;PMID:22710174,27481709
INHBA:ACVR1C_ACVR2A	INHBA		ACVR1C	ACVR2A		CellPhoneDB	CellPhoneDB
INHBA_INHBB:ACVR1C_ACVR2A	INHBA	INHBB	ACVR1C	ACVR2A		CellPhoneDB;ICELLNET	CellPhoneDB;PMID:8622651;PMID:8721982
INHBB:ACVR1C_ACVR2A	INHBB		ACVR1C	ACVR2A		CellChat;CellPhoneDB;ICELLNET	CellPhoneDB;KEGG:hsa04354;PMID:8622651;PMID:8721982
INHBC:ACVR1C_ACVR2A	INHBC		ACVR1C	ACVR2A		CellChat	KEGG:hsa04358
INHBE:ACVR1C_ACVR2A	INHBE		ACVR1C	ACVR2A		CellChat	KEGG:hsa04362
NODAL:ACVR1C_ACVR2A	NODAL		ACVR1C	ACVR2A		CellChat;ICELLNET	KEGG:hsa04350;PMID:17287255;PMID:17878607
GDF1:ACVR1C_ACVR2B	GDF1		ACVR1C	ACVR2B		CellChat;ICELLNET	KEGG:hsa04350;PMID:17287255;PMID:22710174,27481709
GDF3:ACVR1C_ACVR2B	GDF3		ACVR1C	ACVR2B		CellChat;ICELLNET	KEGG:hsa04350;PMID:17287255;PMID:22710174,27481709
INHBA:ACVR1C_ACVR2B	INHBA		ACVR1C	ACVR2B		CellPhoneDB	CellPhoneDB
INHBA_INHBB:ACVR1C_ACVR2B	INHBA	INHBB	ACVR1C	ACVR2B		CellPhoneDB;ICELLNET	CellPhoneDB;PMID:8622651;PMID:8721982
INHBB:ACVR1C_ACVR2B	INHBB		ACVR1C	ACVR2B		CellChat;CellPhoneDB;ICELLNET	CellPhoneDB;KEGG:hsa04355;PMID:8622651;PMID:8721982
INHBC:ACVR1C_ACVR2B	INHBC		ACVR1C	ACVR2B		CellChat	KEGG:hsa04359
INHBE:ACVR1C_ACVR2B	INHBE		ACVR1C	ACVR2B		CellChat	KEGG:hsa04363
NODAL:ACVR1C_ACVR2B	NODAL		ACVR1C	ACVR2B		CellChat;ICELLNET	KEGG:hsa04350;PMID:17287255;PMID:17878607
TDGF1:ACVR1C	TDGF1		ACVR1C			CellTalkDB;SingleCellSignalR	FANTOM5;HPRD;PMID:11485994
TGFB1:ACVR1C_TGFBR2	TGFB1		ACVR1C	TGFBR2		CellChat	PMID:27449815
TGFB2:ACVR1C_TGFBR2	TGFB2		ACVR1C	TGFBR2		CellChat	PMID:27449815
TGFB3:ACVR1C_TGFBR2	TGFB3		ACVR1C	TGFBR2		CellChat	PMID:27449815
BMP5:ACVR1_ACVR2A	BMP5		ACVR1	ACVR2A		CellChat;CellPhoneDB;ICELLNET	CellPhoneDB;KEGG:hsa04350;PMID:26893295;PMID:27481709
BMP6:ACVR1_ACVR2A	BMP6		ACVR1	ACVR2A		CellChat;CellPhoneDB;ICELLNET	CellPhoneDB;KEGG:hsa04350;PMID:26893304;PMID:27481709
BMP7:ACVR1_ACVR2A	BMP7		ACVR1	ACVR2A		CellChat;CellPhoneDB;ICELLNET	CellPhoneDB;KEGG:hsa04350;PMID:26893313;PMID:27481709
BMP8A:ACVR1_ACVR2A	BMP8A		ACVR1	ACVR2A		CellChat;CellPhoneDB;ICELLNET	CellPhoneDB;KEGG:hsa04350;PMID:26893322;PMID:27481709
BMP8B:ACVR1_ACVR2A	BMP8B		ACVR1	ACVR2A		CellChat;ICELLNET	KEGG:hsa04350;PMID:26893331;PMID:27481709
INHBA:ACVR1_ACVR2A	INHBA		ACVR1	ACVR2A		CellPhoneDB	CellPhoneDB
INHBA_INHBB:ACVR1_ACVR2A	INHBA	INHBB	ACVR1	ACVR2A		CellPhoneDB	CellPhoneDB
INHBB:ACVR1_ACVR2A	INHBB		ACVR1	ACVR2A		CellPhoneDB	CellPhoneDB
BMP5:ACVR1_ACVR2B	BMP5		ACVR1	ACVR2B		CellChat;CellPhoneDB;ICELLNET	CellPhoneDB;KEGG:hsa04350;PMID:26893296;PMID:27481709
BMP6:ACVR1_ACVR2B	BMP6		ACVR1	ACVR2B		CellChat;CellPhoneDB;ICELLNET	CellPhoneDB;KEGG:hsa04350;PMID:26893305;PMID:27481709
BMP7:ACVR1_ACVR2B	BMP7		ACVR1	ACVR2B		CellChat;CellPhoneDB;ICELLNET	CellPhoneDB;KEGG:hsa04350;PMID:26893314;PMID:27481709
BMP8A:ACVR1_ACVR2B	BMP8A		ACVR1	ACVR2B		CellChat;CellPhoneDB;ICELLNET	CellPhoneDB;KEGG:hsa04350;PMID:26893323;PMID:27481709
BMP8B:ACVR1_ACVR2B	BMP8B		ACVR1	ACVR2B		CellChat;ICELLNET	KEGG:hsa04350;PMID:26893332;PMID:27481709
INHBA:ACVR1_ACVR2B	INHBA		ACVR1	ACVR2B		CellPhoneDB	CellPhoneDB
INHBA_INHBB:ACVR1_ACVR2B	INHBA	INHBB	ACVR1	ACVR2B		CellPhoneDB	CellPhoneDB
INHBB:ACVR1_ACVR2B	INHBB		ACVR1	ACVR2B		CellPhoneDB	CellPhoneDB
AMH:AMHR2_ACVR1	AMH		AMHR2	ACVR1		CellChat;CellPhoneDB;ICELLNET	CellPhoneDB;KEGG:hsa04060;PMID:32333774
BMP10:ACVR1	BMP10		ACVR1			NicheNet	FANTOM5
BMP15:ACVR1	BMP15		ACVR1			NicheNet	FANTOM5
BMP2:ACVR1	BMP2		ACVR1			CellTalkDB;NicheNet;SingleCellSignalR	FANTOM5;HPRD;KEGG:NicheNet;PMID:28977600;PMID:8006002
BMP3:ACVR1	BMP3		ACVR1			NicheNet	FANTOM5
BMP4:ACVR1	BMP4		ACVR1			NicheNet	FANTOM5
BMP5:ACVR1_BMPR2	BMP5		ACVR1	BMPR2		CellChat;CellPhoneDB;ICELLNET	CellPhoneDB;KEGG:hsa04350;PMID:26893297;PMID:27481709
BMP6:ACVR1_BMPR2	BMP6		ACVR1	BMPR2		CellChat;CellPhoneDB;ICELLNET	CellPhoneDB;KEGG:hsa04350;PMID:26893306;PMID:27481709
BMP7:ACVR1_BMPR2	BMP7		ACVR1	BMPR2		CellChat;CellPhoneDB;ICELLNET	CellPhoneDB;KEGG:hsa04350;PMID:26893315;PMID:27481709
BMP8A:ACVR1_BMPR2	BMP8A		ACVR1	BMPR2		CellChat;CellPhoneDB;ICELLNET	CellPhoneDB;KEGG:hsa04350;PMID:26893324;PMID:27481709
BMP8B:ACVR1_BMPR2	BMP8B		ACVR1	BMPR2		CellChat;ICELLNET	KEGG:hsa04350;PMID:26893333;PMID:27481709
GDF1:ACVR1	GDF1		ACVR1			connectomeDB2020	PMID:28955827
GDF2:ACVR1	GDF2		ACVR1			CellTalkDB;connectomeDB2020;SingleCellSignalR	FANTOM5;PMID:19996292
GDF5:ACVR1	GDF5		ACVR1			CellTalkDB;connectomeDB2020;SingleCellSignalR	FANTOM5;HPRD;PMID:8702914
INHA:ACVR1	INHA		ACVR1			CellTalkDB;NicheNet;SingleCellSignalR	FANTOM5;HPMR;PMID:29747587;PMID:32196115
INHBC:ACVR1	INHBC		ACVR1			CellTalkDB;NicheNet;SingleCellSignalR	FANTOM5;HPRD;KEGG:NicheNet;PMID:12651901;PMID:26198319;PMID:32196115
INHBE:ACVR1	INHBE		ACVR1			NicheNet	KEGG:NicheNet
TGFB1:ACVR1_TGFBR1	TGFB1		ACVR1	TGFBR1		CellChat	PMID:29376829
TGFB1:TGFBR2_ACVR1	TGFB1		TGFBR2	ACVR1		CellPhoneDB	CellPhoneDB
TGFB2:ACVR1_TGFBR1	TGFB2		ACVR1	TGFBR1		CellChat	PMID:29376829
TGFB2:TGFBR2_ACVR1	TGFB2		TGFBR2	ACVR1		CellPhoneDB	CellPhoneDB
TGFB3:ACVR1_TGFBR1	TGFB3		ACVR1	TGFBR1		CellChat	PMID:29376829
TGFB3:TGFBR2_ACVR1	TGFB3		TGFBR2	ACVR1		CellPhoneDB	CellPhoneDB
BMP10:ACVRL1_ACVR2A	BMP10		ACVRL1	ACVR2A		CellChat;ICELLNET	KEGG:hsa04350;PMID:17878607;PMID:25620979;PMID:26893264
GDF2:ACVRL1_ACVR2A	GDF2		ACVRL1	ACVR2A		CellChat;ICELLNET	KEGG:hsa04350;PMID:22710174,27481709;PMID:26893264
BMP15:ACVR2A	BMP15		ACVR2A			CellTalkDB;connectomeDB2020;NicheNet	FANTOM5;PMID:2419820;PMID:26198319
BMP2:BMPR1A_ACVR2A	BMP2		BMPR1A	ACVR2A		CellChat;CellPhoneDB;ICELLNET	CellPhoneDB;KEGG:hsa04350;PMID:18436533;PMID:26893264
BMP2:BMPR1B_ACVR2A	BMP2		BMPR1B	ACVR2A		CellChat;CellPhoneDB;ICELLNET	CellPhoneDB;KEGG:hsa04350;PMID:18436533;PMID:26893267
BMP4:BMPR1A_ACVR2A	BMP4		BMPR1A	ACVR2A		CellChat;CellPhoneDB;ICELLNET	CellPhoneDB;KEGG:hsa04350;PMID:18436533;PMID:26893270
BMP4:BMPR1B_ACVR2A	BMP4		BMPR1B	ACVR2A		CellChat;CellPhoneDB;ICELLNET	CellPhoneDB;KEGG:hsa04350;PMID:18436533;PMID:26893273
BMP5:BMPR1A_ACVR2A	BMP5		BMPR1A	ACVR2A		CellChat;CellPhoneDB;ICELLNET	CellPhoneDB;KEGG:hsa04350;PMID:26893298;PMID:27481709
BMP5:BMPR1B_ACVR2A	BMP5		BMPR1B	ACVR2A		CellChat;CellPhoneDB;ICELLNET	CellPhoneDB;KEGG:hsa04350;PMID:26893301;PMID:27481709
BMP6:BMPR1A_ACVR2A	BMP6		BMPR1A	ACVR2A		CellChat;CellPhoneDB;ICELLNET	CellPhoneDB;KEGG:hsa04350;PMID:26893307;PMID:27481709
BMP6:BMPR1B_ACVR2A	BMP6		BMPR1B	ACVR2A		CellChat;CellPhoneDB;ICELLNET	CellPhoneDB;KEGG:hsa04350;PMID:26893310;PMID:27481709
BMP7:BMPR1A_ACVR2A	BMP7		BMPR1A	ACVR2A		CellChat;CellPhoneDB;ICELLNET	CellPhoneDB;KEGG:hsa04350;PMID:26893316;PMID:27481709
BMP7:BMPR1B_ACVR2A	BMP7		BMPR1B	ACVR2A		CellChat;CellPhoneDB;ICELLNET	CellPhoneDB;KEGG:hsa04350;PMID:26893319;PMID:27481709
BMP8A:BMPR1A_ACVR2A	BMP8A		BMPR1A	ACVR2A		CellChat;CellPhoneDB;ICELLNET	CellPhoneDB;KEGG:hsa04350;PMID:26893325;PMID:27481709
BMP8A:BMPR1B_ACVR2A	BMP8A		BMPR1B	ACVR2A		CellChat;CellPhoneDB;ICELLNET	CellPhoneDB;KEGG:hsa04350;PMID:26893328;PMID:27481709
BMP8B:BMPR1A_ACVR2A	BMP8B		BMPR1A	ACVR2A		CellChat;ICELLNET	KEGG:hsa04350;PMID:26893334;PMID:27481709
BMP8B:BMPR1B_ACVR2A	BMP8B		BMPR1B	ACVR2A		CellChat;ICELLNET	KEGG:hsa04350;PMID:26893337;PMID:27481709
GDF5:BMPR1A_ACVR2A	GDF5		BMPR1A	ACVR2A		CellChat;CellPhoneDB;ICELLNET	CellPhoneDB;KEGG:hsa04350;PMID:26893276;PMID:27481709
GDF6:BMPR1A_ACVR2A	GDF6		BMPR1A	ACVR2A		CellChat;CellPhoneDB;ICELLNET	CellPhoneDB;KEGG:hsa04350;PMID:26893282;PMID:27481709
GDF7:BMPR1A_ACVR2A	GDF7		BMPR1A	ACVR2A		CellChat;CellPhoneDB;ICELLNET	CellPhoneDB;KEGG:hsa04350;PMID:26893288;PMID:27481709
GDF5:BMPR1B_ACVR2A	GDF5		BMPR1B	ACVR2A		CellChat;CellPhoneDB;ICELLNET	CellPhoneDB;KEGG:hsa04350;PMID:26893279;PMID:27481709
GDF6:BMPR1B_ACVR2A	GDF6		BMPR1B	ACVR2A		CellChat;CellPhoneDB;ICELLNET	CellPhoneDB;KEGG:hsa04350;PMID:26893285;PMID:27481709
GDF7:BMPR1B_ACVR2A	GDF7		BMPR1B	ACVR2A		CellChat;CellPhoneDB;ICELLNET	CellPhoneDB;KEGG:hsa04350;PMID:26893291;PMID:27481709
CFC1:ACVR2A	CFC1		ACVR2A			CellTalkDB;SingleCellSignalR	PMID:32196115;reactome
GDF11:TGFBR1_ACVR2A	GDF11		TGFBR1	ACVR2A		CellChat;CellPhoneDB;ICELLNET	CellPhoneDB;KEGG:hsa04350;PMID:16845371,12414726
GDF9:ACVR2A	GDF9		ACVR2A			CellTalkDB;connectomeDB2020;SingleCellSignalR	FANTOM5;HPRD;PMID:12135884
INHA:ACVR2A	INHA		ACVR2A			CellTalkDB;connectomeDB2020;NicheNet;SingleCellSignalR	FANTOM5;HPMR;PMID:12493742
INHBC:ACVR2A	INHBC		ACVR2A			CellPhoneDB;CellTalkDB;connectomeDB2020;NicheNet;SingleCellSignalR	CellPhoneDB;FANTOM5;HPRD;KEGG:NicheNet;PMID:12651901;PMID:22710174
INHBE:ACVR2A	INHBE		ACVR2A			CellPhoneDB;CellTalkDB;NicheNet	CellPhoneDB;KEGG:NicheNet;PMID:22710174
LEFTY1:ACVR2A	LEFTY1		ACVR2A			CellTalkDB;SingleCellSignalR	PMID:32196115;reactome
LEFTY2:ACVR2A	LEFTY2		ACVR2A			CellTalkDB;SingleCellSignalR	PMID:32196115;reactome
MSTN:TGFBR1_ACVR2A	MSTN		TGFBR1	ACVR2A		CellChat;CellPhoneDB	CellPhoneDB;KEGG:hsa04060
TDGF1:ACVR2A	TDGF1		ACVR2A			CellTalkDB;connectomeDB2020;NicheNet;SingleCellSignalR	FANTOM5;HPMR;PMID:12682303;reactome
BMP10:ACVRL1_ACVR2B	BMP10		ACVRL1	ACVR2B		ICELLNET	PMID:17878607
GDF2:ACVRL1_ACVR2B	GDF2		ACVRL1	ACVR2B		ICELLNET	PMID:22710174,27481709
BMP15:ACVR2B	BMP15		ACVR2B			NicheNet	FANTOM5
BMP2:BMPR1A_ACVR2B	BMP2		BMPR1A	ACVR2B		CellChat;CellPhoneDB;ICELLNET	CellPhoneDB;KEGG:hsa04350;PMID:18436533;PMID:26893265
BMP2:BMPR1B_ACVR2B	BMP2		BMPR1B	ACVR2B		CellChat;CellPhoneDB;ICELLNET	CellPhoneDB;KEGG:hsa04350;PMID:18436533;PMID:26893268
BMP3:ACVR2B	BMP3		ACVR2B			CellTalkDB;connectomeDB2020;NicheNet	FANTOM5;PMID:22074949
BMP4:BMPR1A_ACVR2B	BMP4		BMPR1A	ACVR2B		CellChat;CellPhoneDB;ICELLNET	CellPhoneDB;KEGG:hsa04350;PMID:18436533;PMID:26893271
BMP4:BMPR1B_ACVR2B	BMP4		BMPR1B	ACVR2B		CellChat;CellPhoneDB;ICELLNET	CellPhoneDB;KEGG:hsa04350;PMID:18436533;PMID:26893274
BMP5:BMPR1A_ACVR2B	BMP5		BMPR1A	ACVR2B		CellChat;CellPhoneDB;ICELLNET	CellPhoneDB;KEGG:hsa04350;PMID:26893299;PMID:27481709
BMP5:BMPR1B_ACVR2B	BMP5		BMPR1B	ACVR2B		CellChat;CellPhoneDB;ICELLNET	CellPhoneDB;KEGG:hsa04350;PMID:26893302;PMID:27481709
BMP6:BMPR1A_ACVR2B	BMP6		BMPR1A	ACVR2B		CellChat;CellPhoneDB;ICELLNET	CellPhoneDB;KEGG:hsa04350;PMID:26893308;PMID:27481709
BMP6:BMPR1B_ACVR2B	BMP6		BMPR1B	ACVR2B		CellChat;CellPhoneDB;ICELLNET	CellPhoneDB;KEGG:hsa04350;PMID:26893311;PMID:27481709
BMP7:BMPR1A_ACVR2B	BMP7		BMPR1A	ACVR2B		CellChat;CellPhoneDB;ICELLNET	CellPhoneDB;KEGG:hsa04350;PMID:26893317;PMID:27481709
BMP7:BMPR1B_ACVR2B	BMP7		BMPR1B	ACVR2B		CellChat;CellPhoneDB;ICELLNET	CellPhoneDB;KEGG:hsa04350;PMID:26893320;PMID:27481709
BMP8A:BMPR1A_ACVR2B	BMP8A		BMPR1A	ACVR2B		CellChat;CellPhoneDB;ICELLNET	CellPhoneDB;KEGG:hsa04350;PMID:26893326;PMID:27481709
BMP8A:BMPR1B_ACVR2B	BMP8A		BMPR1B	ACVR2B		CellChat;CellPhoneDB;ICELLNET	CellPhoneDB;KEGG:hsa04350;PMID:26893329;PMID:27481709
BMP8B:BMPR1A_ACVR2B	BMP8B		BMPR1A	ACVR2B		CellChat;ICELLNET	KEGG:hsa04350;PMID:26893335;PMID:27481709
BMP8B:BMPR1B_ACVR2B	BMP8B		BMPR1B	ACVR2B		CellChat;ICELLNET	KEGG:hsa04350;PMID:26893338;PMID:27481709
GDF5:BMPR1A_ACVR2B	GDF5		BMPR1A	ACVR2B		CellChat;CellPhoneDB;ICELLNET	CellPhoneDB;KEGG:hsa04350;PMID:26893277;PMID:27481709
GDF6:BMPR1A_ACVR2B	GDF6		BMPR1A	ACVR2B		CellChat;CellPhoneDB;ICELLNET	CellPhoneDB;KEGG:hsa04350;PMID:26893283;PMID:27481709
GDF7:BMPR1A_ACVR2B	GDF7		BMPR1A	ACVR2B		CellChat;CellPhoneDB;ICELLNET	CellPhoneDB;KEGG:hsa04350;PMID:26893289;PMID:27481709
GDF5:BMPR1B_ACVR2B	GDF5		BMPR1B	ACVR2B		CellChat;CellPhoneDB;ICELLNET	CellPhoneDB;KEGG:hsa04350;PMID:26893280;PMID:27481709
GDF6:BMPR1B_ACVR2B	GDF6		BMPR1B	ACVR2B		CellChat;CellPhoneDB;ICELLNET	CellPhoneDB;KEGG:hsa04350;PMID:26893286;PMID:27481709
GDF7:BMPR1B_ACVR2B	GDF7		BMPR1B	ACVR2B		CellChat;CellPhoneDB;ICELLNET	CellPhoneDB;KEGG:hsa04350;PMID:26893292;PMID:27481709
GDF11:TGFBR1_ACVR2B	GDF11		TGFBR1	ACVR2B		CellChat;CellPhoneDB;ICELLNET	CellPhoneDB;KEGG:hsa04350;PMID:16845371,12414726
INHA:ACVR2B	INHA		ACVR2B			CellTalkDB;NicheNet;SingleCellSignalR	FANTOM5;HPMR;PMID:29747587;PMID:32196115
INHBC:ACVR2B	INHBC		ACVR2B			CellPhoneDB;CellTalkDB;connectomeDB2020;NicheNet;SingleCellSignalR	CellPhoneDB;FANTOM5;HPRD;KEGG:NicheNet;PMID:12651901;PMID:22710174
INHBE:ACVR2B	INHBE		ACVR2B			CellPhoneDB;CellTalkDB;NicheNet;SingleCellSignalR	CellPhoneDB;FANTOM5;KEGG:NicheNet;PMID:22710174
LEFTY1:ACVR2B	LEFTY1		ACVR2B			CellTalkDB;SingleCellSignalR	PMID:32196115;reactome
LEFTY2:ACVR2B	LEFTY2		ACVR2B			CellTalkDB;connectomeDB2020;NicheNet;SingleCellSignalR	FANTOM5;HPMR;PMID:11952836;reactome
MSTN:TGFBR1_ACVR2B	MSTN		TGFBR1	ACVR2B		CellChat;CellPhoneDB;ICELLNET	CellPhoneDB;KEGG:hsa04060;PMID:29409020
BMP10:ACVRL1_BMPR2	BMP10		ACVRL1	BMPR2		CellChat;CellPhoneDB;ICELLNET	CellPhoneDB;KEGG:hsa04350;PMID:17878607;PMID:25620979;PMID:26893264
GDF2:ACVRL1_BMPR2	GDF2		ACVRL1	BMPR2		CellChat;CellPhoneDB;ICELLNET	CellPhoneDB;KEGG:hsa04350;PMID:22710174,27481709;PMID:26893264
TGFB1:ACVRL1	TGFB1		ACVRL1			CellTalkDB;connectomeDB2020;NicheNet;SingleCellSignalR	FANTOM5;HPMR;HPRD;PMID:10716993
TGFB3:ACVRL1	TGFB3		ACVRL1			CellTalkDB;connectomeDB2020;NicheNet;SingleCellSignalR	FANTOM5;HPMR;HPRD;PMID:1;PMID:10187774;PMID:11850637
ADAM10:AXL	ADAM10		AXL			CellTalkDB;SingleCellSignalR	FANTOM5;HPRD;PMID:7822279
ADAM10:CADM1	ADAM10		CADM1			CellTalkDB	PMID:22172944
ADAM10:CD44	ADAM10		CD44			CellTalkDB	PMID:18971959
ADAM10:EFNA3	ADAM10		EFNA3			SingleCellSignalR	PMID:19823572
ADAM10:EPHA3	ADAM10		EPHA3			CellTalkDB;connectomeDB2020;SingleCellSignalR	FANTOM5;HPRD;PMID:16239146
ADAM10:GPNMB	ADAM10		GPNMB			CellTalkDB	PMID:26581806
ADAM10:IL6R	ADAM10		IL6R			CellTalkDB	PMID:21454673
ADAM10:MET	ADAM10		MET			CellTalkDB	PMID:22689693
ADAM10:NOTCH1	ADAM10		NOTCH1			CellTalkDB;SingleCellSignalR	PMID:22399336
ADAM10:NOTCH2	ADAM10		NOTCH2			CellTalkDB	PMID:24842903
ADAM10:NRCAM	ADAM10		NRCAM			CellTalkDB	PMID:30833305
ADAM10:TREM2	ADAM10		TREM2			CellTalkDB	PMID:28923481
ADAM10:TSPAN10	ADAM10		TSPAN10			CellTalkDB	PMID:28687716
ADAM10:TSPAN12	ADAM10		TSPAN12			CellTalkDB	PMID:19587294
ADAM10:TSPAN14	ADAM10		TSPAN14			CellTalkDB	PMID:30013551
ADAM10:TSPAN15	ADAM10		TSPAN15			CellTalkDB	PMID:23035126
ADAM10:TSPAN17	ADAM10		TSPAN17			CellTalkDB	PMID:23035126
ADAM10:TSPAN5	ADAM10		TSPAN5			CellTalkDB	PMID:28428248
ADAM11:ITGA4	ADAM11		ITGA4			connectomeDB2020	PMID:28913673
LGI1:ADAM11	LGI1		ADAM11			connectomeDB2020	PMID:18974846
LGI2:ADAM11	LGI2		ADAM11			connectomeDB2020	PMID:20220021
LGI4:ADAM11	LGI4		ADAM11			connectomeDB2020	PMID:18974846;PMID:20220021
ADAM12:ITGA9	ADAM12		ITGA9			CellTalkDB;connectomeDB2020;NicheNet;SingleCellSignalR	FANTOM5;HPMR;PMID:10944520
ADAM12:ITGB1	ADAM12		ITGB1			CellTalkDB;connectomeDB2020;NicheNet;SingleCellSignalR	FANTOM5;HPMR;PMID:10944520
ADAM12:SDC4	ADAM12		SDC4			CellTalkDB;connectomeDB2020;NicheNet;SingleCellSignalR	FANTOM5;HPMR;PMID:12509413
ADAM15:ITGA5	ADAM15		ITGA5			CellTalkDB;connectomeDB2020;NicheNet;SingleCellSignalR	FANTOM5;HPMR;PMID:9516430;PMID:952;PMID:9914169
ADAM15:ITGA9	ADAM15		ITGA9			CellTalkDB;connectomeDB2020;NicheNet;SingleCellSignalR	FANTOM5;HPMR;PMID:10944520
ADAM15:ITGAV	ADAM15		ITGAV			CellTalkDB;connectomeDB2020;SingleCellSignalR	FANTOM5;PMID:9914169
ADAM15:ITGB1	ADAM15		ITGB1			CellTalkDB;connectomeDB2020;NicheNet;SingleCellSignalR	FANTOM5;HPMR;PMID:109;PMID:10944520;PMID:9914169
ADAM15:ITGB3	ADAM15		ITGB3			CellTalkDB;connectomeDB2020;NicheNet;SingleCellSignalR	FANTOM5;HPMR;PMID:9516430
ADAM17:ERBB4	ADAM17		ERBB4			CellTalkDB;SingleCellSignalR	FANTOM5;HPRD;PMID:15534001;PMID:26554003
ADAM17:IL6R	ADAM17		IL6R			CellTalkDB	PMID:22575642
ADAM17:ITGA5	ADAM17		ITGA5			CellTalkDB;connectomeDB2020;NicheNet;SingleCellSignalR	FANTOM5;HPMR;PMID:14970227
ADAM17:ITGB1	ADAM17		ITGB1			CellTalkDB;connectomeDB2020;NicheNet;SingleCellSignalR	FANTOM5;HPMR;PMID:14970227
ADAM17:MET	ADAM17		MET			CellTalkDB	PMID:22689693
ADAM17:MUC1	ADAM17		MUC1			CellTalkDB	PMID:12441351
ADAM17:NOTCH1	ADAM17		NOTCH1			CellTalkDB;connectomeDB2020;SingleCellSignalR	FANTOM5;HPRD;PMID:10882063;PMID:96;PMID:9620803
ADAM17:RHBDF2	ADAM17		RHBDF2			CellTalkDB	PMID:28104813
TIMP3:ADAM17	TIMP3		ADAM17			SingleCellSignalR	PMID:20980382
LGI1:ADAM22	LGI1		ADAM22			connectomeDB2020	PMID:18974846
LGI2:ADAM22	LGI2		ADAM22			connectomeDB2020	PMID:21829378
LGI3:ADAM22	LGI3		ADAM22			connectomeDB2020	PMID:20220021
LGI4:ADAM22	LGI4		ADAM22			connectomeDB2020	PMID:18974846;PMID:20220021
ADAM23:ITGA4	ADAM23		ITGA4			connectomeDB2020	PMID:28913673
ADAM23:ITGA5	ADAM23		ITGA5			connectomeDB2020;NicheNet;SingleCellSignalR	FANTOM5;HPMR;PMID:10749942
ADAM23:ITGB3	ADAM23		ITGB3			connectomeDB2020;NicheNet;SingleCellSignalR	FANTOM5;HPMR;PMID:10749942
LGI1:ADAM23	LGI1		ADAM23			connectomeDB2020	PMID:18974846
LGI2:ADAM23	LGI2		ADAM23			connectomeDB2020	PMID:21829378
LGI3:ADAM23	LGI3		ADAM23			connectomeDB2020	PMID:20220021;PMID:22405860
LGI4:ADAM23	LGI4		ADAM23			connectomeDB2020	PMID:18974846;PMID:20220021
ADAM28:ITGA4	ADAM28		ITGA4			CellTalkDB;connectomeDB2020;SingleCellSignalR	FANTOM5;HPRD;PMID:11724793
ADAM29:ITGA4	ADAM29		ITGA4			connectomeDB2020	PMID:28913673
ADAM2:CD9	ADAM2		CD9			CellTalkDB;SingleCellSignalR	FANTOM5;HPRD;PMID:10518536
ADAM2:ITGA6	ADAM2		ITGA6			CellTalkDB;connectomeDB2020;NicheNet;SingleCellSignalR	FANTOM5;HPMR;PMID:9889149
ADAM2:ITGA9	ADAM2		ITGA9			CellTalkDB;connectomeDB2020;SingleCellSignalR	FANTOM5;PMID:21060781
ADAM2:ITGB1	ADAM2		ITGB1			CellTalkDB;connectomeDB2020;NicheNet;SingleCellSignalR	FANTOM5;HPMR;PMID:9889149
ADAM2:ITGB7	ADAM2		ITGB7			CellTalkDB;connectomeDB2020;SingleCellSignalR	FANTOM5;PMID:21060781
ADAM7:ITGA4	ADAM7		ITGA4			connectomeDB2020	PMID:15504110
ADAM7:ITGB7	ADAM7		ITGB7			connectomeDB2020	PMID:15504110
ADAM9:ITGA3	ADAM9		ITGA3			CellTalkDB;connectomeDB2020;SingleCellSignalR	FANTOM5;HPRD;PMID:15361064
ADAM9:ITGA6	ADAM9		ITGA6			CellTalkDB;connectomeDB2020;NicheNet;SingleCellSignalR	FANTOM5;HPMR;HPRD;PMID:10825303;PMID:15;PMID:15361064
ADAM9:ITGAV	ADAM9		ITGAV			CellTalkDB;connectomeDB2020;NicheNet;SingleCellSignalR	FANTOM5;HPMR;HPRD;PMID:11162558;PMID:15;PMID:15361064
ADAM9:ITGB1	ADAM9		ITGB1			CellTalkDB;connectomeDB2020;NicheNet;SingleCellSignalR	FANTOM5;HPMR;PMID:10825303
ADAM9:ITGB5	ADAM9		ITGB5			CellTalkDB;connectomeDB2020;NicheNet;SingleCellSignalR	FANTOM5;HPMR;PMID:11162558
ADAMTS3:CCBE1	ADAMTS3		CCBE1			CellTalkDB	PMID:27159393
ADA:DPP4	ADA		DPP4			CellTalkDB;SingleCellSignalR	PMID:15213224;PMID:21738897
ADM:ADCYAP1R1	ADM		ADCYAP1R1			CellTalkDB;SingleCellSignalR	PMID:32196115;reactome
ADM2:ADCYAP1R1	ADM2		ADCYAP1R1			CellTalkDB;SingleCellSignalR	PMID:32196115;reactome
AVP:ADCYAP1R1	AVP		ADCYAP1R1			CellTalkDB;SingleCellSignalR	PMID:32196115;reactome
CALCA:ADCYAP1R1	CALCA		ADCYAP1R1			CellTalkDB;SingleCellSignalR	PMID:32196115;reactome
CALCB:ADCYAP1R1	CALCB		ADCYAP1R1			CellTalkDB;SingleCellSignalR	PMID:32196115;reactome
CGA:ADCYAP1R1	CGA		ADCYAP1R1			CellTalkDB;SingleCellSignalR	PMID:32196115;reactome
CRH:ADCYAP1R1	CRH		ADCYAP1R1			CellTalkDB;SingleCellSignalR	PMID:32196115;reactome
FSHB:ADCYAP1R1	FSHB		ADCYAP1R1			CellTalkDB;SingleCellSignalR	PMID:32196115;reactome
GCG:ADCYAP1R1	GCG		ADCYAP1R1			CellTalkDB;SingleCellSignalR	PMID:32196115;reactome
GHRH:ADCYAP1R1	GHRH		ADCYAP1R1			CellTalkDB;SingleCellSignalR	PMID:32196115;reactome
GIP:ADCYAP1R1	GIP		ADCYAP1R1			CellTalkDB;SingleCellSignalR	PMID:32196115;reactome
IAPP:ADCYAP1R1	IAPP		ADCYAP1R1			CellTalkDB;SingleCellSignalR	PMID:32196115;reactome
INSL3:ADCYAP1R1	INSL3		ADCYAP1R1			CellTalkDB;SingleCellSignalR	PMID:32196115;reactome
LHB:ADCYAP1R1	LHB		ADCYAP1R1			CellTalkDB;SingleCellSignalR	PMID:32196115;reactome
NPS:ADCYAP1R1	NPS		ADCYAP1R1			CellTalkDB;SingleCellSignalR	PMID:32196115;reactome
POMC:ADCYAP1R1	POMC		ADCYAP1R1			CellTalkDB;SingleCellSignalR	PMID:32196115;reactome
PTH:ADCYAP1R1	PTH		ADCYAP1R1			CellTalkDB;SingleCellSignalR	PMID:32196115;reactome
PTH2:ADCYAP1R1	PTH2		ADCYAP1R1			CellTalkDB;SingleCellSignalR	PMID:32196115;reactome
PTHLH:ADCYAP1R1	PTHLH		ADCYAP1R1			CellTalkDB;SingleCellSignalR	PMID:32196115;reactome
RLN2:ADCYAP1R1	RLN2		ADCYAP1R1			CellTalkDB;SingleCellSignalR	PMID:32196115;reactome
RLN3:ADCYAP1R1	RLN3		ADCYAP1R1			CellTalkDB;SingleCellSignalR	PMID:32196115;reactome
SCT:ADCYAP1R1	SCT		ADCYAP1R1			CellTalkDB;NicheNet;SingleCellSignalR	IUPHAR;PMID:32196115;reactome
TSHB:ADCYAP1R1	TSHB		ADCYAP1R1			CellTalkDB;SingleCellSignalR	PMID:32196115;reactome
VIP:ADCYAP1R1	VIP		ADCYAP1R1			CellTalkDB;connectomeDB2020;NicheNet;SingleCellSignalR	FANTOM5;IUPHAR;PMID:10583729;PMID:11931347;PMID:16930633;reactome
ADCYAP1:ADCYAP1R1	ADCYAP1		ADCYAP1R1			CellChat;CellPhoneDB;CellTalkDB;connectomeDB2020;NicheNet;SingleCellSignalR	CellPhoneDB;FANTOM5;HPMR;HPRD;IUPHAR;PMID:10100920;PMID:10583729;PMID:11931347;PMID:16930633;PMID:21350482;PMID:8253796;PMID:8703026;reactome
ADCYAP1:ADRB2	ADCYAP1		ADRB2			CellTalkDB;SingleCellSignalR	PMID:32196115;reactome
ADCYAP1:ADRB3	ADCYAP1		ADRB3			CellTalkDB;SingleCellSignalR	PMID:32196115;reactome
ADCYAP1:DPP4	ADCYAP1		DPP4			CellPhoneDB;CellTalkDB	CellPhoneDB;PMID:16406202;PMID:29451201
ADCYAP1:GPR20	ADCYAP1		GPR20			CellTalkDB;SingleCellSignalR	PMID:32196115;reactome
ADCYAP1:GPR84	ADCYAP1		GPR84			CellTalkDB;SingleCellSignalR	PMID:32196115;reactome
ADCYAP1:PTH1R	ADCYAP1		PTH1R			CellTalkDB;SingleCellSignalR	PMID:32196115;reactome
ADCYAP1:RAMP2	ADCYAP1		RAMP2			CellTalkDB;SingleCellSignalR	PMID:23745705;reactome
ADCYAP1:RAMP3	ADCYAP1		RAMP3			CellTalkDB;SingleCellSignalR	PMID:23745705;reactome
ADCYAP1:SCTR	ADCYAP1		SCTR			CellPhoneDB;CellTalkDB;connectomeDB2020;SingleCellSignalR	CellPhoneDB;FANTOM5;HPRD;PMID:1335692
ADCYAP1:TSHR	ADCYAP1		TSHR			CellTalkDB;SingleCellSignalR	PMID:32196115;reactome
ADCYAP1:VIPR1	ADCYAP1		VIPR1			CellPhoneDB;CellTalkDB;connectomeDB2020;NicheNet;SingleCellSignalR	CellPhoneDB;FANTOM5;HPMR;HPRD;IUPHAR;PMID:11897681;PMID:11931347;PMID:12429744;PMID:16930633;PMID:8791009;PMID:9928018;reactome
ADCYAP1:VIPR2	ADCYAP1		VIPR2			CellPhoneDB;CellTalkDB;connectomeDB2020;NicheNet;SingleCellSignalR	CellPhoneDB;FANTOM5;HPRD;IUPHAR;PMID:11931347;PMID:11978642;PMID:16930633;PMID:8146174;PMID:9928018
ADGRB1:RTN4R	ADGRB1		RTN4R			connectomeDB2020	PMID:30477585
ADGRB1:RTN4RL1	ADGRB1		RTN4RL1			connectomeDB2020	PMID:30477585
ADGRB1:RTN4RL2	ADGRB1		RTN4RL2			connectomeDB2020	PMID:30477585
SHANK1:ADGRB2	SHANK1		ADGRB2			CellTalkDB;SingleCellSignalR	FANTOM5;HPRD;PMID:26198319;PMID:32196115
CD55:ADGRE2	CD55		ADGRE2			CellTalkDB;SingleCellSignalR	FANTOM5;PMID:9064337
CD55:ADGRE5	CD55		ADGRE5			CellChat;CellPhoneDB;CellTalkDB;connectomeDB2020;SingleCellSignalR	CellPhoneDB;FANTOM5;HPMR;HPRD;PMID:11;PMID:11297558;PMID:12417446;PMID:23447688
TGM2:ADGRG1	TGM2		ADGRG1			CellTalkDB;connectomeDB2020;SingleCellSignalR	FANTOM5;HPMR;PMID:16757564
VSTM1:ADGRG3	VSTM1		ADGRG3			CellPhoneDB	CellPhoneDB
FAM3C:ADGRG5	FAM3C		ADGRG5			CellPhoneDB	CellPhoneDB
TNFSF9:ADGRG5	TNFSF9		ADGRG5			CellPhoneDB	CellPhoneDB
NRG1:ADGRL1	NRG1		ADGRL1			CellPhoneDB;CellTalkDB	CellPhoneDB;PMID:32103204
SHANK1:ADGRL1	SHANK1		ADGRL1			CellTalkDB;connectomeDB2020;SingleCellSignalR	FANTOM5;HPMR;HPRD;PMID:10958799;PMID:10964907;PMID:11
SHANK1:ADGRL2	SHANK1		ADGRL2			CellTalkDB;SingleCellSignalR	FANTOM5;HPRD;PMID:26198319;PMID:32196115
EDN1:ADGRL4	EDN1		ADGRL4			CellTalkDB;SingleCellSignalR	FANTOM5;PMID:32196115
GPHA2:ADGRV1	GPHA2		ADGRV1			CellPhoneDB	CellPhoneDB
IFNE:ADGRV1	IFNE		ADGRV1			CellPhoneDB;CellTalkDB	CellPhoneDB;PMID:32103204
PDGFB:ADGRV1	PDGFB		ADGRV1			CellPhoneDB	CellPhoneDB
XCL1:ADGRV1	XCL1		ADGRV1			CellPhoneDB;CellTalkDB	CellPhoneDB;PMID:32103204
ADIPOQ:ADIPOR1	ADIPOQ		ADIPOR1			CellChat;CellTalkDB;connectomeDB2020;NicheNet;SingleCellSignalR	FANTOM5;HPMR;PMID:12802337;PMID:21284979
ADIPOQ:ADIPOR2	ADIPOQ		ADIPOR2			CellChat;CellTalkDB;connectomeDB2020;NicheNet;SingleCellSignalR	FANTOM5;HPMR;HPRD;PMID:12802337;PMID:21284979
ADIPOQ:ASGR2	ADIPOQ		ASGR2			CellPhoneDB	CellPhoneDB
ADIPOQ:CD200R1	ADIPOQ		CD200R1			CellPhoneDB	CellPhoneDB
ADIPOQ:CLEC2D	ADIPOQ		CLEC2D			CellPhoneDB	CellPhoneDB
ADIPOQ:CNR2	ADIPOQ		CNR2			CellPhoneDB;CellTalkDB	CellPhoneDB;PMID:32103204
ADIPOQ:GPR152	ADIPOQ		GPR152			CellPhoneDB	CellPhoneDB
ADIPOQ:GPR42	ADIPOQ		GPR42			CellPhoneDB;CellTalkDB	CellPhoneDB;PMID:32103204
ADIPOQ:PROKR2	ADIPOQ		PROKR2			CellPhoneDB	CellPhoneDB
ADM2:ADRB2	ADM2		ADRB2			CellTalkDB;SingleCellSignalR	PMID:32196115;reactome
ADM2:ADRB3	ADM2		ADRB3			CellTalkDB;SingleCellSignalR	PMID:32196115;reactome
ADM2:CALCR	ADM2		CALCR			CellPhoneDB;CellTalkDB;connectomeDB2020;NicheNet;SingleCellSignalR	CellPhoneDB;FANTOM5;IUPHAR;PMID:15692146
ADM2:CALCRL	ADM2		CALCRL			CellTalkDB;connectomeDB2020;NicheNet;SingleCellSignalR	FANTOM5;HPMR;PMID:14615490
ADM2:GPR20	ADM2		GPR20			CellTalkDB;SingleCellSignalR	PMID:32196115;reactome
ADM2:GPR84	ADM2		GPR84			CellTalkDB;SingleCellSignalR	PMID:32196115;reactome
ADM2:PTH1R	ADM2		PTH1R			CellTalkDB;SingleCellSignalR	PMID:32196115;reactome
ADM2:RAMP1	ADM2		RAMP1			CellTalkDB;connectomeDB2020;NicheNet;SingleCellSignalR	FANTOM5;HPMR;PMID:12684503
ADM2:RAMP2	ADM2		RAMP2			CellTalkDB;connectomeDB2020;SingleCellSignalR	PMID:30139743;PMID:32196115;reactome
ADM2:RAMP3	ADM2		RAMP3			CellTalkDB;connectomeDB2020;SingleCellSignalR	PMID:27013657;PMID:30139742;reactome
ADM2:TSHR	ADM2		TSHR			CellTalkDB;SingleCellSignalR	PMID:32196115;reactome
ADM2:VIPR1	ADM2		VIPR1			CellTalkDB;SingleCellSignalR	PMID:32196115;reactome
ADM:ADRB2	ADM		ADRB2			CellTalkDB;SingleCellSignalR	PMID:32196115;reactome
ADM:ADRB3	ADM		ADRB3			CellTalkDB;SingleCellSignalR	PMID:32196115;reactome
ADM:CALCR	ADM		CALCR			CellChat;CellPhoneDB;CellTalkDB;connectomeDB2020;NicheNet;SingleCellSignalR	CellPhoneDB;FANTOM5;IUPHAR;KEGG:hsa04080;PMID:10781016;PMID:12565884;PMID:13;PMID:15692146
ADM:CALCRL	ADM		CALCRL			CellChat;CellTalkDB;connectomeDB2020;NicheNet;SingleCellSignalR	FANTOM5;HPMR;HPRD;KEGG:hsa04080;PMID:9620797
ADM:GPR182	ADM		GPR182			CellTalkDB;NicheNet;SingleCellSignalR	FANTOM5;HPMR;IUPHAR;PMID:7592696
ADM:GPR20	ADM		GPR20			CellTalkDB;SingleCellSignalR	PMID:32196115;reactome
ADM:GPR84	ADM		GPR84			CellTalkDB;SingleCellSignalR	PMID:32196115;reactome
ADM:MRGPRX2	ADM		MRGPRX2			CellPhoneDB;connectomeDB2020;NicheNet;SingleCellSignalR	CellPhoneDB;FANTOM5;HPMR;IUPHAR;PMID:15823563;PMID:16;PMID:16111673
ADM:PTH1R	ADM		PTH1R			CellTalkDB;SingleCellSignalR	PMID:32196115;reactome
ADM:RAMP1	ADM		RAMP1			CellTalkDB	PMID:15361343
ADM:RAMP2	ADM		RAMP2			CellTalkDB;connectomeDB2020;NicheNet;SingleCellSignalR	FANTOM5;HPMR;PMID:9620797;reactome
ADM:RAMP3	ADM		RAMP3			CellTalkDB;connectomeDB2020;SingleCellSignalR	PMID:14712479;PMID:30139742;reactome
ADM:TSHR	ADM		TSHR			CellTalkDB;SingleCellSignalR	PMID:32196115;reactome
ADM:VIPR1	ADM		VIPR1			CellTalkDB;SingleCellSignalR	PMID:32196115;reactome
ENTPD1:ADORA1	ENTPD1		ADORA1			CellChat;CellPhoneDB	CellPhoneDB;PMID:21677139
ENTPD1:ADORA2A	ENTPD1		ADORA2A			CellChat;CellPhoneDB	CellPhoneDB;PMID:21677139
NAMPT:ADORA2A	NAMPT		ADORA2A			CellPhoneDB;CellTalkDB	CellPhoneDB;PMID:32103204
ENTPD1:ADORA2B	ENTPD1		ADORA2B			CellChat;CellPhoneDB	CellPhoneDB;PMID:21677139
NTN1:ADORA2B	NTN1		ADORA2B			CellTalkDB;connectomeDB2020;SingleCellSignalR	FANTOM5;HPRD;PMID:11048721
ENTPD1:ADORA3	ENTPD1		ADORA3			CellPhoneDB	CellPhoneDB
AGT:ADRA2A	AGT		ADRA2A			CellTalkDB;SingleCellSignalR	PMID:32196115;reactome
ANXA1:ADRA2A	ANXA1		ADRA2A			CellTalkDB;SingleCellSignalR	PMID:32196115;reactome
APLN:ADRA2A	APLN		ADRA2A			CellTalkDB;SingleCellSignalR	PMID:32196115;reactome
APP:ADRA2A	APP		ADRA2A			CellTalkDB;SingleCellSignalR	PMID:32196115;reactome
C3:ADRA2A	C3		ADRA2A			CellTalkDB;SingleCellSignalR	PMID:32196115;reactome
C5:ADRA2A	C5		ADRA2A			CellTalkDB;SingleCellSignalR	PMID:32196115;reactome
CCL16:ADRA2A	CCL16		ADRA2A			CellTalkDB;SingleCellSignalR	PMID:32196115;reactome
CCL19:ADRA2A	CCL19		ADRA2A			CellTalkDB;SingleCellSignalR	PMID:32196115;reactome
CCL20:ADRA2A	CCL20		ADRA2A			CellTalkDB;SingleCellSignalR	PMID:32196115;reactome
CCL21:ADRA2A	CCL21		ADRA2A			CellTalkDB;SingleCellSignalR	PMID:32196115;reactome
CCL23:ADRA2A	CCL23		ADRA2A			SingleCellSignalR	reactome
CCL25:ADRA2A	CCL25		ADRA2A			CellTalkDB;SingleCellSignalR	PMID:32196115;reactome
CCL27:ADRA2A	CCL27		ADRA2A			CellTalkDB;SingleCellSignalR	PMID:32196115;reactome
CCL28:ADRA2A	CCL28		ADRA2A			CellTalkDB;SingleCellSignalR	PMID:32196115;reactome
CCL5:ADRA2A	CCL5		ADRA2A			CellTalkDB;SingleCellSignalR	PMID:32196115;reactome
CORT:ADRA2A	CORT		ADRA2A			CellTalkDB;SingleCellSignalR	PMID:32196115;reactome
CXCL1:ADRA2A	CXCL1		ADRA2A			CellTalkDB;SingleCellSignalR	PMID:32196115;reactome
CXCL10:ADRA2A	CXCL10		ADRA2A			CellTalkDB;SingleCellSignalR	PMID:32196115;reactome
CXCL11:ADRA2A	CXCL11		ADRA2A			CellTalkDB;SingleCellSignalR	PMID:32196115;reactome
CXCL12:ADRA2A	CXCL12		ADRA2A			CellTalkDB;SingleCellSignalR	PMID:32196115;reactome
CXCL13:ADRA2A	CXCL13		ADRA2A			CellTalkDB;SingleCellSignalR	PMID:32196115;reactome
CXCL16:ADRA2A	CXCL16		ADRA2A			CellTalkDB;SingleCellSignalR	PMID:32196115;reactome
CXCL2:ADRA2A	CXCL2		ADRA2A			CellTalkDB;SingleCellSignalR	PMID:32196115;reactome
CXCL3:ADRA2A	CXCL3		ADRA2A			CellTalkDB;SingleCellSignalR	PMID:32196115;reactome
CXCL5:ADRA2A	CXCL5		ADRA2A			CellTalkDB;SingleCellSignalR	PMID:32196115;reactome
CXCL6:ADRA2A	CXCL6		ADRA2A			CellTalkDB;SingleCellSignalR	PMID:32196115;reactome
CXCL8:ADRA2A	CXCL8		ADRA2A			CellTalkDB;SingleCellSignalR	PMID:32196115;reactome
CXCL9:ADRA2A	CXCL9		ADRA2A			CellTalkDB;SingleCellSignalR	PMID:32196115;reactome
GAL:ADRA2A	GAL		ADRA2A			CellTalkDB;SingleCellSignalR	PMID:32196115;reactome
HEBP1:ADRA2A	HEBP1		ADRA2A			CellTalkDB;SingleCellSignalR	PMID:32196115;reactome
INSL5:ADRA2A	INSL5		ADRA2A			CellTalkDB;SingleCellSignalR	PMID:32196115;reactome
KNG1:ADRA2A	KNG1		ADRA2A			CellTalkDB;SingleCellSignalR	PMID:32196115;reactome
MT-RNR2:ADRA2A	MT-RNR2		ADRA2A			SingleCellSignalR	reactome
NMS:ADRA2A	NMS		ADRA2A			CellTalkDB;SingleCellSignalR	PMID:32196115;reactome
NMU:ADRA2A	NMU		ADRA2A			CellTalkDB;SingleCellSignalR	PMID:32196115;reactome
NPB:ADRA2A	NPB		ADRA2A			CellTalkDB;SingleCellSignalR	PMID:32196115;reactome
NPW:ADRA2A	NPW		ADRA2A			CellTalkDB;SingleCellSignalR	PMID:32196115;reactome
NPY:ADRA2A	NPY		ADRA2A			CellTalkDB;SingleCellSignalR	PMID:32196115;reactome
PDYN:ADRA2A	PDYN		ADRA2A			CellTalkDB;SingleCellSignalR	PMID:32196115;reactome
PENK:ADRA2A	PENK		ADRA2A			CellTalkDB;SingleCellSignalR	PMID:32196115;reactome
PF4:ADRA2A	PF4		ADRA2A			CellTalkDB;SingleCellSignalR	PMID:32196115;reactome
PMCH:ADRA2A	PMCH		ADRA2A			CellTalkDB;SingleCellSignalR	PMID:32196115;reactome
PNOC:ADRA2A	PNOC		ADRA2A			CellTalkDB;SingleCellSignalR	PMID:32196115;reactome
POMC:ADRA2A	POMC		ADRA2A			CellTalkDB;SingleCellSignalR	PMID:32196115;reactome
PPBP:ADRA2A	PPBP		ADRA2A			CellTalkDB;SingleCellSignalR	PMID:32196115;reactome
PPY:ADRA2A	PPY		ADRA2A			CellTalkDB;SingleCellSignalR	PMID:32196115;reactome
PYY:ADRA2A	PYY		ADRA2A			CellTalkDB;SingleCellSignalR	PMID:32196115;reactome
RLN3:ADRA2A	RLN3		ADRA2A			CellTalkDB;SingleCellSignalR	PMID:32196115;reactome
SAA1:ADRA2A	SAA1		ADRA2A			CellTalkDB;SingleCellSignalR	PMID:32196115;reactome
SST:ADRA2A	SST		ADRA2A			CellTalkDB;SingleCellSignalR	PMID:32196115;reactome
APOB:ADRB2	APOB		ADRB2			CellTalkDB;SingleCellSignalR	PMID:32196115;reactome
AVP:ADRB2	AVP		ADRB2			CellTalkDB;SingleCellSignalR	PMID:32196115;reactome
CALCA:ADRB2	CALCA		ADRB2			CellTalkDB;SingleCellSignalR	PMID:32196115;reactome
CALCB:ADRB2	CALCB		ADRB2			CellTalkDB;SingleCellSignalR	PMID:32196115;reactome
CGA:ADRB2	CGA		ADRB2			CellTalkDB;SingleCellSignalR	PMID:32196115;reactome
CRH:ADRB2	CRH		ADRB2			CellTalkDB;SingleCellSignalR	PMID:32196115;reactome
EGF:ADRB2	EGF		ADRB2			CellTalkDB;SingleCellSignalR	PMID:32196115;reactome
FSHB:ADRB2	FSHB		ADRB2			CellTalkDB;SingleCellSignalR	PMID:32196115;reactome
GCG:ADRB2	GCG		ADRB2			CellTalkDB;SingleCellSignalR	PMID:32196115;reactome
GHRH:ADRB2	GHRH		ADRB2			CellTalkDB;SingleCellSignalR	PMID:32196115;reactome
GIP:ADRB2	GIP		ADRB2			CellTalkDB;SingleCellSignalR	PMID:32196115;reactome
IAPP:ADRB2	IAPP		ADRB2			CellTalkDB;SingleCellSignalR	PMID:32196115;reactome
IL1B:ADRB2	IL1B		ADRB2			CellPhoneDB;CellTalkDB;SingleCellSignalR	CellPhoneDB;FANTOM5;HPRD;PMID:11238007
INSL3:ADRB2	INSL3		ADRB2			CellTalkDB;SingleCellSignalR	PMID:32196115;reactome
LHB:ADRB2	LHB		ADRB2			CellTalkDB;SingleCellSignalR	PMID:32196115;reactome
NPS:ADRB2	NPS		ADRB2			CellTalkDB;SingleCellSignalR	PMID:32196115;reactome
POMC:ADRB2	POMC		ADRB2			CellTalkDB;SingleCellSignalR	PMID:32196115;reactome
PTH:ADRB2	PTH		ADRB2			CellTalkDB;SingleCellSignalR	PMID:32196115;reactome
PTH2:ADRB2	PTH2		ADRB2			CellTalkDB;SingleCellSignalR	PMID:32196115;reactome
PTHLH:ADRB2	PTHLH		ADRB2			CellTalkDB;SingleCellSignalR	PMID:32196115;reactome
RLN2:ADRB2	RLN2		ADRB2			CellTalkDB;SingleCellSignalR	PMID:32196115;reactome
RLN3:ADRB2	RLN3		ADRB2			CellTalkDB;SingleCellSignalR	PMID:32196115;reactome
RPS27A:ADRB2	RPS27A		ADRB2			SingleCellSignalR	reactome
SCT:ADRB2	SCT		ADRB2			CellTalkDB;SingleCellSignalR	PMID:32196115;reactome
TF:ADRB2	TF		ADRB2			CellTalkDB;SingleCellSignalR	PMID:32196115;reactome
TSHB:ADRB2	TSHB		ADRB2			CellTalkDB;SingleCellSignalR	PMID:32196115;reactome
VEGFB:ADRB2	VEGFB		ADRB2			CellPhoneDB	CellPhoneDB
VIP:ADRB2	VIP		ADRB2			CellTalkDB;SingleCellSignalR	PMID:32196115;reactome
WNT5A:ADRB2	WNT5A		ADRB2			CellTalkDB;SingleCellSignalR	PMID:32196115;reactome
AVP:ADRB3	AVP		ADRB3			CellTalkDB;SingleCellSignalR	PMID:32196115;reactome
CALCA:ADRB3	CALCA		ADRB3			CellTalkDB;SingleCellSignalR	PMID:32196115;reactome
CALCB:ADRB3	CALCB		ADRB3			CellTalkDB;SingleCellSignalR	PMID:32196115;reactome
CGA:ADRB3	CGA		ADRB3			CellTalkDB;SingleCellSignalR	PMID:32196115;reactome
CRH:ADRB3	CRH		ADRB3			CellTalkDB;SingleCellSignalR	PMID:32196115;reactome
FSHB:ADRB3	FSHB		ADRB3			CellTalkDB;SingleCellSignalR	PMID:32196115;reactome
GCG:ADRB3	GCG		ADRB3			CellTalkDB;SingleCellSignalR	PMID:32196115;reactome
GHRH:ADRB3	GHRH		ADRB3			CellTalkDB;SingleCellSignalR	PMID:32196115;reactome
GIP:ADRB3	GIP		ADRB3			CellTalkDB;SingleCellSignalR	PMID:32196115;reactome
IAPP:ADRB3	IAPP		ADRB3			CellTalkDB;SingleCellSignalR	PMID:32196115;reactome
INSL3:ADRB3	INSL3		ADRB3			CellTalkDB;SingleCellSignalR	PMID:32196115;reactome
LHB:ADRB3	LHB		ADRB3			CellTalkDB;SingleCellSignalR	PMID:32196115;reactome
NPS:ADRB3	NPS		ADRB3			CellTalkDB;SingleCellSignalR	PMID:32196115;reactome
POMC:ADRB3	POMC		ADRB3			CellTalkDB;SingleCellSignalR	PMID:32196115;reactome
PTH:ADRB3	PTH		ADRB3			CellTalkDB;SingleCellSignalR	PMID:32196115;reactome
PTH2:ADRB3	PTH2		ADRB3			CellTalkDB;SingleCellSignalR	PMID:32196115;reactome
PTHLH:ADRB3	PTHLH		ADRB3			CellTalkDB;SingleCellSignalR	PMID:32196115;reactome
RLN2:ADRB3	RLN2		ADRB3			CellTalkDB;SingleCellSignalR	PMID:32196115;reactome
RLN3:ADRB3	RLN3		ADRB3			CellTalkDB;SingleCellSignalR	PMID:32196115;reactome
SCT:ADRB3	SCT		ADRB3			CellTalkDB;SingleCellSignalR	PMID:32196115;reactome
TSHB:ADRB3	TSHB		ADRB3			CellTalkDB;SingleCellSignalR	PMID:32196115;reactome
VIP:ADRB3	VIP		ADRB3			CellTalkDB;SingleCellSignalR	PMID:32196115;reactome
AFDN:EPHA7	AFDN		EPHA7			CellTalkDB;connectomeDB2020;SingleCellSignalR	FANTOM5;HPRD;PMID:9707552
AFDN:EPHB2	AFDN		EPHB2			CellTalkDB;connectomeDB2020;SingleCellSignalR	FANTOM5;HPRD;PMID:9707552
AFDN:EPHB3	AFDN		EPHB3			CellTalkDB;connectomeDB2020;SingleCellSignalR	FANTOM5;HPRD;PMID:9707552
AFDN:EPHB6	AFDN		EPHB6			CellTalkDB;connectomeDB2020;SingleCellSignalR	FANTOM5;HPRD;PMID:9707552
AFDN:F11R	AFDN		F11R			CellTalkDB;connectomeDB2020;SingleCellSignalR	FANTOM5;HPRD;PMID:10856295
AFDN:NECTIN1	AFDN		NECTIN1			CellTalkDB;connectomeDB2020;SingleCellSignalR	FANTOM5;HPRD;PMID:10225955;PMID:10617658;PMID:11
AFDN:NECTIN2	AFDN		NECTIN2			CellTalkDB;connectomeDB2020;SingleCellSignalR	FANTOM5;HPRD;PMID:1;PMID:10225955;PMID:10733589;PMID:26198319;PMID:32196115
AFDN:NECTIN3	AFDN		NECTIN3			CellTalkDB;connectomeDB2020;SingleCellSignalR	FANTOM5;HPRD;PMID:10744716;PMID:11024295;PMID:25263091
AFDN:NECTIN4	AFDN		NECTIN4			CellTalkDB;connectomeDB2020;SingleCellSignalR	FANTOM5;HPRD;PMID:11544254;PMID:25926640
AFDN:NRXN2	AFDN		NRXN2			CellTalkDB;SingleCellSignalR	FANTOM5;HPRD;PMID:9707552
AFDN:NRXN3	AFDN		NRXN3			CellTalkDB;SingleCellSignalR	FANTOM5;HPRD;PMID:9707552
APP:AGER	APP		AGER			CellTalkDB	PMID:26758977
HMGB1:AGER	HMGB1		AGER			CellTalkDB	PMID:32296583
S100A1:AGER	S100A1		AGER			CellTalkDB	PMID:20192808
S100A8:AGER	S100A8		AGER			CellTalkDB	PMID:28504650
S100A9:AGER	S100A9		AGER			CellTalkDB	PMID:28504650
S100B:AGER	S100B		AGER			CellTalkDB	PMID:20192808
TTR:AGER	TTR		AGER			CellPhoneDB	CellPhoneDB
AGRN:ATP1A3	AGRN		ATP1A3			CellTalkDB;connectomeDB2020;SingleCellSignalR	FANTOM5;PMID:16630822;PMID:26198319;PMID:32196115
AGRN:DAG1	AGRN		DAG1			CellChat;connectomeDB2020;NicheNet	KEGG:hsa04512;KEGG:NicheNet;PMID:7531888
AGRN:ITGB1	AGRN		ITGB1			CellTalkDB;SingleCellSignalR	PMID:9367446;reactome
AGRN:LRP1	AGRN		LRP1			CellTalkDB;SingleCellSignalR	PMID:32196115;reactome
AGRN:LRP2	AGRN		LRP2			CellTalkDB;SingleCellSignalR	PMID:32196115;reactome
AGRN:LRP4	AGRN		LRP4			CellTalkDB;connectomeDB2020;SingleCellSignalR	FANTOM5;PMID:18848351;PMID:26198319;PMID:32196115;reactome
AGRN:MUSK	AGRN		MUSK			CellTalkDB;connectomeDB2020;NicheNet;SingleCellSignalR	FANTOM5;HPMR;PMID:8653787;reactome
AGRP:MC3R	AGRP		MC3R			CellPhoneDB;CellTalkDB;connectomeDB2020;NicheNet;SingleCellSignalR	CellPhoneDB;FANTOM5;HPMR;HPRD;IUPHAR;PMID:11747427;PMID:9311920;PMID:9819197;PMID:9893984
AGRP:MC4R	AGRP		MC4R			CellPhoneDB;CellTalkDB;connectomeDB2020;NicheNet;SingleCellSignalR	CellPhoneDB;FANTOM5;HPMR;HPRD;IUPHAR;PMID:10318826;PMID:11747427;PMID:12815165;PMID:9299416;PMID:9311920
AGRP:MC5R	AGRP		MC5R			CellPhoneDB;CellTalkDB;connectomeDB2020;NicheNet;SingleCellSignalR	CellPhoneDB;FANTOM5;HPRD;IUPHAR;PMID:9892020
AGRP:SDC3	AGRP		SDC3			CellTalkDB;connectomeDB2020;SingleCellSignalR	FANTOM5;PMID:11461706
HRAS:AGTR1	HRAS		AGTR1			CellTalkDB;connectomeDB2020;SingleCellSignalR	FANTOM5;HPRD;PMID:26198319;PMID:32196115;PMID:8753867
TIMP3:AGTR2	TIMP3		AGTR2			CellTalkDB;connectomeDB2020;SingleCellSignalR	FANTOM5;PMID:18344519
AGTRAP:RACK1	AGTRAP		RACK1			CellTalkDB	PMID:11733189
AGT:AGTR1	AGT		AGTR1			CellChat;CellPhoneDB;CellTalkDB;connectomeDB2020;NicheNet;SingleCellSignalR	CellPhoneDB;FANTOM5;HPMR;HPRD;IUPHAR;KEGG:hsa04080;PMID:10193788;PMID:10993080;PMID:12006574;PMID:15930094;PMID:21464395
AGT:AGTR2	AGT		AGTR2			CellPhoneDB;CellTalkDB;connectomeDB2020;NicheNet;SingleCellSignalR	CellPhoneDB;FANTOM5;HPMR;HPRD;IUPHAR;PMID:17138938;PMID:21464395;PMID:2775266;PMID:7850406;PMID:8185599;PMID:8242249;PMID:8315512
AGT:ENPEP	AGT		ENPEP			CellTalkDB;SingleCellSignalR	PMID:29900035
AGT:GRM7	AGT		GRM7			CellTalkDB;SingleCellSignalR	PMID:32196115;reactome
AGT:LRP2	AGT		LRP2			CellTalkDB;connectomeDB2020;NicheNet;SingleCellSignalR	FANTOM5;HPMR;PMID:15467006
AGT:MAS1	AGT		MAS1			CellChat;CellTalkDB;connectomeDB2020;NicheNet;SingleCellSignalR	FANTOM5;HPMR;HPRD;IUPHAR;KEGG:hsa04080;PMID:12829792;PMID:26198319;PMID:32196115
AGT:MTNR1A	AGT		MTNR1A			CellTalkDB;SingleCellSignalR	PMID:32196115;reactome
AHSG:INSR	AHSG		INSR			CellTalkDB;connectomeDB2020;SingleCellSignalR	FANTOM5;HPRD;PMID:7906861
AIMP1:NTRK1	AIMP1		NTRK1			CellPhoneDB	CellPhoneDB
ALB:B2M_FCGRT	ALB		B2M	FCGRT		CellPhoneDB	CellPhoneDB
ALB:LRP2	ALB		LRP2			CellTalkDB;connectomeDB2020;SingleCellSignalR	FANTOM5;HPRD;PMID:11158855;PMID:8898021;PMID:89
CD6:ALCAM	CD6		ALCAM			CellChat;CellPhoneDB;CellTalkDB;connectomeDB2020;NicheNet;SingleCellSignalR	CellPhoneDB;KEGG:hsa04514;KEGG:NicheNet;PMID:23602662;PMID:26146185
ALCAM:CHL1	ALCAM		CHL1			connectomeDB2020	PMID:31300520
ALCAM:L1CAM	ALCAM		L1CAM			connectomeDB2020	PMID:31300520
ALCAM:NRP1	ALCAM		NRP1			connectomeDB2020	PMID:31300520
S100A9:ALCAM	S100A9		ALCAM			CellTalkDB	PMID:27151304
S100B:ALCAM	S100B		ALCAM			CellTalkDB	PMID:23729438
ALKAL1:LTK	ALKAL1		LTK			connectomeDB2020	PMID:26630010
ALKAL2:LTK	ALKAL2		LTK			connectomeDB2020	PMID:26630010
ALKAL1:ALK	ALKAL1		ALK			CellTalkDB;connectomeDB2020	PMID:26418745;PMID:26630010
ALKAL2:ALK	ALKAL2		ALK			CellTalkDB;connectomeDB2020	PMID:26418745;PMID:26630010
MDK:ALK	MDK		ALK			CellChat;CellPhoneDB;CellTalkDB;connectomeDB2020;NicheNet;SingleCellSignalR	CellPhoneDB;FANTOM5;HPMR;HPRD;PMID:12122009;PMID:19459784
PTN:ALK	PTN		ALK			CellChat;CellPhoneDB;CellTalkDB;connectomeDB2020;SingleCellSignalR	CellPhoneDB;FANTOM5;HPRD;PMID:11278720;PMID:25620911;PMID:28356350
VCL:ALK	VCL		ALK			CellTalkDB	PMID:21213368
AMBN:CD63	AMBN		CD63			connectomeDB2020	PMID:17708745;PMID:21149578
AMELX:CD63	AMELX		CD63			connectomeDB2020	PMID:17708745
AMELX:LAMP1	AMELX		LAMP1			CellTalkDB;connectomeDB2020;SingleCellSignalR	FANTOM5;PMID:20382373
AMELX:LAMP2	AMELX		LAMP2			connectomeDB2020	PMID:17708745
AMELY:CD63	AMELY		CD63			connectomeDB2020	PMID:17708745
AMELY:LAMP1	AMELY		LAMP1			connectomeDB2020;SingleCellSignalR	FANTOM5;PMID:20382373
AMELY:LAMP2	AMELY		LAMP2			connectomeDB2020	PMID:17708745
GPI:AMFR	GPI		AMFR			CellTalkDB;connectomeDB2020;NicheNet;SingleCellSignalR	FANTOM5;HPMR;HPRD;PMID:12527360;PMID:16563432;PMID:17
AMH:AMHR2_BMPR1A	AMH		AMHR2	BMPR1A		CellChat;CellPhoneDB;ICELLNET	CellPhoneDB;KEGG:hsa04060;PMID:32333774
AMH:AMHR2_BMPR1B	AMH		AMHR2	BMPR1B		CellPhoneDB	CellPhoneDB
AMH:EGFR	AMH		EGFR			CellTalkDB;connectomeDB2020;SingleCellSignalR	FANTOM5;HPRD;PMID:8596488
ANGPT1:ITGA5	ANGPT1		ITGA5			CellTalkDB;connectomeDB2020;SingleCellSignalR	FANTOM5;HPRD;PMID:15781448
ANGPT1:ITGB1	ANGPT1		ITGB1			CellTalkDB;connectomeDB2020;SingleCellSignalR	FANTOM5;PMID:15690488;PMID:15781448;PMID:19379779
ANGPT1:TEK	ANGPT1		TEK			CellChat;CellPhoneDB;CellTalkDB;connectomeDB2020;NicheNet;SingleCellSignalR	CellPhoneDB;FANTOM5;HPMR;HPRD;IUPHAR;PMID:12427764;PMID:20651738;PMID:8980223;PMID:8980224;PMID:9723709
ANGPT1:TIE1	ANGPT1		TIE1			CellTalkDB;connectomeDB2020;NicheNet;SingleCellSignalR	FANTOM5;HPMR;PMID:11172728
ANGPT2:ITGA5_ITGB1	ANGPT2		ITGA5	ITGB1		CellChat	PMID:20651738;PMID:25635707
ANGPT2:TEK	ANGPT2		TEK			CellChat;CellPhoneDB;CellTalkDB;connectomeDB2020;NicheNet;SingleCellSignalR	CellPhoneDB;FANTOM5;HPMR;HPRD;PMID:20651738;PMID:9204896;PMID:972;PMID:9723709
ANGPT2:TIE1	ANGPT2		TIE1			CellTalkDB;connectomeDB2020;SingleCellSignalR	FANTOM5;PMID:22342979;PMID:27548530
ANGPT4:TEK	ANGPT4		TEK			CellPhoneDB;CellTalkDB;connectomeDB2020;NicheNet;SingleCellSignalR	CellPhoneDB;FANTOM5;HPRD;IUPHAR;PMID:10051567;PMID:15284220
ANGPT4:TIE1	ANGPT4		TIE1			CellTalkDB;SingleCellSignalR	FANTOM5;PMID:15851516
ANGPTL1:ITGA1_ITGB1	ANGPTL1		ITGA1	ITGB1		CellChat	PMID:24478758
ANGPTL1:LILRB1	ANGPTL1		LILRB1			CellChat	PMID:24478758
ANGPTL1:TEK	ANGPTL1		TEK			CellTalkDB;connectomeDB2020;NicheNet;SingleCellSignalR	FANTOM5;HPRD;PMID:10051567
ANGPTL2:ITGA5_ITGB1	ANGPTL2		ITGA5	ITGB1		CellChat	PMID:24478758
ANGPTL2:LILRB1	ANGPTL2		LILRB1			CellChat	PMID:24478758
ANGPTL2:LILRB2	ANGPTL2		LILRB2			CellTalkDB;connectomeDB2020	PMID:24899623;PMID:26056041
ANGPTL2:TIE1	ANGPTL2		TIE1			CellTalkDB;SingleCellSignalR	FANTOM5;PMID:32196115
ANGPTL2:TLR4	ANGPTL2		TLR4			CellChat	PMID:24478758
ANGPTL3:ITGA5	ANGPTL3		ITGA5			CellTalkDB;connectomeDB2020;SingleCellSignalR	FANTOM5;HPRD;PMID:11877390
ANGPTL3:ITGAV_ITGB3	ANGPTL3		ITGAV	ITGB3		CellChat	PMID:11877390
ANGPTL4:CDH11	ANGPTL4		CDH11			CellChat	PMID:30049845
ANGPTL4:CDH5	ANGPTL4		CDH5			CellChat	PMID:30049845
ANGPTL4:GPIHBP1	ANGPTL4		GPIHBP1			CellTalkDB	PMID:25809481
ANGPTL4:ITGA5_ITGB1	ANGPTL4		ITGA5	ITGB1		CellChat	PMID:30049845
ANGPTL4:ITGAV_ITGB3	ANGPTL4		ITGAV	ITGB3		CellChat	PMID:30049845
ANGPTL4:SDC1	ANGPTL4		SDC1			CellChat	PMID:29017031
ANGPTL4:SDC2	ANGPTL4		SDC2			CellChat	PMID:29017031
ANGPTL4:SDC3	ANGPTL4		SDC3			CellChat	PMID:29017031
ANGPTL4:SDC4	ANGPTL4		SDC4			CellChat	PMID:29017031
ANGPTL4:TIE1	ANGPTL4		TIE1			CellTalkDB;SingleCellSignalR	FANTOM5;PMID:32196115
ANGPTL7:LILRB1	ANGPTL7		LILRB1			CellChat	PMID:24478758
ANG:EGFR	ANG		EGFR			CellTalkDB	PMID:30449278
ANG:PLXNB2	ANG		PLXNB2			connectomeDB2020	PMID:29100074
ANOS1:FGFR1	ANOS1		FGFR1			CellTalkDB;connectomeDB2020;SingleCellSignalR	FANTOM5;PMID:19696444
ANOS1:SDC2	ANOS1		SDC2			CellTalkDB;connectomeDB2020;SingleCellSignalR	FANTOM5;HPRD;PMID:26198319;PMID:32196115;PMID:8832397
ANPEP:SELE	ANPEP		SELE			connectomeDB2020	PMID:29777742
GDF11:ANTXR1	GDF11		ANTXR1			CellPhoneDB	CellPhoneDB
WNT5A:ANTXR1	WNT5A		ANTXR1			CellPhoneDB;CellTalkDB	CellPhoneDB;PMID:32103204
ANXA1:DYSF	ANXA1		DYSF			CellTalkDB;connectomeDB2020;SingleCellSignalR	FANTOM5;HPRD;PMID:14506282;PMID:26198319;PMID:32196115
ANXA1:EGFR	ANXA1		EGFR			CellTalkDB;connectomeDB2020;SingleCellSignalR	FANTOM5;HPRD;PMID:15581623
ANXA1:FPR1	ANXA1		FPR1			CellChat;CellPhoneDB;CellTalkDB;connectomeDB2020;NicheNet;SingleCellSignalR	CellPhoneDB;FANTOM5;HPMR;HPRD;IUPHAR;PMID:10882119;PMID:12560218;PMID:13;PMID:23230437
ANXA1:FPR2	ANXA1		FPR2			CellChat;CellPhoneDB;CellTalkDB;connectomeDB2020;NicheNet;SingleCellSignalR	CellPhoneDB;FANTOM5;IUPHAR;PMID:10882119;PMID:12368905;PMID:12560218;PMID:16278303;PMID:22610094;PMID:23230437
ANXA1:FPR2_FPR3	ANXA1		FPR2	FPR3		CellChat	PMID:22610094
ANXA1:FPR3	ANXA1		FPR3			CellPhoneDB;CellTalkDB;connectomeDB2020;NicheNet;SingleCellSignalR	CellPhoneDB;FANTOM5;IUPHAR;PMID:15187149
ANXA1:GRM7	ANXA1		GRM7			CellTalkDB;SingleCellSignalR	PMID:32196115;reactome
ANXA1:MTNR1A	ANXA1		MTNR1A			CellTalkDB;SingleCellSignalR	PMID:32196115;reactome
ANXA2:ROBO4	ANXA2		ROBO4			connectomeDB2020	PMID:29786451
ANXA2:TLR2	ANXA2		TLR2			connectomeDB2020	PMID:26885373
WNT3A:APCDD1	WNT3A		APCDD1			CellTalkDB;connectomeDB2020;SingleCellSignalR	FANTOM5;PMID:20393562
APELA:APLNR	APELA		APLNR			CellChat;CellPhoneDB;CellTalkDB;connectomeDB2020	CellPhoneDB;PMID:25639753;PMID:25995451;PMID:26611206;PMID:28137936;PMID:28663440
APLN:APLNR	APLN		APLNR			CellChat;CellPhoneDB;CellTalkDB;connectomeDB2020;NicheNet;SingleCellSignalR	CellPhoneDB;FANTOM5;HPMR;HPRD;IUPHAR;KEGG:hsa04371;PMID:10617103;PMID:10777510;PMID:11336787;PMID:12603839;PMID:12939143;PMID:15341513;PMID:9792798
APLN:GRM7	APLN		GRM7			CellTalkDB;SingleCellSignalR	PMID:10617103;PMID:10777510;PMID:11336787;PMID:12603839;PMID:12939143;PMID:15341513;PMID:32196115;PMID:9792798;reactome
APLN:MTNR1A	APLN		MTNR1A			CellTalkDB;SingleCellSignalR	PMID:32196115;reactome
APP:APLP1	APP		APLP1			CellTalkDB	PMID:19126676
APP:APLP2	APP		APLP2			CellTalkDB	PMID:19126676
HLA-A:APLP2	HLA-A		APLP2			CellTalkDB;connectomeDB2020;SingleCellSignalR	FANTOM5;HPRD;PMID:19184004
PCSK9:APLP2	PCSK9		APLP2			CellTalkDB	PMID:28495363
APOA1:LDLR	APOA1		LDLR			CellTalkDB;SingleCellSignalR	PMID:16150825;reactome
APOA1:LRP1	APOA1		LRP1			CellTalkDB;SingleCellSignalR	PMID:32196115;reactome
APOA1:LRP2	APOA1		LRP2			CellTalkDB;SingleCellSignalR	PMID:32196115;reactome
APOA2:LDLR	APOA2		LDLR			CellTalkDB;SingleCellSignalR	PMID:32196115;reactome
APOA2:LRP1	APOA2		LRP1			CellTalkDB;SingleCellSignalR	PMID:32196115;reactome
APOA2:LRP2	APOA2		LRP2			CellTalkDB;SingleCellSignalR	PMID:32196115;reactome
APOA4:LDLR	APOA4		LDLR			CellTalkDB;SingleCellSignalR	PMID:32196115;reactome
APOA4:LRP1	APOA4		LRP1			CellTalkDB;SingleCellSignalR	PMID:32196115;reactome
APOA4:LRP2	APOA4		LRP2			CellTalkDB;SingleCellSignalR	PMID:32196115;reactome
APOB:CALCR	APOB		CALCR			CellTalkDB;SingleCellSignalR	FANTOM5;PMID:32196115
APOB:ENO1	APOB		ENO1			connectomeDB2020	PMID:29997113
APOB:ITGAM	APOB		ITGAM			CellTalkDB;SingleCellSignalR	FANTOM5;PMID:32196115
APOB:ITGB2	APOB		ITGB2			CellTalkDB;SingleCellSignalR	FANTOM5;PMID:32196115
APOB:LDLR	APOB		LDLR			CellTalkDB;connectomeDB2020;NicheNet;SingleCellSignalR	FANTOM5;HPMR;HPRD;PMID:11327878;PMID:12;PMID:12031600;reactome
APOB:LRP1	APOB		LRP1			CellTalkDB;SingleCellSignalR	PMID:32196115;reactome
APOB:LRP2	APOB		LRP2			CellTalkDB;connectomeDB2020;SingleCellSignalR	FANTOM5;HPRD;PMID:10330424;reactome
APOB:LRP6	APOB		LRP6			CellTalkDB;SingleCellSignalR	FANTOM5;PMID:22128165;PMID:22461740
APOB:LRP8	APOB		LRP8			CellTalkDB;SingleCellSignalR	FANTOM5;PMID:32196115
APOB:LSR	APOB		LSR			CellTalkDB;connectomeDB2020;SingleCellSignalR	FANTOM5;PMID:7615497
APOB:OLR1	APOB		OLR1			CellTalkDB;connectomeDB2020;SingleCellSignalR	FANTOM5;PMID:9763524
APOB:TLR4	APOB		TLR4			CellTalkDB;SingleCellSignalR	PMID:32196115;reactome
APOB:TLR6	APOB		TLR6			CellTalkDB;SingleCellSignalR	PMID:32196115;reactome
APOB:VLDLR	APOB		VLDLR			CellTalkDB;SingleCellSignalR	PMID:32196115;reactome
APOC1:VLDLR	APOC1		VLDLR			CellTalkDB;SingleCellSignalR	PMID:11353333;reactome
APOC2:LDLR	APOC2		LDLR			CellTalkDB;SingleCellSignalR	PMID:32196115;reactome
APOC2:LRP1	APOC2		LRP1			CellTalkDB;SingleCellSignalR	PMID:32196115;reactome
APOC2:LRP2	APOC2		LRP2			CellTalkDB;SingleCellSignalR	PMID:32196115;reactome
APOC3:LDLR	APOC3		LDLR			CellTalkDB;SingleCellSignalR	PMID:27400128;reactome
APOC3:LRP1	APOC3		LRP1			CellTalkDB;SingleCellSignalR	PMID:27400128;reactome
APOC3:LRP2	APOC3		LRP2			CellTalkDB;SingleCellSignalR	PMID:32196115;reactome
APOC3:SDC2	APOC3		SDC2			CellTalkDB;SingleCellSignalR	FANTOM5;PMID:27400128
APOC3:TLR2	APOC3		TLR2			CellTalkDB;SingleCellSignalR	FANTOM5;PMID:32196115
APOC4:VLDLR	APOC4		VLDLR			CellTalkDB;SingleCellSignalR	PMID:10996355;reactome
APOD:LEPR	APOD		LEPR			CellTalkDB;connectomeDB2020;SingleCellSignalR	FANTOM5;HPRD;PMID:11344130
APOE:CHRNA4	APOE		CHRNA4			CellTalkDB;SingleCellSignalR	FANTOM5;PMID:32196115
APOE:LDLR	APOE		LDLR			CellTalkDB;connectomeDB2020;NicheNet;SingleCellSignalR	FANTOM5;HPMR;HPRD;PMID:11327878;PMID:12;PMID:12036962;reactome
APOE:LRP1	APOE		LRP1			CellTalkDB;connectomeDB2020;SingleCellSignalR	FANTOM5;HPRD;PMID:11421580;PMID:22622580;PMID:2779654;reactome
APOE:LRP2	APOE		LRP2			CellTalkDB;connectomeDB2020;SingleCellSignalR	FANTOM5;HPRD;PMID:11421580;PMID:1464627;PMID:16266282;reactome
APOE:LRP4	APOE		LRP4			CellTalkDB	PMID:25688974
APOE:LRP5	APOE		LRP5			CellTalkDB;connectomeDB2020;NicheNet;SingleCellSignalR	FANTOM5;HPMR;PMID:9832610
APOE:LRP6	APOE		LRP6			CellTalkDB	PMID:22461740
APOE:LRP8	APOE		LRP8			CellTalkDB;connectomeDB2020;NicheNet;SingleCellSignalR	FANTOM5;HPMR;HPRD;PMID:12167620;PMID:12950167
APOE:LSR	APOE		LSR			CellTalkDB	PMID:29178324;PMID:7615497
APOE:SCARB1	APOE		SCARB1			CellTalkDB;connectomeDB2020;SingleCellSignalR	FANTOM5;HPRD;PMID:12138091
APOE:SDC2	APOE		SDC2			CellTalkDB	PMID:15583000
APOE:SORL1	APOE		SORL1			CellTalkDB;connectomeDB2020;NicheNet;SingleCellSignalR	FANTOM5;HPMR;PMID:11294867
APOE:TREM2	APOE		TREM2			CellTalkDB	PMID:27477018
APOE:VLDLR	APOE		VLDLR			CellTalkDB;connectomeDB2020;NicheNet;SingleCellSignalR	FANTOM5;HPMR;HPRD;PMID:12;PMID:12167620;PMID:12870663
APP:CAV1	APP		CAV1			CellTalkDB;connectomeDB2020;SingleCellSignalR	FANTOM5;HPRD;PMID:9553108
APP:CD74	APP		CD74			CellChat;CellPhoneDB;CellTalkDB;connectomeDB2020;SingleCellSignalR	CellPhoneDB;FANTOM5;PMID:19849849
APP:DCC	APP		DCC			CellTalkDB	PMID:22782894
APP:FPR2	APP		FPR2			CellPhoneDB;CellTalkDB;connectomeDB2020;NicheNet;SingleCellSignalR	CellPhoneDB;FANTOM5;IUPHAR;PMID:11;PMID:11160457;PMID:11316806
APP:GPC1	APP		GPC1			CellTalkDB;connectomeDB2020;SingleCellSignalR	FANTOM5;HPRD;PMID:15084524
APP:GRM7	APP		GRM7			CellTalkDB;SingleCellSignalR	PMID:32196115;reactome
APP:LRP1	APP		LRP1			CellTalkDB;connectomeDB2020;SingleCellSignalR	FANTOM5;HPRD;PMID:12212791;PMID:75;PMID:7543026
APP:LRP10	APP		LRP10			CellTalkDB	PMID:22734645
APP:LRP6	APP		LRP6			CellTalkDB	PMID:30232325
APP:MTNR1A	APP		MTNR1A			CellTalkDB;SingleCellSignalR	PMID:32196115;reactome
APP:NCSTN	APP		NCSTN			CellTalkDB;connectomeDB2020;SingleCellSignalR	FANTOM5;HPRD;PMID:10993067
APP:NGFR	APP		NGFR			CellTalkDB;SingleCellSignalR	FANTOM5;PMID:11756426
APP:NOTCH2	APP		NOTCH2			CellTalkDB	PMID:16118793
APP:PLD1	APP		PLD1			CellTalkDB	PMID:16797788
APP:PTGER2	APP		PTGER2			CellTalkDB	PMID:24069330
APP:RPSA	APP		RPSA			CellTalkDB	PMID:24990253
APP:SLC45A3	APP		SLC45A3			SingleCellSignalR	FANTOM5
SLIT2:APP	SLIT2		APP			connectomeDB2020	PMID:28785723
APP:SORL1	APP		SORL1			CellTalkDB	PMID:24833601
SPON1:APP	SPON1		APP			connectomeDB2020	PMID:14983046
APP:TNFRSF21	APP		TNFRSF21			CellTalkDB;connectomeDB2020;SingleCellSignalR	FANTOM5;PMID:19225519
APP:TSPAN12	APP		TSPAN12			CellTalkDB	PMID:28066176
APP:TSPAN15	APP		TSPAN15			CellTalkDB	PMID:28066176
APP:VLDLR	APP		VLDLR			CellTalkDB	PMID:22429478
EFEMP2:AQP1	EFEMP2		AQP1			CellTalkDB;SingleCellSignalR	FANTOM5;HPRD;PMID:16189514
KRTAP4-12:AQP1	KRTAP4-12		AQP1			SingleCellSignalR	FANTOM5;HPRD;PMID:16189514
PIP:AQP5	PIP		AQP5			CellTalkDB	PMID:18696337
AREG:EGFR	AREG		EGFR			CellChat;CellPhoneDB;CellTalkDB;connectomeDB2020;ICELLNET;NicheNet;SingleCellSignalR	CellPhoneDB;cellsignal.com;FANTOM5;HPMR;HPRD;IUPHAR;KEGG:hsa04012;PMID:10085134;PMID:101;PMID:2466334
AREG:EGFR_ERBB2	AREG		EGFR	ERBB2		CellChat	KEGG:hsa04012
AREG:ERBB3	AREG		ERBB3			CellTalkDB;connectomeDB2020;SingleCellSignalR	FANTOM5;PMID:8702723
AREG:ICAM1	AREG		ICAM1			CellPhoneDB	CellPhoneDB
ARF1:CHRM3	ARF1		CHRM3			CellTalkDB;connectomeDB2020;SingleCellSignalR	FANTOM5;HPRD;PMID:12799371
ARF1:INSR	ARF1		INSR			CellTalkDB;connectomeDB2020;SingleCellSignalR	FANTOM5;HPRD;PMID:9197239
ARF4:EGFR	ARF4		EGFR			CellTalkDB	PMID:12446727;PMID:22004728
ARF6:PLD1	ARF6		PLD1			CellTalkDB	PMID:30944160
ARF6:SMAP1	ARF6		SMAP1			CellTalkDB	PMID:15659652
ARTN:GFRA1	ARTN		GFRA1			CellChat;CellTalkDB;connectomeDB2020;SingleCellSignalR	FANTOM5;PMID:11544109;PMID:9883723;reactome
ARTN:RET_GFRA1	ARTN		RET	GFRA1		CellPhoneDB	CellPhoneDB
ARTN:GFRA2	ARTN		GFRA2			CellTalkDB;SingleCellSignalR	PMID:32196115;reactome
ARTN:GFRA3	ARTN		GFRA3			CellChat;CellTalkDB;connectomeDB2020;NicheNet;SingleCellSignalR	FANTOM5;HPMR;HPRD;PMID:11544107;PMID:9883723;PPI;reactome
ARTN:RET_GFRA3	ARTN		RET	GFRA3		CellPhoneDB	CellPhoneDB
PSAP:AR	PSAP		AR			CellTalkDB	PMID:26341737
SERTAD1:AR	SERTAD1		AR			connectomeDB2020	PMID:30230528
HP:ASGR1	HP		ASGR1			CellTalkDB;SingleCellSignalR	FANTOM5;PMID:32196115
TG:ASGR1	TG		ASGR1			CellPhoneDB;CellTalkDB;connectomeDB2020;SingleCellSignalR	CellPhoneDB;FANTOM5;HPRD;PMID:12477859
F8:ASGR2	F8		ASGR2			CellTalkDB;connectomeDB2020;SingleCellSignalR	FANTOM5;HPRD;PMID:15946216
HP:ASGR2	HP		ASGR2			CellTalkDB;SingleCellSignalR	FANTOM5;PMID:32196115
REN:ASIC3	REN		ASIC3			SingleCellSignalR	FANTOM5
ASIP:ATRN	ASIP		ATRN			CellTalkDB;connectomeDB2020;NicheNet;SingleCellSignalR	FANTOM5;HPMR;PMID:11137996
ASIP:F11R	ASIP		F11R			CellTalkDB;connectomeDB2020;SingleCellSignalR	FANTOM5;HPRD;PMID:11447115;PMID:26198319;PMID:32196115
ASIP:MC1R	ASIP		MC1R			CellTalkDB;connectomeDB2020;NicheNet;SingleCellSignalR	FANTOM5;HPMR;HPRD;IUPHAR;PMID:12851328;PMID:9058374;PMID:91
ASIP:MC2R	ASIP		MC2R			CellTalkDB;connectomeDB2020;SingleCellSignalR	FANTOM5;HPRD;PMID:9058374
ASIP:MC3R	ASIP		MC3R			CellTalkDB;connectomeDB2020;NicheNet;SingleCellSignalR	FANTOM5;HPRD;IUPHAR;PMID:9058374
ASIP:MC4R	ASIP		MC4R			CellTalkDB;connectomeDB2020;NicheNet;SingleCellSignalR	FANTOM5;HPRD;IUPHAR;PMID:9058374
ASIP:MC5R	ASIP		MC5R			CellTalkDB;connectomeDB2020;NicheNet;SingleCellSignalR	FANTOM5;HPRD;IUPHAR;PMID:9058374
REN:ATP6AP2	REN		ATP6AP2			CellTalkDB;connectomeDB2020;NicheNet;SingleCellSignalR	FANTOM5;HPMR;HPRD;PMID:12045255
WNT3A:ATP6AP2	WNT3A		ATP6AP2			CellTalkDB;SingleCellSignalR	FANTOM5;PMID:32196115
CXCL12:AVPR1A	CXCL12		AVPR1A			CellTalkDB	PMID:29386406
OXT:AVPR1A	OXT		AVPR1A			CellTalkDB;connectomeDB2020;NicheNet;SingleCellSignalR	FANTOM5;IUPHAR;PMID:10519430;PMID:12660315;PMID:8106369;PMID:9264324;PMID:9322919;PMID:9334232;PMID:9459574;PMID:9884074
VIP:AVPR1A	VIP		AVPR1A			CellPhoneDB;CellTalkDB	CellPhoneDB;PMID:32103204
OXT:AVPR1B	OXT		AVPR1B			CellTalkDB;connectomeDB2020;NicheNet;SingleCellSignalR	FANTOM5;IUPHAR;PMID:16158071;PMID:9264324;PMID:9322919;PMID:9459574;PMID:9884074
C1QTNF1:AVPR2	C1QTNF1		AVPR2			CellTalkDB;connectomeDB2020;SingleCellSignalR	FANTOM5;HPRD;PMID:12409230
OXT:AVPR2	OXT		AVPR2			CellTalkDB;connectomeDB2020;NicheNet;SingleCellSignalR	FANTOM5;IUPHAR;PMID:12660315;PMID:7774575;PMID:9264324;PMID:9322919;PMID:9459574;PMID:9884074
AVP:AVPR1A	AVP		AVPR1A			CellChat;CellPhoneDB;CellTalkDB;connectomeDB2020;NicheNet;SingleCellSignalR	CellPhoneDB;FANTOM5;HPMR;HPRD;IUPHAR;KEGG:hsa04080;PMID:10519430;PMID:10780976;PMID:10866830;PMID:12446593;PMID:15084136;PMID:1560825;PMID:8106369;PMID:9264324;PMID:9322919;PMID:9334232;PMID:9459574;PMID:9864265;PMID:9884074
AVP:AVPR1B	AVP		AVPR1B			CellChat;CellPhoneDB;CellTalkDB;connectomeDB2020;NicheNet;SingleCellSignalR	CellPhoneDB;FANTOM5;HPMR;HPRD;IUPHAR;KEGG:hsa04080;PMID:10519430;PMID:10780976;PMID:12446593;PMID:15084136;PMID:16158071;PMID:7929452;PMID:9264324;PMID:9322919;PMID:9459574;PMID:9864265;PMID:9884074
AVP:AVPR2	AVP		AVPR2			CellChat;CellPhoneDB;CellTalkDB;connectomeDB2020;NicheNet;SingleCellSignalR	CellPhoneDB;FANTOM5;HPMR;HPRD;IUPHAR;KEGG:hsa04080;PMID:10519430;PMID:10780976;PMID:11012895;PMID:11857925;PMID:12446593;PMID:15084136;PMID:7774575;PMID:9264324;PMID:9322919;PMID:9459574;PMID:9864265;PMID:9884074
AVP:GPR20	AVP		GPR20			CellTalkDB;SingleCellSignalR	PMID:32196115;reactome
AVP:GPR84	AVP		GPR84			CellTalkDB;SingleCellSignalR	PMID:32196115;reactome
AVP:LDLR	AVP		LDLR			CellTalkDB;SingleCellSignalR	PMID:32196115;reactome
AVP:LRP2	AVP		LRP2			CellTalkDB;SingleCellSignalR	PMID:32196115;reactome
AVP:OXTR	AVP		OXTR			CellPhoneDB;CellTalkDB;connectomeDB2020;NicheNet;SingleCellSignalR	CellPhoneDB;FANTOM5;HPRD;IUPHAR;PMID:10519430;PMID:11337500;PMID:12446593;PMID:15084136;PMID:16158071;PMID:7475979;PMID:7774575;PMID:7921229;PMID:8955347
AVP:PTH1R	AVP		PTH1R			CellTalkDB;SingleCellSignalR	PMID:32196115;reactome
AVP:RAMP2	AVP		RAMP2			CellTalkDB;SingleCellSignalR	PMID:32196115;reactome
AVP:RAMP3	AVP		RAMP3			CellTalkDB;SingleCellSignalR	PMID:32196115;reactome
AVP:TSHR	AVP		TSHR			CellTalkDB;SingleCellSignalR	PMID:32196115;reactome
AVP:VIPR1	AVP		VIPR1			CellTalkDB;SingleCellSignalR	PMID:32196115;reactome
EGF:AXL	EGF		AXL			CellTalkDB	PMID:27775700
GAS6:AXL	GAS6		AXL			CellChat;CellPhoneDB;CellTalkDB;connectomeDB2020;NicheNet;SingleCellSignalR	CellPhoneDB;FANTOM5;HPMR;HPRD;IUPHAR;PMID:16362042;PMID:27801848;PMID:7854420;PMID:8621659;PMID:8939948
IL15RA:AXL	IL15RA		AXL			CellPhoneDB	CellPhoneDB
PROS1:AXL	PROS1		AXL			CellChat;CellPhoneDB;CellTalkDB;connectomeDB2020;NicheNet;SingleCellSignalR	CellPhoneDB;FANTOM5;HPMR;IUPHAR;PMID:29531161;PMID:7867073
AZGP1:ITGAV	AZGP1		ITGAV			CellTalkDB;connectomeDB2020;SingleCellSignalR	FANTOM5;HPRD;PMID:9813179
B2M:CD1A	B2M		CD1A			CellTalkDB;connectomeDB2020;SingleCellSignalR	FANTOM5;HPRD;PMID:12833155
B2M:CD1B	B2M		CD1B			CellTalkDB;connectomeDB2020;SingleCellSignalR	FANTOM5;HPRD;PMID:12118248
B2M:CD247	B2M		CD247			CellTalkDB;SingleCellSignalR	FANTOM5;PMID:32196115
B2M:CD3D	B2M		CD3D			CellTalkDB;SingleCellSignalR	FANTOM5;PMID:32196115
B2M:CD3G	B2M		CD3G			CellTalkDB;SingleCellSignalR	FANTOM5;PMID:32196115
B2M:HFE	B2M		HFE			CellTalkDB;SingleCellSignalR	FANTOM5;HPRD;PMID:10791995
B2M:HLA-F	B2M		HLA-F			CellTalkDB;connectomeDB2020;SingleCellSignalR	FANTOM5;HPRD;PMID:11169396
B2M:KIR2DL1	B2M		KIR2DL1			CellTalkDB;SingleCellSignalR	FANTOM5;PMID:32196115
B2M:KIR2DL3	B2M		KIR2DL3			CellTalkDB;SingleCellSignalR	FANTOM5;PMID:32196115
B2M:KIR3DL1	B2M		KIR3DL1			CellTalkDB;SingleCellSignalR	FANTOM5;PMID:32196115
B2M:KLRC1	B2M		KLRC1			CellTalkDB;SingleCellSignalR	FANTOM5;PMID:32196115;reactome
B2M:KLRC2	B2M		KLRC2			CellTalkDB;SingleCellSignalR	PMID:32196115;reactome
B2M:KLRD1	B2M		KLRD1			CellTalkDB;SingleCellSignalR	FANTOM5;PMID:32196115;reactome
B2M:LILRB1	B2M		LILRB1			CellTalkDB;connectomeDB2020;SingleCellSignalR	FANTOM5;HPRD;PMID:12897781
B2M:LILRB2	B2M		LILRB2			CellTalkDB;SingleCellSignalR	FANTOM5;PMID:32196115
B2M:TFRC	B2M		TFRC			CellTalkDB;SingleCellSignalR	FANTOM5;PMID:32196115
BAG6:NCR3	BAG6		NCR3			CellChat;CellPhoneDB;connectomeDB2020	CellPhoneDB;PMID:18055229;PMID:18852879;PMID:24133212;PMID:30021652
INHBA:BAMBI	INHBA		BAMBI			CellTalkDB;connectomeDB2020;NicheNet;SingleCellSignalR	FANTOM5;HPMR;PMID:10918299
LAMA5:BCAM	LAMA5		BCAM			CellTalkDB;connectomeDB2020;SingleCellSignalR	FANTOM5;HPRD;PMID:11;PMID:11133776;PMID:12244066
BCAN:EGFR	BCAN		EGFR			CellTalkDB;SingleCellSignalR	FANTOM5;PMID:32196115
BCAN:NRCAM	BCAN		NRCAM			CellTalkDB;SingleCellSignalR	FANTOM5;PMID:32196115
KNG1:BDKRB1	KNG1		BDKRB1			CellChat;CellPhoneDB;CellTalkDB;connectomeDB2020;NicheNet;SingleCellSignalR	CellPhoneDB;FANTOM5;HPMR;IUPHAR;KEGG:hsa04080;PMID:10422787;PMID:8063797;PMID:8856107;PMID:9111052;PMID:9313952
KNG1:BDKRB2	KNG1		BDKRB2			CellChat;CellTalkDB;connectomeDB2020;NicheNet;SingleCellSignalR	FANTOM5;HPMR;IUPHAR;KEGG:hsa04080;PMID:8063797;PMID:8302267;PMID:9203620
BDNF:BEX3	BDNF		BEX3			CellTalkDB;SingleCellSignalR	FANTOM5;HPMR;PMID:10764727;PMID:7644540
BDNF:DDR1	BDNF		DDR1			SingleCellSignalR	FANTOM5
BDNF:DRD4	BDNF		DRD4			CellTalkDB;SingleCellSignalR	FANTOM5;PMID:32196115
BDNF:F11R	BDNF		F11R			CellPhoneDB	CellPhoneDB
BDNF:GPR152	BDNF		GPR152			CellPhoneDB	CellPhoneDB
BDNF:NCAM1	BDNF		NCAM1			CellPhoneDB	CellPhoneDB
BDNF:NGFR	BDNF		NGFR			CellPhoneDB;CellTalkDB;connectomeDB2020;NicheNet;SingleCellSignalR	CellPhoneDB;FANTOM5;IUPHAR;PMID:10200483;PMID:25354496;PMID:29450725
BDNF:NTRK2	BDNF		NTRK2			CellChat;CellPhoneDB;CellTalkDB;connectomeDB2020;NicheNet;SingleCellSignalR	CellPhoneDB;FANTOM5;HPMR;HPRD;PMID:27908981;PMID:7644540;PMID:931;PMID:9312147;PPI
BDNF:SORT1	BDNF		SORT1			CellPhoneDB;CellTalkDB;connectomeDB2020;SingleCellSignalR	CellPhoneDB;FANTOM5;HPRD;PMID:15987945
NGF:BEX3	NGF		BEX3			CellTalkDB;SingleCellSignalR	FANTOM5;PMID:32196115
NTF4:BEX3	NTF4		BEX3			CellTalkDB;connectomeDB2020;SingleCellSignalR	FANTOM5;HPMR;PMID:7679912
BGN:FGFR3	BGN		FGFR3			connectomeDB2020	PMID:25260943
BGN:LY96	BGN		LY96			CellTalkDB;SingleCellSignalR	FANTOM5;PMID:32196115
BGN:TLR1	BGN		TLR1			CellTalkDB;SingleCellSignalR	FANTOM5;PMID:32196115
BGN:TLR2	BGN		TLR2			CellTalkDB;connectomeDB2020;SingleCellSignalR	FANTOM5;PMID:16025156
BGN:TLR4	BGN		TLR4			CellTalkDB;connectomeDB2020;SingleCellSignalR	FANTOM5;PMID:16025156
BMP10:BMPR1A	BMP10		BMPR1A			CellTalkDB;connectomeDB2020;NicheNet;SingleCellSignalR	FANTOM5;HPMR;PMID:16049014;PMID:28646109;PPI
BMP10:BMPR1B	BMP10		BMPR1B			CellTalkDB;connectomeDB2020;NicheNet;SingleCellSignalR	FANTOM5;PMID:15621726;PMID:16049014;PPI
BMP10:ENG	BMP10		ENG			CellTalkDB;connectomeDB2020;SingleCellSignalR	FANTOM5;PMID:21737454
BMP10:FFAR2	BMP10		FFAR2			CellPhoneDB	CellPhoneDB
BMP10:GPR152	BMP10		GPR152			CellPhoneDB	CellPhoneDB
BMP10:KIR2DL3	BMP10		KIR2DL3			CellPhoneDB	CellPhoneDB
BMP10:KIR3DL1	BMP10		KIR3DL1			CellPhoneDB	CellPhoneDB
BMP10:KIR3DS1	BMP10		KIR3DS1			CellPhoneDB	CellPhoneDB
BMP10:VSIR	BMP10		VSIR			CellPhoneDB	CellPhoneDB
BMP15:BMPR1A	BMP15		BMPR1A			CellTalkDB;connectomeDB2020;NicheNet;SingleCellSignalR	FANTOM5;PMID:15621726;PMID:24140593;PMID:2419820;PPI
BMP15:BMPR1B_BMPR2	BMP15		BMPR1B	BMPR2		CellChat;CellPhoneDB;ICELLNET	CellPhoneDB;KEGG:hsa04350;PMID:17878607;PMID:26893294
BMP1:BMPR1A	BMP1		BMPR1A			CellTalkDB	PMID:15621726
BMP1:BMPR1B	BMP1		BMPR1B			CellTalkDB	PMID:15621726
BMP1:BMPR2	BMP1		BMPR2			CellTalkDB	PMID:15621726
BMP2:BMPR1A_BMPR2	BMP2		BMPR1A	BMPR2		CellChat;CellPhoneDB;ICELLNET	CellPhoneDB;KEGG:hsa04350;PMID:18436533;PMID:26893266
BMP2:BMPR1B_BMPR2	BMP2		BMPR1B	BMPR2		CellChat;CellPhoneDB;ICELLNET	CellPhoneDB;KEGG:hsa04350;PMID:18436533;PMID:26893269
BMP2:ENG	BMP2		ENG			CellTalkDB;connectomeDB2020;SingleCellSignalR	FANTOM5;HPRD;PMID:9872992
BMP2:GPC1	BMP2		GPC1			CellTalkDB	PMID:23624389
BMP2:HJV	BMP2		HJV			CellTalkDB;connectomeDB2020;SingleCellSignalR	FANTOM5;PMID:18287331
BMP2:RGMB	BMP2		RGMB			connectomeDB2020	PMID:15671031
BMP2:SMO	BMP2		SMO			CellPhoneDB;CellTalkDB	CellPhoneDB;PMID:32103204
BMP3:BMPR1A	BMP3		BMPR1A			CellTalkDB;NicheNet	FANTOM5;PMID:11263666;PMID:15621726
BMP3:BMPR1B	BMP3		BMPR1B			CellTalkDB;NicheNet	FANTOM5;PMID:11263666;PMID:15621726
BMP3:BMPR2	BMP3		BMPR2			CellTalkDB;NicheNet	FANTOM5;PMID:11263666;PMID:15621726
BMP4:BMPR1A_BMPR2	BMP4		BMPR1A	BMPR2		CellChat;CellPhoneDB;ICELLNET	CellPhoneDB;KEGG:hsa04350;PMID:18436533;PMID:26893272
BMP4:BMPR1B_BMPR2	BMP4		BMPR1B	BMPR2		CellChat;CellPhoneDB;ICELLNET	CellPhoneDB;KEGG:hsa04350;PMID:18436533;PMID:26893275
BMP4:CFC1	BMP4		CFC1			connectomeDB2020	PMID:28126904
BMP4:HJV	BMP4		HJV			CellTalkDB;SingleCellSignalR	FANTOM5;PMID:18326817
BMP4:LRP6	BMP4		LRP6			CellTalkDB	PMID:19553665
BMP4:RGMB	BMP4		RGMB			connectomeDB2020	PMID:15671031
BMP5:BMPR1A_BMPR2	BMP5		BMPR1A	BMPR2		CellChat;CellPhoneDB;ICELLNET	CellPhoneDB;KEGG:hsa04350;PMID:26893300;PMID:27481709
BMP5:BMPR1B_BMPR2	BMP5		BMPR1B	BMPR2		CellChat;CellPhoneDB;ICELLNET	CellPhoneDB;KEGG:hsa04350;PMID:26893303;PMID:27481709
BMP5:HJV	BMP5		HJV			CellTalkDB;connectomeDB2020;SingleCellSignalR	FANTOM5;PMID:23029472
BMP6:BMPR1A_BMPR2	BMP6		BMPR1A	BMPR2		CellChat;CellPhoneDB;ICELLNET	CellPhoneDB;KEGG:hsa04350;PMID:26893309;PMID:27481709
BMP6:BMPR1B_BMPR2	BMP6		BMPR1B	BMPR2		CellChat;CellPhoneDB;ICELLNET	CellPhoneDB;KEGG:hsa04350;PMID:26893312;PMID:27481709
BMP6:HJV	BMP6		HJV			CellTalkDB;connectomeDB2020	PMID:23029472
BMP7:BMPR1A_BMPR2	BMP7		BMPR1A	BMPR2		CellChat;CellPhoneDB;ICELLNET	CellPhoneDB;KEGG:hsa04350;PMID:26893318;PMID:27481709
BMP7:BMPR1B_BMPR2	BMP7		BMPR1B	BMPR2		CellChat;CellPhoneDB;ICELLNET	CellPhoneDB;KEGG:hsa04350;PMID:26893321;PMID:27481709
BMP7:ENG	BMP7		ENG			CellTalkDB;connectomeDB2020;SingleCellSignalR	FANTOM5;HPRD;PMID:9872992
BMP7:HJV	BMP7		HJV			connectomeDB2020	PMID:23029472
BMP7:PTPRK	BMP7		PTPRK			CellPhoneDB	CellPhoneDB
BMP7:SLAMF1	BMP7		SLAMF1			CellPhoneDB	CellPhoneDB
BMP8A:BMPR1A_BMPR2	BMP8A		BMPR1A	BMPR2		CellChat;CellPhoneDB;ICELLNET	CellPhoneDB;KEGG:hsa04350;PMID:26893327;PMID:27481709
BMP8A:BMPR1B_BMPR2	BMP8A		BMPR1B	BMPR2		CellChat;CellPhoneDB;ICELLNET	CellPhoneDB;KEGG:hsa04350;PMID:26893330;PMID:27481709
BMP8A:TGFBR1	BMP8A		TGFBR1			connectomeDB2020	PMID:28465413
BMP8A:TGFBR2	BMP8A		TGFBR2			connectomeDB2020	PMID:28465413
BMP8B:BMPR1A_BMPR2	BMP8B		BMPR1A	BMPR2		CellChat;ICELLNET	KEGG:hsa04350;PMID:26893336;PMID:27481709
BMP8B:BMPR1B_BMPR2	BMP8B		BMPR1B	BMPR2		CellChat;ICELLNET	KEGG:hsa04350;PMID:26893339;PMID:27481709
BMP8B:PLAUR	BMP8B		PLAUR			CellPhoneDB;CellTalkDB	CellPhoneDB;PMID:32103204
BMPR1B_BMPR2:BMPR1A	BMPR1B	BMPR2	BMPR1A			CellPhoneDB	CellPhoneDB
GDF5:BMPR1A_BMPR2	GDF5		BMPR1A	BMPR2		CellChat;CellPhoneDB;ICELLNET	CellPhoneDB;KEGG:hsa04350;PMID:26893278;PMID:27481709
GDF6:BMPR1A_BMPR2	GDF6		BMPR1A	BMPR2		CellChat;CellPhoneDB;ICELLNET	CellPhoneDB;KEGG:hsa04350;PMID:26893284;PMID:27481709
GDF7:BMPR1A_BMPR2	GDF7		BMPR1A	BMPR2		CellChat;CellPhoneDB;ICELLNET	CellPhoneDB;KEGG:hsa04350;PMID:26893290;PMID:27481709
GDF1:BMPR1A	GDF1		BMPR1A			connectomeDB2020	PMID:28955827
GDF11:BMPR1A	GDF11		BMPR1A			CellTalkDB	PMID:32196115
GDF9:BMPR1A	GDF9		BMPR1A			CellTalkDB;connectomeDB2020;SingleCellSignalR	FANTOM5;HPRD;PMID:11;PMID:12135884
GDF5:BMPR1B_BMPR2	GDF5		BMPR1B	BMPR2		CellChat;CellPhoneDB;ICELLNET	CellPhoneDB;KEGG:hsa04350;PMID:26893281;PMID:27481709
GDF6:BMPR1B_BMPR2	GDF6		BMPR1B	BMPR2		CellChat;CellPhoneDB;ICELLNET	CellPhoneDB;KEGG:hsa04350;PMID:26893287;PMID:27481709
GDF7:BMPR1B_BMPR2	GDF7		BMPR1B	BMPR2		CellChat;CellPhoneDB;ICELLNET	CellPhoneDB;KEGG:hsa04350;PMID:26893293;PMID:27481709
FST:BMPR1B	FST		BMPR1B			CellTalkDB;SingleCellSignalR	FANTOM5;PMID:32196115
GDF11:BMPR1B	GDF11		BMPR1B			CellTalkDB	PMID:32196115
GDF9:BMPR1B	GDF9		BMPR1B			CellTalkDB;connectomeDB2020;SingleCellSignalR	FANTOM5;HPRD;PMID:12135884
RGMA:BMPR1B	RGMA		BMPR1B			CellTalkDB;SingleCellSignalR	FANTOM5;PMID:32196115
RGMB:BMPR1B	RGMB		BMPR1B			CellTalkDB;SingleCellSignalR	FANTOM5;PMID:32196115
C4BPA:BMPR2	C4BPA		BMPR2			CellTalkDB;connectomeDB2020;SingleCellSignalR	FANTOM5;HPRD;PMID:15188402
FST:BMPR2	FST		BMPR2			CellTalkDB;SingleCellSignalR	FANTOM5;PMID:32196115
GDF1:BMPR2	GDF1		BMPR2			connectomeDB2020	PMID:28955827
GDF11:BMPR2	GDF11		BMPR2			CellTalkDB	PMID:32196115
GDF9:TGFBR1_BMPR2	GDF9		TGFBR1	BMPR2		CellPhoneDB;ICELLNET	CellPhoneDB;PMID:12135884,1468485
RGMA:BMPR2	RGMA		BMPR2			CellTalkDB;SingleCellSignalR	FANTOM5;PMID:32196115
RGMB:BMPR2	RGMB		BMPR2			CellTalkDB;SingleCellSignalR	FANTOM5;PMID:32196115
DHH:BOC	DHH		BOC			CellTalkDB;connectomeDB2020;SingleCellSignalR	FANTOM5;PMID:20519495
IHH:BOC	IHH		BOC			CellTalkDB;connectomeDB2020;SingleCellSignalR	FANTOM5;PMID:20519495
SHH:BOC	SHH		BOC			CellTalkDB;connectomeDB2020;NicheNet;SingleCellSignalR	FANTOM5;HPMR;PMID:17086203
GRP:BRS3	GRP		BRS3			CellTalkDB;connectomeDB2020;SingleCellSignalR	FANTOM5;PMID:11112777
NMB:BRS3	NMB		BRS3			CellTalkDB;connectomeDB2020;SingleCellSignalR	FANTOM5;PMID:26198319;PMID:32196115;PMID:9920658
BSG:SELE	BSG		SELE			CellTalkDB;connectomeDB2020;SingleCellSignalR	PMID:19443639
BSG:SLC16A1	BSG		SLC16A1			connectomeDB2020	PMID:21792931
BSG:SLC16A7	BSG		SLC16A7			connectomeDB2020	PMID:21792931
BST1:CAV1	BST1		CAV1			CellTalkDB;SingleCellSignalR	FANTOM5;HPRD;PMID:11866528
BST2:LILRA4	BST2		LILRA4			CellPhoneDB;CellTalkDB;connectomeDB2020;SingleCellSignalR	CellPhoneDB;PMID:19564354;PMID:20193018
BST2:LILRB3	BST2		LILRB3			CellChat	PMID:19564354
BTC:EGFR	BTC		EGFR			CellChat;CellPhoneDB;CellTalkDB;connectomeDB2020;NicheNet;SingleCellSignalR	CellPhoneDB;cellsignal.com;FANTOM5;HPMR;HPRD;IUPHAR;KEGG:hsa04012;PMID:8144591;PMID:9528863;PMID:953
BTC:EGFR_ERBB2	BTC		EGFR	ERBB2		CellChat	KEGG:hsa04012
BTC:ERBB2_ERBB4	BTC		ERBB2	ERBB4		CellChat	KEGG:hsa04012
BTC:ERBB3	BTC		ERBB3			CellPhoneDB;CellTalkDB;connectomeDB2020;NicheNet;SingleCellSignalR	CellPhoneDB;cellsignal.com;FANTOM5;PMID:9312020
BTC:ERBB4	BTC		ERBB4			CellChat;CellPhoneDB;CellTalkDB;connectomeDB2020;NicheNet;SingleCellSignalR	CellPhoneDB;cellsignal.com;FANTOM5;HPMR;HPRD;IUPHAR;KEGG:hsa04012;PMID:10214951;PMID:11;PMID:11254912
BTLA:CD247	BTLA		CD247			CellTalkDB;SingleCellSignalR	FANTOM5;PMID:32196115
BTLA:CD79A	BTLA		CD79A			CellTalkDB;connectomeDB2020;SingleCellSignalR	FANTOM5;PMID:19155498
BTLA:TNFRSF14	BTLA		TNFRSF14			CellChat;CellPhoneDB;CellTalkDB;connectomeDB2020;ICELLNET;NicheNet;SingleCellSignalR	CellPhoneDB;FANTOM5;HPRD;IUPHAR;PMID:12796776;PMID:15568026;PMID:21941365;PMID:22437870;PPI
BTLA:VTCN1	BTLA		VTCN1			CellTalkDB;connectomeDB2020;ICELLNET;SingleCellSignalR	FANTOM5;HPRD;PMID:12796776
C1QA:CD33	C1QA		CD33			connectomeDB2020	PMID:28325905
C1QA:CD93	C1QA		CD93			CellTalkDB;connectomeDB2020;SingleCellSignalR	FANTOM5;HPRD;PMID:9476117
C1QA:CR1	C1QA		CR1			CellTalkDB;SingleCellSignalR	FANTOM5;HPRD;PMID:10528211
C1QA:CSPG4	C1QA		CSPG4			CellTalkDB;connectomeDB2020;SingleCellSignalR	FANTOM5;HPRD;PMID:9013976
C1QB:C1QBP	C1QB		C1QBP			CellTalkDB	PMID:31744753
C1QB:CD33	C1QB		CD33			connectomeDB2020	PMID:28325905
C1QB:LRP1	C1QB		LRP1			CellTalkDB;connectomeDB2020;SingleCellSignalR	FANTOM5;PMID:11560994
C1QTNF5:MFRP	C1QTNF5		MFRP			CellTalkDB;SingleCellSignalR	FANTOM5;HPRD;PMID:12944416;PMID:21810984
C1orf112:PLSCR4	C1orf112		PLSCR4			SingleCellSignalR	FANTOM5
C1orf194:PLSCR4	C1orf194		PLSCR4			SingleCellSignalR	FANTOM5
C4A:C3AR1	C4A		C3AR1			CellChat;CellTalkDB;connectomeDB2020;SingleCellSignalR	FANTOM5;HPRD;PMID:16234578;PMID:9725198
C3:C3AR1	C3		C3AR1			CellChat;CellPhoneDB;CellTalkDB;connectomeDB2020;ICELLNET;NicheNet;SingleCellSignalR	CellPhoneDB;FANTOM5;HPMR;HPRD;IUPHAR;KEGG:hsa04080;PMID:11342658;PMID:20527893;PMID:21;PMID:8702752
C3:C5AR2	C3		C5AR2			CellTalkDB;connectomeDB2020;SingleCellSignalR	FANTOM5;HPRD;PMID:11773063
C3:CD19	C3		CD19			CellTalkDB;connectomeDB2020;SingleCellSignalR	FANTOM5;PMID:15454921
C3:CD46	C3		CD46			CellTalkDB;connectomeDB2020;SingleCellSignalR	FANTOM5;HPRD;PMID:1717583
C3:CD81	C3		CD81			CellTalkDB;SingleCellSignalR	FANTOM5;PMID:15886112
C3:CR1	C3		CR1			CellTalkDB;connectomeDB2020;SingleCellSignalR	FANTOM5;HPRD;PMID:10382758;PMID:104;PMID:9988761
C3:CR2	C3		CR2			CellChat;CellTalkDB;connectomeDB2020;ICELLNET	PMID:16234578;PMID:17434528;PMID:30566277;PMID:6230668
C3:GRM7	C3		GRM7			CellTalkDB;SingleCellSignalR	PMID:32196115;reactome
C3:IFITM1	C3		IFITM1			CellTalkDB;SingleCellSignalR	FANTOM5;PMID:32196115
C3:ITGB2_ITGAM	C3		ITGB2	ITGAM		CellChat;CellPhoneDB	CellPhoneDB;PMID:16234578
C3:ITGAX_ITGB2	C3		ITGAX	ITGB2		CellChat	PMID:16234578
C3:LRP1	C3		LRP1			CellTalkDB;connectomeDB2020;NicheNet;SingleCellSignalR	FANTOM5;HPMR;HPRD;PMID:10608878
C3:MTNR1A	C3		MTNR1A			CellTalkDB;SingleCellSignalR	PMID:32196115;reactome
C3:NRP1	C3		NRP1			connectomeDB2020	PMID:31572401
C4A:C5AR2	C4A		C5AR2			CellTalkDB;connectomeDB2020;SingleCellSignalR	FANTOM5;HPRD;PMID:11773063
C4A:CR1	C4A		CR1			CellTalkDB;connectomeDB2020;SingleCellSignalR	FANTOM5;HPRD;PMID:8422437
C4A:CR2	C4A		CR2			CellChat	PMID:16234578
C4A:NRP1	C4A		NRP1			connectomeDB2020	PMID:31572401
C4BPA:CD40	C4BPA		CD40			CellTalkDB;connectomeDB2020;SingleCellSignalR	FANTOM5;PMID:12818164
C4BPA:LRP1	C4BPA		LRP1			CellTalkDB;connectomeDB2020;SingleCellSignalR	FANTOM5;HPRD;PMID:11705989
C4B:CD46	C4B		CD46			CellTalkDB;connectomeDB2020;SingleCellSignalR	FANTOM5;HPRD;PMID:1717583
C4B:CR1	C4B		CR1			CellTalkDB;connectomeDB2020;SingleCellSignalR	FANTOM5;HPRD;PMID:10528211
FN1:C5AR1	FN1		C5AR1			CellTalkDB;SingleCellSignalR	FANTOM5;PMID:32196115
RPS19:C5AR1	RPS19		C5AR1			CellPhoneDB;connectomeDB2020;NicheNet;SingleCellSignalR	CellPhoneDB;FANTOM5;HPRD;IUPHAR;PMID:11107061;PMID:11733378;PMID:12
C5:C5AR1	C5		C5AR1			CellChat;CellPhoneDB;CellTalkDB;connectomeDB2020;NicheNet;SingleCellSignalR	CellPhoneDB;FANTOM5;HPMR;HPRD;IUPHAR;KEGG:hsa04080;PMID:10602324;PMID:11773063;PMID:15661745;PMID:1847994;PMID:9553099;PMID:9881961
C5:C5AR2	C5		C5AR2			CellPhoneDB;CellTalkDB;connectomeDB2020;NicheNet;SingleCellSignalR	CellPhoneDB;FANTOM5;HPMR;IUPHAR;PMID:11773063;PMID:12899627;PMID:13
C5:GRM7	C5		GRM7			CellTalkDB;SingleCellSignalR	PMID:32196115;reactome
C5:MTNR1A	C5		MTNR1A			CellTalkDB;SingleCellSignalR	PMID:32196115;reactome
C6orf15:DDR1	C6orf15		DDR1			SingleCellSignalR	FANTOM5
ECM1:CACHD1	ECM1		CACHD1			SingleCellSignalR	FANTOM5
HHIPL2:CACHD1	HHIPL2		CACHD1			SingleCellSignalR	FANTOM5
LTA:CACHD1	LTA		CACHD1			SingleCellSignalR	FANTOM5
NCAM1:CACNA1C	NCAM1		CACNA1C			CellTalkDB;SingleCellSignalR	FANTOM5;PMID:32196115
RIMS1:CACNA1C	RIMS1		CACNA1C			CellTalkDB;SingleCellSignalR	FANTOM5;HPRD;PMID:11438519
CADM1:CADM1	CADM1		CADM1			CellChat;CellPhoneDB;connectomeDB2020;NicheNet	CellPhoneDB;KEGG:NicheNet;PMID:12826663;PMID:17250899;PMID:22703826;PMID:24503895;PMID:25268382
CADM3:CADM1	CADM3		CADM1			CellPhoneDB;connectomeDB2020	CellPhoneDB;PMID:15741237
CRTAM:CADM1	CRTAM		CADM1			CellPhoneDB;connectomeDB2020	CellPhoneDB;PMID:15811952
CADM1:NECTIN3	CADM1		NECTIN3			CellPhoneDB;connectomeDB2020	CellPhoneDB;PMID:22703826
CADM3:CADM3	CADM3		CADM3			CellChat;connectomeDB2020;NicheNet	KEGG:hsa04514;KEGG:NicheNet;PMID:15741237
CADM3:CADM4	CADM3		CADM4			CellPhoneDB	CellPhoneDB
CADM3:EPB41L1	CADM3		EPB41L1			CellPhoneDB	CellPhoneDB
CADM3:NECTIN1	CADM3		NECTIN1			CellChat;CellPhoneDB;connectomeDB2020	CellPhoneDB;PMID:15741237;PMID:23027581
CADM3:NECTIN3	CADM3		NECTIN3			CellPhoneDB;connectomeDB2020	CellPhoneDB;PMID:15741237
CALCA:CALCR	CALCA		CALCR			CellChat;CellPhoneDB;CellTalkDB;connectomeDB2020;ICELLNET;NicheNet;SingleCellSignalR	CellPhoneDB;FANTOM5;HPMR;IUPHAR;KEGG:hsa04080;PMID:10342886;PMID:11023820;PMID:11033437;PMID:12565884;PMID:1331173;PMID:14722252;PMID:15692146;PMID:2158663;PMID:6148938;PMID:7588285;PMID:9487987
CALCA:CALCRL	CALCA		CALCRL			CellChat;CellTalkDB;connectomeDB2020;NicheNet;SingleCellSignalR	FANTOM5;HPMR;HPRD;KEGG:hsa04080;PMID:12234182;PMID:14668209;PMID:3001670;PMID:8626685;PMID:9620797
CALCA:CALCRL_RAMP1	CALCA		CALCRL	RAMP1		ICELLNET	PMID:9620797
CALCA:CALCRL_RAMP2	CALCA		CALCRL	RAMP2		ICELLNET	PMID:9620797
CALCA:CALCRL_RAMP3	CALCA		CALCRL	RAMP3		ICELLNET	PMID:9620797
CALCA:GPR20	CALCA		GPR20			CellTalkDB;SingleCellSignalR	PMID:32196115;reactome
CALCA:GPR84	CALCA		GPR84			CellTalkDB;SingleCellSignalR	PMID:32196115;reactome
CALCA:PTH1R	CALCA		PTH1R			CellTalkDB;SingleCellSignalR	PMID:32196115;reactome
CALCA:TSHR	CALCA		TSHR			CellTalkDB;SingleCellSignalR	PMID:32196115;reactome
CALCA:VIPR1	CALCA		VIPR1			CellTalkDB;SingleCellSignalR	PMID:32196115;reactome
CALCB:CALCR	CALCB		CALCR			CellChat;CellPhoneDB;CellTalkDB;connectomeDB2020;NicheNet;SingleCellSignalR	CellPhoneDB;FANTOM5;IUPHAR;KEGG:hsa04080;PMID:15692146
CALCB:CALCRL	CALCB		CALCRL			CellChat;CellTalkDB;connectomeDB2020;NicheNet;SingleCellSignalR	FANTOM5;HPMR;KEGG:hsa04080;PMID:12196113
CALCB:GPR20	CALCB		GPR20			CellTalkDB;SingleCellSignalR	PMID:32196115;reactome
CALCB:GPR84	CALCB		GPR84			CellTalkDB;SingleCellSignalR	PMID:32196115;reactome
CALCB:PTH1R	CALCB		PTH1R			CellTalkDB;SingleCellSignalR	PMID:32196115;reactome
CALCB:RAMP1	CALCB		RAMP1			CellTalkDB;connectomeDB2020;NicheNet;SingleCellSignalR	FANTOM5;HPMR;PMID:12529937
CALCB:RAMP2	CALCB		RAMP2			CellTalkDB;SingleCellSignalR	PMID:26423127;reactome
CALCB:RAMP3	CALCB		RAMP3			CellTalkDB;SingleCellSignalR	PMID:26423127;reactome
CALCB:TSHR	CALCB		TSHR			CellTalkDB;SingleCellSignalR	PMID:32196115;reactome
CALCB:VIPR1	CALCB		VIPR1			CellTalkDB;SingleCellSignalR	PMID:32196115;reactome
IAPP:CALCRL	IAPP		CALCRL			CellChat	KEGG:hsa04080
IAPP:CALCR	IAPP		CALCR			CellChat;CellPhoneDB;CellTalkDB;connectomeDB2020;NicheNet;SingleCellSignalR	CellPhoneDB;FANTOM5;HPMR;IUPHAR;KEGG:hsa04080;PMID:10342886;PMID:12529937;PMID:9487987
MBL2:CALCR	MBL2		CALCR			CellTalkDB;SingleCellSignalR	FANTOM5;HPRD;PMID:11560994
CALR:HLA-F	CALR		HLA-F			CellTalkDB;SingleCellSignalR	FANTOM5;PMID:32196115
CALR:ITGA2B	CALR		ITGA2B			CellTalkDB;SingleCellSignalR	FANTOM5;HPRD;PMID:14985176
CALR:ITGA3	CALR		ITGA3			CellTalkDB;connectomeDB2020;SingleCellSignalR	FANTOM5;HPRD;PMID:113;PMID:11327697;PMID:8006073
CALR:ITGAV	CALR		ITGAV			CellTalkDB;connectomeDB2020;SingleCellSignalR	FANTOM5;HPRD;PMID:12196561
CALR:LRP1	CALR		LRP1			CellTalkDB;connectomeDB2020;SingleCellSignalR	FANTOM5;HPRD;PMID:12821648;PMID:13;PMID:14980518;PMID:22045000
CALR:MPL	CALR		MPL			CellTalkDB	PMID:32462673
CALR:MTNR1A	CALR		MTNR1A			CellTalkDB;connectomeDB2020;SingleCellSignalR	FANTOM5;HPRD;PMID:17215244
CALR:SCARF1	CALR		SCARF1			CellTalkDB;connectomeDB2020;NicheNet;SingleCellSignalR	FANTOM5;HPMR;HPRD;PMID:15371419
CALR:TSHR	CALR		TSHR			CellTalkDB;connectomeDB2020;SingleCellSignalR	FANTOM5;HPRD;PMID:12383251
CAMP:EGFR	CAMP		EGFR			CellTalkDB;SingleCellSignalR	FANTOM5;PMID:26527065
CAMP:FPR2	CAMP		FPR2			CellPhoneDB;CellTalkDB;connectomeDB2020;NicheNet;SingleCellSignalR	CellPhoneDB;FANTOM5;HPMR;HPRD;IUPHAR;PMID:11015447
CAMP:IGF1R	CAMP		IGF1R			CellTalkDB;SingleCellSignalR	FANTOM5;PMID:32196115
CAMP:P2RX7	CAMP		P2RX7			CellTalkDB;SingleCellSignalR	FANTOM5;PMID:30847383
HLA-B:CANX	HLA-B		CANX			CellTalkDB;connectomeDB2020;SingleCellSignalR	FANTOM5;PMID:7876141
RETN:CAP1	RETN		CAP1			CellChat	PMID:30809105
CRISP2:CATSPER1	CRISP2		CATSPER1			CellTalkDB	PMID:30759213
EFEMP2:CATSPER1	EFEMP2		CATSPER1			SingleCellSignalR	FANTOM5;HPRD;PMID:16189514
KRTAP4-12:CATSPER1	KRTAP4-12		CATSPER1			SingleCellSignalR	FANTOM5;HPRD;PMID:16189514
CCN1:CAV1	CCN1		CAV1			CellTalkDB;SingleCellSignalR	FANTOM5;PMID:32196115
EGF:CAV1	EGF		CAV1			CellTalkDB;SingleCellSignalR	FANTOM5;PMID:32196115
HRAS:CAV1	HRAS		CAV1			CellTalkDB;connectomeDB2020;SingleCellSignalR	FANTOM5;HPRD;PMID:8621645
ICAM1:CAV1	ICAM1		CAV1			CellTalkDB;SingleCellSignalR	FANTOM5;PMID:32196115
PTGS2:CAV1	PTGS2		CAV1			CellTalkDB;connectomeDB2020;SingleCellSignalR	FANTOM5;HPRD;PMID:11432874
TGFB1:CAV1	TGFB1		CAV1			CellTalkDB;SingleCellSignalR	FANTOM5;PMID:32196115
VEGFC:CCBE1	VEGFC		CCBE1			CellTalkDB	PMID:27159393
GAST:CCKAR	GAST		CCKAR			NicheNet	IUPHAR
GAST:CCKBR	GAST		CCKBR			CellPhoneDB;CellTalkDB;connectomeDB2020;ICELLNET;NicheNet;SingleCellSignalR	CellPhoneDB;FANTOM5;HPMR;IUPHAR;PMID:7681836;PMID:8349705
CCK:CCKAR	CCK		CCKAR			CellChat;CellPhoneDB;CellTalkDB;connectomeDB2020;NicheNet;SingleCellSignalR	CellPhoneDB;FANTOM5;HPMR;HPRD;IUPHAR;KEGG:hsa04080;PMID:10368033;PMID:10400673;PMID:10595537;PMID:11300760;PMID:9006937;PMID:9603948
CCK:CCKBR	CCK		CCKBR			CellChat;CellPhoneDB;CellTalkDB;connectomeDB2020;NicheNet;SingleCellSignalR	CellPhoneDB;FANTOM5;HPMR;HPRD;IUPHAR;KEGG:hsa04080;PMID:10368033;PMID:10438490;PMID:12695525;PMID:15001692;PMID:15068617;PMID:15520004;PMID:7681836;PMID:8349705
CCL11:CCR2	CCL11		CCR2			CellPhoneDB;CellTalkDB;connectomeDB2020;ICELLNET;NicheNet;SingleCellSignalR	CellPhoneDB;FANTOM5;HPRD;IUPHAR;PMID:11264152;PMID:12554737;PMID:15207250;PMID:22633458
CCL11:CCR3	CCL11		CCR3			CellChat;CellPhoneDB;CellTalkDB;connectomeDB2020;ICELLNET;NicheNet;SingleCellSignalR	CellPhoneDB;FANTOM5;HPMR;HPRD;IUPHAR;KEGG:hsa04060;KEGG:NicheNet;PMID:10488147;PMID:10699158;PMID:10854442;PMID:12761559;PMID:16339911;PMID:22633458;PMID:8609214;PMID:8642344;PMID:8676064;PMID:9276730;PMID:9712872
CCL11:CCR5	CCL11		CCR5			CellTalkDB;connectomeDB2020;ICELLNET;NicheNet;SingleCellSignalR	FANTOM5;HPRD;IUPHAR;PMID:10477718;PMID:10699158;PMID:11264152;PMID:22633458
CCL11:CXCR3	CCL11		CXCR3			CellTalkDB;connectomeDB2020;ICELLNET;NicheNet;SingleCellSignalR	FANTOM5;IUPHAR;PMID:22633458;PMID:9660793
CCL11:DPP4	CCL11		DPP4			CellPhoneDB;CellTalkDB	CellPhoneDB;PMID:9660793
CCL13:CCR1	CCL13		CCR1			CellChat;CellPhoneDB;CellTalkDB;NicheNet;SingleCellSignalR	CellPhoneDB;FANTOM5;IUPHAR;KEGG:hsa04060;PMID:10699158
CCL13:CCR2	CCL13		CCR2			CellPhoneDB;CellTalkDB;connectomeDB2020;ICELLNET;NicheNet;SingleCellSignalR	CellPhoneDB;FANTOM5;HPMR;HPRD;IUPHAR;KEGG:NicheNet;PMID:10699158;PMID:12149192;PMID:12554737;PMID:22633458;PMID:24218476;PMID:9195948;PMID:9276730
CCL13:CCR3	CCL13		CCR3			CellPhoneDB;CellTalkDB;connectomeDB2020;ICELLNET;NicheNet;SingleCellSignalR	CellPhoneDB;FANTOM5;HPMR;HPRD;IUPHAR;KEGG:NicheNet;PMID:10699158;PMID:12149192;PMID:16339911;PMID:22633458;PMID:24218476;PMID:9005985;PMID:9276730
CCL13:CCR5	CCL13		CCR5			CellTalkDB;connectomeDB2020;NicheNet;SingleCellSignalR	FANTOM5;HPRD;IUPHAR;PMID:10477718;PMID:105;PMID:9790730
CCL13:CCR9	CCL13		CCR9			CellTalkDB;SingleCellSignalR	FANTOM5;PMID:32196115
CCL13:CXCR3	CCL13		CXCR3			CellTalkDB;connectomeDB2020;NicheNet;SingleCellSignalR	FANTOM5;IUPHAR;PMID:9660793
CCL14:CCR1	CCL14		CCR1			CellChat;CellPhoneDB;CellTalkDB;connectomeDB2020;ICELLNET;NicheNet;SingleCellSignalR	CellPhoneDB;FANTOM5;HPMR;HPRD;IUPHAR;KEGG:hsa04060;KEGG:NicheNet;PMID:11085751;PMID:12381680;PMID:22633458;PMID:24218476;PMID:9405404;PMID:9687537
CCL14:CCR3	CCL14		CCR3			CellPhoneDB;CellTalkDB;connectomeDB2020;SingleCellSignalR	CellPhoneDB;FANTOM5;HPRD;PMID:11085751
CCL14:CCR5	CCL14		CCR5			CellTalkDB;connectomeDB2020;ICELLNET;NicheNet;SingleCellSignalR	FANTOM5;HPMR;HPRD;IUPHAR;PMID:11085751;PMID:12964882;PMID:16298345;PMID:22633458
CCL15:CCR1	CCL15		CCR1			CellChat;CellPhoneDB;CellTalkDB;connectomeDB2020;ICELLNET;NicheNet;SingleCellSignalR	CellPhoneDB;FANTOM5;HPMR;HPRD;IUPHAR;KEGG:hsa04060;KEGG:NicheNet;PMID:10699158;PMID:9346309
CCL15:CCR3	CCL15		CCR3			CellPhoneDB;CellTalkDB;connectomeDB2020;ICELLNET;NicheNet;SingleCellSignalR	CellPhoneDB;FANTOM5;HPMR;HPRD;IUPHAR;KEGG:NicheNet;PMID:10699158;PMID:9346309
CCL16:CCR1	CCL16		CCR1			CellChat;CellPhoneDB;CellTalkDB;connectomeDB2020;ICELLNET;NicheNet;SingleCellSignalR	CellPhoneDB;FANTOM5;HPMR;HPRD;KEGG:hsa04060;KEGG:NicheNet;PMID:10910894;PMID:11;PMID:11470772;PMID:22633458
CCL16:CCR2	CCL16		CCR2			CellPhoneDB;CellTalkDB;connectomeDB2020;ICELLNET;NicheNet;SingleCellSignalR	CellPhoneDB;FANTOM5;HPMR;HPRD;IUPHAR;PMID:11470772;PMID:22633458
CCL16:CCR5	CCL16		CCR5			CellTalkDB;connectomeDB2020;ICELLNET;NicheNet;SingleCellSignalR	FANTOM5;HPRD;IUPHAR;PMID:11470772;PMID:22633458
CCL16:CCR8	CCL16		CCR8			CellPhoneDB;CellTalkDB;connectomeDB2020;ICELLNET;SingleCellSignalR	CellPhoneDB;FANTOM5;HPRD;PMID:10910894;PMID:22633458
CCL16:GRM7	CCL16		GRM7			CellTalkDB;SingleCellSignalR	PMID:32196115;reactome
CCL16:HRH4	CCL16		HRH4			CellPhoneDB;CellTalkDB;connectomeDB2020;ICELLNET;NicheNet;SingleCellSignalR	CellPhoneDB;FANTOM5;HPRD;IUPHAR;PMID:15265943
CCL16:MTNR1A	CCL16		MTNR1A			CellTalkDB;SingleCellSignalR	PMID:32196115;reactome
CCL17:CCR4	CCL17		CCR4			CellChat;CellPhoneDB;CellTalkDB;connectomeDB2020;ICELLNET;NicheNet;SingleCellSignalR	CellPhoneDB;FANTOM5;HPMR;HPRD;IUPHAR;KEGG:hsa04060;KEGG:NicheNet;PMID:10540332;PMID:10699158;PMID:22633458;PMID:24218476;PMID:9169480;PMID:9430724
CCL17:CCR8	CCL17		CCR8			CellTalkDB;connectomeDB2020;NicheNet;SingleCellSignalR	FANTOM5;HPRD;PMID:10699158;PMID:12832759;PMID:9521068
CCL18:CCR1	CCL18		CCR1			CellPhoneDB;CellTalkDB	CellPhoneDB;PMID:32103204
CCL18:CCR3	CCL18		CCR3			CellTalkDB;connectomeDB2020;ICELLNET	PMID:22633458;PMID:23951310;PMID:23999500;PMID:24218476
CCL18:CCR8	CCL18		CCR8			CellPhoneDB;CellTalkDB;connectomeDB2020;ICELLNET;SingleCellSignalR	CellPhoneDB;PMID:23999500;PMID:24218476
CCL18:ERG28	CCL18		ERG28			SingleCellSignalR	FANTOM5;HPRD;PMID:16169070
CCL18:PITPNM3	CCL18		PITPNM3			connectomeDB2020;ICELLNET	PMID:22633458;PMID:24218476
CCL19:CCR10	CCL19		CCR10			CellTalkDB;connectomeDB2020;SingleCellSignalR	FANTOM5;HPRD;PMID:10706668
CCL19:CCR7	CCL19		CCR7			CellChat;CellPhoneDB;CellTalkDB;connectomeDB2020;ICELLNET;NicheNet;SingleCellSignalR	CellPhoneDB;FANTOM5;HPMR;HPRD;IUPHAR;KEGG:hsa04060;KEGG:NicheNet;PMID:10699158;PMID:11342595;PMID:22633458;PMID:24218476;PMID:9153236;PMID:9507024
CCL19:CCRL2	CCL19		CCRL2			CellPhoneDB;CellTalkDB;connectomeDB2020;ICELLNET;NicheNet;SingleCellSignalR	CellPhoneDB;FANTOM5;IUPHAR;PMID:20002784;PMID:22633458
CCL19:CXCR3	CCL19		CXCR3			CellPhoneDB;CellTalkDB;connectomeDB2020;NicheNet;SingleCellSignalR	CellPhoneDB;FANTOM5;IUPHAR;PMID:9660793
CCL19:GRM7	CCL19		GRM7			CellTalkDB;SingleCellSignalR	PMID:32196115;reactome
CCL19:MTNR1A	CCL19		MTNR1A			CellTalkDB;SingleCellSignalR	PMID:32196115;reactome
CCL1:CCR8	CCL1		CCR8			CellChat;CellPhoneDB;CellTalkDB;connectomeDB2020;ICELLNET;NicheNet;SingleCellSignalR	CellPhoneDB;FANTOM5;HPMR;HPRD;IUPHAR;KEGG:hsa04060;KEGG:NicheNet;PMID:10419462;PMID:10699158;PMID:11154210;PMID:12645948;PMID:12967681;PMID:16221874;PMID:24218476;PMID:9207005;PMID:9211859
CCL20:CCR6	CCL20		CCR6			CellChat;CellPhoneDB;CellTalkDB;connectomeDB2020;ICELLNET;NicheNet;SingleCellSignalR	CellPhoneDB;FANTOM5;HPMR;HPRD;IUPHAR;KEGG:hsa04060;KEGG:NicheNet;PMID:10699158;PMID:12081481;PMID:12964882;PMID:22633458;PMID:24218476;PMID:9169459;PMID:9223454;PMID:9294137
CCL20:CXCR3	CCL20		CXCR3			CellPhoneDB;CellTalkDB;connectomeDB2020;NicheNet;SingleCellSignalR	CellPhoneDB;FANTOM5;IUPHAR;PMID:26198319;PMID:32103204;PMID:32196115;PMID:9660793
CCL20:GRM7	CCL20		GRM7			CellTalkDB;SingleCellSignalR	PMID:32196115;reactome
CCL20:MTNR1A	CCL20		MTNR1A			CellTalkDB;SingleCellSignalR	PMID:32196115;reactome
CCL21:CCR10	CCL21		CCR10			connectomeDB2020	PMID:10706668
CCL21:CCR7	CCL21		CCR7			CellChat;CellPhoneDB;CellTalkDB;connectomeDB2020;ICELLNET;NicheNet;SingleCellSignalR	CellPhoneDB;FANTOM5;HPMR;HPRD;IUPHAR;KEGG:hsa04060;KEGG:NicheNet;PMID:10699158;PMID:11970971;PMID:22633458;PMID:9507024;PMID:9585422
CCL21:CXCR3	CCL21		CXCR3			CellTalkDB;connectomeDB2020;NicheNet	FANTOM5;PMID:11907075
CCL21:GRM7	CCL21		GRM7			CellTalkDB;SingleCellSignalR	PMID:32196115;reactome
CCL21:MTNR1A	CCL21		MTNR1A			CellTalkDB;SingleCellSignalR	PMID:32196115;reactome
CCL22:CCR4	CCL22		CCR4			CellChat;CellPhoneDB;CellTalkDB;connectomeDB2020;ICELLNET;NicheNet;SingleCellSignalR	CellPhoneDB;FANTOM5;HPMR;HPRD;IUPHAR;KEGG:hsa04060;KEGG:NicheNet;PMID:10699158;PMID:22633458;PMID:24218476;PMID:9430724;PMID:9743322;PMID:9933589
CCL22:DPP4	CCL22		DPP4			CellPhoneDB;CellTalkDB	CellPhoneDB;PMID:24218476
CCL23:CCR1	CCL23		CCR1			CellChat;CellPhoneDB;CellTalkDB;connectomeDB2020;ICELLNET;NicheNet;SingleCellSignalR	CellPhoneDB;FANTOM5;HPMR;HPRD;IUPHAR;KEGG:hsa04060;KEGG:NicheNet;PMID:10660125;PMID:10699158;PMID:12381680;PMID:22633458;PMID:9558365;PMID:9886417
CCL23:FPR2	CCL23		FPR2			ICELLNET	PMID:22633458
CCL23:GRM7	CCL23		GRM7			SingleCellSignalR	reactome
CCL23:IDE	CCL23		IDE			CellPhoneDB	CellPhoneDB
CCL23:MTNR1A	CCL23		MTNR1A			SingleCellSignalR	reactome
CCL24:CCR2	CCL24		CCR2			CellPhoneDB;CellTalkDB;connectomeDB2020;NicheNet;SingleCellSignalR	CellPhoneDB;FANTOM5;IUPHAR;PMID:15207250
CCL24:CCR3	CCL24		CCR3			CellChat;CellPhoneDB;CellTalkDB;connectomeDB2020;ICELLNET;NicheNet;SingleCellSignalR	CellPhoneDB;FANTOM5;HPMR;HPRD;IUPHAR;KEGG:hsa04060;KEGG:NicheNet;PMID:10488147;PMID:10699158;PMID:12218106;PMID:15207250;PMID:16339911;PMID:22633458
CCL25:CCR10	CCL25		CCR10			CellTalkDB;connectomeDB2020;SingleCellSignalR	FANTOM5;HPRD;PMID:10706668
CCL25:CCR9	CCL25		CCR9			CellChat;CellPhoneDB;CellTalkDB;connectomeDB2020;ICELLNET;NicheNet;SingleCellSignalR	CellPhoneDB;FANTOM5;HPMR;HPRD;IUPHAR;KEGG:hsa04060;KEGG:NicheNet;PMID:10229797;PMID:10498628;PMID:10699158;PMID:11159507;PMID:22633458
CCL25:GRM7	CCL25		GRM7			CellTalkDB;SingleCellSignalR	PMID:32196115;reactome
CCL25:MTNR1A	CCL25		MTNR1A			CellTalkDB;SingleCellSignalR	PMID:32196115;reactome
CCL26:CCR1	CCL26		CCR1			CellPhoneDB;CellTalkDB;connectomeDB2020;ICELLNET;SingleCellSignalR	CellPhoneDB;FANTOM5;HPRD;PMID:15039444;PMID:22633458,15039444;PMID:24218476
CCL26:CCR2	CCL26		CCR2			CellPhoneDB;CellTalkDB;connectomeDB2020;ICELLNET;NicheNet;SingleCellSignalR	CellPhoneDB;FANTOM5;IUPHAR;PMID:15207250;PMID:22633458;PMID:24218476
CCL26:CCR3	CCL26		CCR3			CellChat;CellPhoneDB;CellTalkDB;connectomeDB2020;ICELLNET;NicheNet;SingleCellSignalR	CellPhoneDB;FANTOM5;HPMR;HPRD;IUPHAR;KEGG:hsa04060;KEGG:NicheNet;PMID:10488147;PMID:10699158;PMID:15207250;PMID:16339911;PMID:22633458;PMID:24218476
CCL26:CCR5	CCL26		CCR5			ICELLNET	PMID:22633458,15039444
CCL26:CX3CR1	CCL26		CX3CR1			ICELLNET	PMID:22633458,20974991
CCL27:CCR10	CCL27		CCR10			CellChat;CellPhoneDB;CellTalkDB;connectomeDB2020;ICELLNET;NicheNet;SingleCellSignalR	CellPhoneDB;FANTOM5;HPMR;HPRD;IUPHAR;KEGG:hsa04060;KEGG:NicheNet;PMID:10725697;PMID:11821900;PMID:12718728;PMID:22633458
CCL27:CCR2	CCL27		CCR2			CellChat	KEGG:hsa04060
CCL27:CCR3	CCL27		CCR3			CellChat	KEGG:hsa04060
CCL27:GRM7	CCL27		GRM7			CellTalkDB;SingleCellSignalR	PMID:32196115;reactome
CCL27:MTNR1A	CCL27		MTNR1A			CellTalkDB;SingleCellSignalR	PMID:32196115;reactome
CCL28:CCR10	CCL28		CCR10			CellChat;CellPhoneDB;CellTalkDB;connectomeDB2020;ICELLNET;NicheNet;SingleCellSignalR	CellPhoneDB;FANTOM5;HPMR;HPRD;IUPHAR;KEGG:hsa04060;KEGG:NicheNet;PMID:10781587;PMID:10975800;PMID:11;PMID:22633458
CCL28:CCR3	CCL28		CCR3			CellChat;CellPhoneDB;CellTalkDB;connectomeDB2020;ICELLNET;NicheNet;SingleCellSignalR	CellPhoneDB;FANTOM5;HPMR;HPRD;IUPHAR;KEGG:hsa04060;KEGG:NicheNet;PMID:10975800;PMID:11;PMID:12964882;PMID:22633458
CCL28:GRM7	CCL28		GRM7			CellTalkDB;SingleCellSignalR	PMID:32196115;reactome
CCL28:MTNR1A	CCL28		MTNR1A			CellTalkDB;SingleCellSignalR	PMID:32196115;reactome
CCL2:CCR1	CCL2		CCR1			CellTalkDB;connectomeDB2020;NicheNet;SingleCellSignalR	FANTOM5;HPMR;HPRD;PMID:10699158;PMID:7679328;PMID:8631787
CCL2:CCR10	CCL2		CCR10			CellPhoneDB;CellTalkDB;connectomeDB2020;SingleCellSignalR	CellPhoneDB;FANTOM5;HPRD;PMID:107;PMID:10706668;PMID:9364936
CCL2:CCR2	CCL2		CCR2			CellChat;CellPhoneDB;CellTalkDB;connectomeDB2020;ICELLNET;NicheNet;SingleCellSignalR	CellPhoneDB;FANTOM5;HPMR;HPRD;IUPHAR;KEGG:hsa04060;KEGG:NicheNet;PMID:10529171;PMID:10699158;PMID:10770925;PMID:12554737;PMID:15207250;PMID:22633458;PMID:24218476;PMID:9276730;PMID:9287323;PMID:9346309
CCL2:CCR3	CCL2		CCR3			CellTalkDB;connectomeDB2020;NicheNet;SingleCellSignalR	FANTOM5;IUPHAR;PMID:8642344
CCL2:CCR4	CCL2		CCR4			CellTalkDB;connectomeDB2020;NicheNet;SingleCellSignalR	FANTOM5;HPMR;PMID:16421945
CCL2:CCR5	CCL2		CCR5			CellTalkDB;connectomeDB2020;NicheNet;SingleCellSignalR	FANTOM5;HPRD;IUPHAR;PMID:1;PMID:10477718;PMID:16298345
CCL3L1:CCR1	CCL3L1		CCR1			CellChat;CellPhoneDB;connectomeDB2020;ICELLNET;SingleCellSignalR	CellPhoneDB;FANTOM5;HPRD;KEGG:hsa04060;PMID:11449371;PMID:22633458
CCL3L1:CCR3	CCL3L1		CCR3			CellPhoneDB;connectomeDB2020;ICELLNET;SingleCellSignalR	CellPhoneDB;FANTOM5;HPRD;PMID:11449371;PMID:22633458
CCL3L1:CCR5	CCL3L1		CCR5			connectomeDB2020;ICELLNET;SingleCellSignalR	FANTOM5;HPRD;PMID:11;PMID:11449371;PMID:11734558;PMID:22633458
CCL3L1:DPP4	CCL3L1		DPP4			CellPhoneDB	CellPhoneDB
CCL3L3:CCR1	CCL3L3		CCR1			CellChat	KEGG:hsa04060
CCL3L3:CCR5	CCL3L3		CCR5			CellTalkDB;connectomeDB2020;NicheNet	KEGG:NicheNet;PMID:10364178;PMID:11734558
CCL3:CCR1	CCL3		CCR1			CellChat;CellPhoneDB;CellTalkDB;connectomeDB2020;ICELLNET;NicheNet;SingleCellSignalR	CellPhoneDB;FANTOM5;HPMR;HPRD;IUPHAR;KEGG:hsa04060;PMID:10202040;PMID:10660125;PMID:10699158;PMID:11170631;PMID:12381680;PMID:22633458;PMID:24218476;PMID:7545673;PMID:8530354;PMID:9115216;PMID:9624164
CCL3:CCR3	CCL3		CCR3			CellPhoneDB;CellTalkDB;connectomeDB2020;SingleCellSignalR	CellPhoneDB;FANTOM5;HPRD;PMID:24218476;PMID:7594543
CCL3:CCR4	CCL3		CCR4			CellTalkDB;connectomeDB2020;SingleCellSignalR	FANTOM5;HPRD;PMID:8573157
CCL3:CCR5	CCL3		CCR5			CellChat;CellPhoneDB;CellTalkDB;connectomeDB2020;ICELLNET;NicheNet;SingleCellSignalR	CellPhoneDB;FANTOM5;HPMR;HPRD;IUPHAR;KEGG:hsa04060;PMID:10477718;PMID:10699158;PMID:11170631;PMID:11700073;PMID:12964882;PMID:15251452;PMID:16298345;PMID:22633458;PMID:9790730
CCL3:IDE	CCL3		IDE			CellPhoneDB	CellPhoneDB
CCL4L1:CCR1	CCL4L1		CCR1			connectomeDB2020	PMID:15240137
CCL4L1:CCR3	CCL4L1		CCR3			connectomeDB2020	PMID:15240137
CCL4L1:CCR5	CCL4L1		CCR5			connectomeDB2020;NicheNet	KEGG:NicheNet;PMID:15240137
CCL4L2:FFAR2	CCL4L2		FFAR2			CellPhoneDB	CellPhoneDB
CCL4L2:GPR101	CCL4L2		GPR101			CellPhoneDB	CellPhoneDB
CCL4L2:GPR151	CCL4L2		GPR151			CellPhoneDB	CellPhoneDB
CCL4L2:GPR152	CCL4L2		GPR152			CellPhoneDB	CellPhoneDB
CCL4L2:GPR42	CCL4L2		GPR42			CellPhoneDB	CellPhoneDB
CCL4L2:PGRMC2	CCL4L2		PGRMC2			CellPhoneDB	CellPhoneDB
CCL4L2:VSIR	CCL4L2		VSIR			CellPhoneDB	CellPhoneDB
CCL4:CCR1	CCL4		CCR1			CellTalkDB;connectomeDB2020;NicheNet;SingleCellSignalR	FANTOM5;HPRD;IUPHAR;PMID:10699158;PMID:12381680;PMID:7594543;PMID:8530354
CCL4:CCR3	CCL4		CCR3			CellTalkDB;connectomeDB2020;SingleCellSignalR	FANTOM5;HPRD;PMID:7622448
CCL4:CCR5	CCL4		CCR5			CellChat;CellPhoneDB;CellTalkDB;connectomeDB2020;ICELLNET;NicheNet;SingleCellSignalR	CellPhoneDB;FANTOM5;HPMR;HPRD;IUPHAR;KEGG:hsa04060;PMID:10699158;PMID:12427015;PMID:12964882;PMID:16298345;PMID:22633458;PMID:8663314;PMID:9790730
CCL4:CCR8	CCL4		CCR8			CellPhoneDB;CellTalkDB;connectomeDB2020;NicheNet;SingleCellSignalR	CellPhoneDB;FANTOM5;HPRD;PMID:10699158;PMID:9521068
CCL4:CNR2	CCL4		CNR2			CellPhoneDB;CellTalkDB	CellPhoneDB;PMID:32103204
CCL4:GPR152	CCL4		GPR152			CellPhoneDB	CellPhoneDB
CCL4:GPRC5D	CCL4		GPRC5D			CellPhoneDB	CellPhoneDB
CCL4:SLC7A1	CCL4		SLC7A1			CellPhoneDB	CellPhoneDB
CCL5:CCR1	CCL5		CCR1			CellChat;CellPhoneDB;CellTalkDB;connectomeDB2020;ICELLNET;NicheNet;SingleCellSignalR	CellPhoneDB;FANTOM5;HPRD;IUPHAR;KEGG:hsa04060;KEGG:NicheNet;PMID:10699158;PMID:11116158;PMID:12270118;PMID:14637022;PMID:22633458;PMID:24218476;PMID:7545673;PMID:8530354;PMID:9289016;PMID:9624164
CCL5:CCR3	CCL5		CCR3			CellChat;CellPhoneDB;CellTalkDB;connectomeDB2020;ICELLNET;NicheNet;SingleCellSignalR	CellPhoneDB;FANTOM5;HPMR;HPRD;IUPHAR;KEGG:hsa04060;KEGG:NicheNet;PMID:10699158;PMID:22633458;PMID:24218476;PMID:8642344;PMID:9289016
CCL5:CCR4	CCL5		CCR4			CellChat;CellPhoneDB;CellTalkDB;connectomeDB2020;NicheNet;SingleCellSignalR	CellPhoneDB;FANTOM5;HPRD;KEGG:hsa04060;PMID:12270118;PMID:24218476;PMID:8573157;PMID:86
CCL5:CCR5	CCL5		CCR5			CellChat;CellPhoneDB;CellTalkDB;connectomeDB2020;ICELLNET;NicheNet;SingleCellSignalR	CellPhoneDB;FANTOM5;HPMR;HPRD;IUPHAR;KEGG:hsa04060;KEGG:NicheNet;PMID:10318947;PMID:10477718;PMID:10699158;PMID:11116158;PMID:12964882;PMID:14637022;PMID:16298345;PMID:22633458;PMID:24218476;PMID:8663314;PMID:9289016;PMID:9790730
CCL5:CCRL2	CCL5		CCRL2			CellTalkDB	PMID:18397265;PMID:21056554
CCL5:CXCR3	CCL5		CXCR3			CellTalkDB;connectomeDB2020;NicheNet;SingleCellSignalR	FANTOM5;IUPHAR;PMID:26198319;PMID:32103204;PMID:32196115;PMID:9660793
CCL5:GPR75	CCL5		GPR75			CellPhoneDB;CellTalkDB;connectomeDB2020;NicheNet;SingleCellSignalR	CellPhoneDB;FANTOM5;IUPHAR;PMID:17001303
CCL5:GRM7	CCL5		GRM7			CellTalkDB;SingleCellSignalR	PMID:32196115;reactome
CCL5:MTNR1A	CCL5		MTNR1A			CellTalkDB;SingleCellSignalR	PMID:32196115;reactome
CCL5:SDC1	CCL5		SDC1			CellTalkDB;connectomeDB2020;SingleCellSignalR	FANTOM5;HPRD;PMID:14637022
CCL5:SDC4	CCL5		SDC4			CellTalkDB;connectomeDB2020;SingleCellSignalR	FANTOM5;HPRD;PMID:14637022;PMID:26198319;PMID:32196115
CCL7:CCR1	CCL7		CCR1			CellChat;CellPhoneDB;CellTalkDB;connectomeDB2020;ICELLNET;NicheNet;SingleCellSignalR	CellPhoneDB;FANTOM5;HPMR;HPRD;IUPHAR;KEGG:hsa04060;KEGG:NicheNet;PMID:10699158;PMID:11994538;PMID:12381680;PMID:22633458;PMID:24218476;PMID:7545673;PMID:8530354;PMID:9115216
CCL7:CCR10	CCL7		CCR10			CellPhoneDB;CellTalkDB;connectomeDB2020;SingleCellSignalR	CellPhoneDB;FANTOM5;HPRD;PMID:10706668;PMID:9364936
CCL7:CCR2	CCL7		CCR2			CellChat;CellPhoneDB;CellTalkDB;connectomeDB2020;ICELLNET;NicheNet;SingleCellSignalR	CellPhoneDB;FANTOM5;HPMR;HPRD;IUPHAR;KEGG:hsa04060;KEGG:NicheNet;PMID:10699158;PMID:12554737;PMID:22633458;PMID:24218476;PMID:8530354;PMID:9276730;PMID:9346309
CCL7:CCR3	CCL7		CCR3			CellChat;CellPhoneDB;CellTalkDB;connectomeDB2020;ICELLNET;NicheNet;SingleCellSignalR	CellPhoneDB;FANTOM5;HPMR;HPRD;IUPHAR;KEGG:hsa04060;PMID:10699158;PMID:22633458;PMID:24218476;PMID:8642344
CCL7:CCR5	CCL7		CCR5			CellPhoneDB;CellTalkDB;connectomeDB2020;ICELLNET;NicheNet;SingleCellSignalR	CellPhoneDB;FANTOM5;HPRD;IUPHAR;PMID:10477718;PMID:10699158;PMID:16298345;PMID:22633458;PMID:24218476
CCL7:CXCR3	CCL7		CXCR3			CellTalkDB;connectomeDB2020;NicheNet;SingleCellSignalR	FANTOM5;IUPHAR;PMID:9660793
CCL8:CCR1	CCL8		CCR1			CellChat;CellPhoneDB;CellTalkDB;connectomeDB2020;ICELLNET;NicheNet;SingleCellSignalR	CellPhoneDB;FANTOM5;HPRD;IUPHAR;KEGG:hsa04060;PMID:10699158;PMID:22633458;PMID:24218476;PMID:9115216
CCL8:CCR2	CCL8		CCR2			CellChat;CellPhoneDB;CellTalkDB;connectomeDB2020;ICELLNET;NicheNet;SingleCellSignalR	CellPhoneDB;FANTOM5;HPRD;IUPHAR;KEGG:hsa04060;PMID:10699158;PMID:12149192;PMID:12554737;PMID:22633458;PMID:24218476;PMID:9115216
CCL8:CCR3	CCL8		CCR3			CellPhoneDB;CellTalkDB;connectomeDB2020;NicheNet;SingleCellSignalR	CellPhoneDB;FANTOM5;HPMR;HPRD;IUPHAR;KEGG:NicheNet;PMID:10699158;PMID:24218476;PMID:9005985
CCL8:CCR5	CCL8		CCR5			CellPhoneDB;CellTalkDB;connectomeDB2020;ICELLNET;NicheNet;SingleCellSignalR	CellPhoneDB;FANTOM5;HPMR;HPRD;IUPHAR;PMID:10477718;PMID:10699158;PMID:12964882;PMID:22633458;PMID:24218476;PMID:9468473;PMID:9790730
CCL8:CCR8	CCL8		CCR8			NicheNet	IUPHAR
CCN1:ITGA5	CCN1		ITGA5			CellTalkDB;connectomeDB2020;NicheNet;SingleCellSignalR	FANTOM5;HPMR;PMID:9446626
CCN1:ITGAM	CCN1		ITGAM			CellTalkDB;connectomeDB2020;NicheNet;SingleCellSignalR	FANTOM5;HPMR;PMID:12036876
CCN1:ITGAV	CCN1		ITGAV			CellTalkDB;connectomeDB2020;SingleCellSignalR	FANTOM5;HPRD;PMID:10821835;PMID:11;PMID:11287419
CCN1:ITGB2	CCN1		ITGB2			CellTalkDB;connectomeDB2020;NicheNet;SingleCellSignalR	FANTOM5;HPMR;PMID:12036876
CCN1:ITGB3	CCN1		ITGB3			CellTalkDB;connectomeDB2020;NicheNet;SingleCellSignalR	FANTOM5;HPMR;PMID:9446626
CCN1:ITGB5	CCN1		ITGB5			CellTalkDB;connectomeDB2020;SingleCellSignalR	FANTOM5;HPRD;PMID:11287419
CCN1:SDC4	CCN1		SDC4			connectomeDB2020	PMID:16275757
CCN1:TLR2	CCN1		TLR2			CellTalkDB	PMID:32144270
CCN1:TLR4	CCN1		TLR4			CellTalkDB	PMID:32144270
CCN2:EGFR	CCN2		EGFR			CellTalkDB	PMID:23929714
CCN2:ERBB4	CCN2		ERBB4			CellTalkDB;SingleCellSignalR	FANTOM5;HPRD;PMID:12297288;PMID:26198319;PMID:32196115
CCN2:FGFR2	CCN2		FGFR2			connectomeDB2020	PMID:23142580
CCN2:IGF2R	CCN2		IGF2R			connectomeDB2020	PMID:22511630
CCN2:ITGA5	CCN2		ITGA5			CellTalkDB;connectomeDB2020;SingleCellSignalR	FANTOM5;PMID:18167060;PMID:26198319;PMID:32196115
CCN2:ITGAM	CCN2		ITGAM			CellTalkDB;connectomeDB2020;NicheNet;SingleCellSignalR	FANTOM5;HPMR;PMID:12736251
CCN2:ITGB2	CCN2		ITGB2			CellTalkDB;connectomeDB2020;NicheNet;SingleCellSignalR	FANTOM5;HPMR;PMID:12736251
CCN2:LRP1	CCN2		LRP1			CellTalkDB;connectomeDB2020;SingleCellSignalR	FANTOM5;HPRD;PMID:14585398
CCN2:LRP6	CCN2		LRP6			CellTalkDB;connectomeDB2020;NicheNet;SingleCellSignalR	FANTOM5;HPMR;PMID:15105373
CCN2:NTRK1	CCN2		NTRK1			CellTalkDB;connectomeDB2020;SingleCellSignalR	FANTOM5;PMID:15601748
CCN3:NOTCH1	CCN3		NOTCH1			CellPhoneDB;CellTalkDB;connectomeDB2020;NicheNet;SingleCellSignalR	CellPhoneDB;FANTOM5;HPMR;HPRD;PMID:12;PMID:12050162;PMID:15906253
CCN3:PLXNA1	CCN3		PLXNA1			CellTalkDB;SingleCellSignalR	FANTOM5;PMID:32196115
CCN4:ITGA5	CCN4		ITGA5			connectomeDB2020	PMID:29330021
CCN4:ITGB1	CCN4		ITGB1			connectomeDB2020	PMID:29330021
CCN6:SORL1	CCN6		SORL1			CellPhoneDB;CellTalkDB	CellPhoneDB;PMID:32103204
CXCL13:CCR10	CXCL13		CCR10			CellTalkDB;connectomeDB2020;SingleCellSignalR	FANTOM5;HPRD;PMID:10706668
CYTL1:CCR2	CYTL1		CCR2			connectomeDB2020	PMID:27084102
DEFB103A:CCR2	DEFB103A		CCR2			CellTalkDB;SingleCellSignalR	FANTOM5;PMID:23390582
DEFB103B:CCR2	DEFB103B		CCR2			CellTalkDB;connectomeDB2020;SingleCellSignalR	PMID:23390582
DEFB106A:CCR2	DEFB106A		CCR2			CellTalkDB;connectomeDB2020;SingleCellSignalR	PMID:23938203
MMP2:CCR2	MMP2		CCR2			CellTalkDB	PMID:30132565
MSMP:CCR2	MSMP		CCR2			connectomeDB2020	PMID:28698550
CXCL10:CCR3	CXCL10		CCR3			CellTalkDB;connectomeDB2020;ICELLNET;NicheNet;SingleCellSignalR	FANTOM5;HPRD;IUPHAR;PMID:11110785;PMID:22633458
CXCL11:CCR3	CXCL11		CCR3			CellTalkDB;connectomeDB2020;ICELLNET;NicheNet;SingleCellSignalR	FANTOM5;HPRD;IUPHAR;PMID:11110785;PMID:15178708;PMID:22633458
CXCL9:CCR3	CXCL9		CCR3			CellTalkDB;connectomeDB2020;ICELLNET;NicheNet;SingleCellSignalR	FANTOM5;HPRD;IUPHAR;PMID:11110785;PMID:22633458
CKLF:CCR4	CKLF		CCR4			CellTalkDB;SingleCellSignalR	PMID:10699158
CXCL12:CCR4	CXCL12		CCR4			CellTalkDB;SingleCellSignalR	FANTOM5;PMID:32196115
CXCL11:CCR5	CXCL11		CCR5			ICELLNET	PMID:15178708;PMID:22633458
IL16:CCR5	IL16		CCR5			CellTalkDB;SingleCellSignalR	FANTOM5;PMID:32196115
ORM1:CCR5	ORM1		CCR5			CellTalkDB;connectomeDB2020;SingleCellSignalR	FANTOM5;HPRD;PMID:11336643
S100A4:CCR5	S100A4		CCR5			CellTalkDB	PMID:30713770
DEFB1:CCR6	DEFB1		CCR6			CellTalkDB;connectomeDB2020;SingleCellSignalR	FANTOM5;HPRD;PMID:12149255;PMID:20068036;PMID:25122636;PMID:25585877
DEFB103A:CCR6	DEFB103A		CCR6			CellTalkDB;connectomeDB2020;SingleCellSignalR	FANTOM5;HPRD;PMID:11714836;PMID:23390582
DEFB103B:CCR6	DEFB103B		CCR6			CellTalkDB;connectomeDB2020;SingleCellSignalR	PMID:23390582
DEFB4A:CCR6	DEFB4A		CCR6			CellTalkDB;connectomeDB2020;NicheNet;SingleCellSignalR	FANTOM5;HPRD;IUPHAR;PMID:10521347;PMID:11714836;PMID:20068036;PMID:25122636;PMID:25585877
DEFB4B:CCR6	DEFB4B		CCR6			CellTalkDB;connectomeDB2020;NicheNet	IUPHAR;PMID:10521347;PMID:26198319
SPP1:CCR8	SPP1		CCR8			CellPhoneDB	CellPhoneDB
RARRES2:CCRL2	RARRES2		CCRL2			CellTalkDB;connectomeDB2020;SingleCellSignalR	FANTOM5;PMID:18794339
TGFB1:CD109	TGFB1		CD109			SingleCellSignalR	FANTOM5
CD14:ITGA4	CD14		ITGA4			CellTalkDB;connectomeDB2020;SingleCellSignalR	FANTOM5;PMID:17274987
CD14:ITGB1	CD14		ITGB1			CellTalkDB;connectomeDB2020;SingleCellSignalR	FANTOM5;PMID:17274987
CD14:ITGB2	CD14		ITGB2			CellTalkDB;SingleCellSignalR	PMID:32196115;reactome
CD14:RIPK1	CD14		RIPK1			CellTalkDB;SingleCellSignalR	PMID:32196115;reactome
CD14:TLR1	CD14		TLR1			CellTalkDB	PMID:15714590
CD14:TLR4	CD14		TLR4			CellTalkDB;SingleCellSignalR	PMID:32196115;reactome
CD14:TLR6	CD14		TLR6			CellTalkDB;SingleCellSignalR	PMID:32196115;reactome
CD14:TLR9	CD14		TLR9			CellTalkDB	PMID:21078886
DUSP18:CD151	DUSP18		CD151			NicheNet;SingleCellSignalR	FANTOM5;HPMR
LAMB3:CD151	LAMB3		CD151			CellTalkDB;SingleCellSignalR	FANTOM5;PMID:32196115
LAMC2:CD151	LAMC2		CD151			CellTalkDB;SingleCellSignalR	FANTOM5;PMID:32196115
MMP7:CD151	MMP7		CD151			CellTalkDB;connectomeDB2020;SingleCellSignalR	FANTOM5;HPRD;PMID:16200075
CD160:TNFRSF14	CD160		TNFRSF14			CellPhoneDB;CellTalkDB;connectomeDB2020;SingleCellSignalR	CellPhoneDB;PMID:21959263
HMGB1:CD163	HMGB1		CD163			CellTalkDB	PMID:28464519
HP:CD163	HP		CD163			CellTalkDB;connectomeDB2020	PMID:25389409;PMID:27294203
TNFSF12:CD163	TNFSF12		CD163			connectomeDB2020	PMID:19473660
CD177:PECAM1	CD177		PECAM1			CellPhoneDB;connectomeDB2020;SingleCellSignalR	CellPhoneDB;PMID:17580308
SHBG:CD177	SHBG		CD177			SingleCellSignalR	FANTOM5;HPRD;PMID:15862967
LY86:CD180	LY86		CD180			connectomeDB2020;SingleCellSignalR	FANTOM5;HPRD;PMID:9686597;PMID:969;PMID:9763566
PSAP:CD1B	PSAP		CD1B			CellTalkDB;connectomeDB2020;SingleCellSignalR	FANTOM5;HPRD;PMID:14716313
CEACAM5:CD1D	CEACAM5		CD1D			CellChat;CellPhoneDB;CellTalkDB;connectomeDB2020;SingleCellSignalR	CellPhoneDB;PMID:24104458
CD1D:LILRB2	CD1D		LILRB2			CellPhoneDB;connectomeDB2020;SingleCellSignalR	CellPhoneDB;PMID:19124746
CD1D:LILRB3	CD1D		LILRB3			CellChat	PMID:19124746
CD200:CD200R1	CD200		CD200R1			CellChat;CellPhoneDB;CellTalkDB;connectomeDB2020;SingleCellSignalR	CellPhoneDB;PMID:15187158;PMID:2020332;PMID:22020332
CD200:CD200R1L	CD200		CD200R1L			CellChat;connectomeDB2020	KEGG:hsa04514;PMID:15187158;PMID:19283782
CEACAM1:CD209	CEACAM1		CD209			CellChat;CellPhoneDB;CellTalkDB;connectomeDB2020;SingleCellSignalR	CellPhoneDB;PMID:16246332;PMID:16282604;PMID:6246332
ICAM3:CD209	ICAM3		CD209			CellPhoneDB;CellTalkDB;connectomeDB2020;ICELLNET	CellPhoneDB;PMID:10721994;PMID:15795245
ICAM5:CD209	ICAM5		CD209			CellChat	PMID:15795245
ITGAL:CD226	ITGAL		CD226			NicheNet	KEGG:NicheNet
ITGB2:CD226	ITGB2		CD226			CellChat;NicheNet	KEGG:hsa04514;KEGG:NicheNet
CD226:NECTIN2	CD226		NECTIN2			CellChat;CellPhoneDB;connectomeDB2020;ICELLNET;NicheNet	CellPhoneDB;KEGG:NicheNet;PMID:15607800;PMID:24440149;PMID:27192565
PVR:CD226	PVR		CD226			CellChat;CellPhoneDB;connectomeDB2020;ICELLNET;NicheNet	CellPhoneDB;KEGG:NicheNet;PMID:15034010;PMID:15607800;PMID:24440149
HP:CD22	HP		CD22			CellTalkDB	PMID:9127741
PTPRC:CD22	PTPRC		CD22			CellChat;CellPhoneDB;connectomeDB2020;NicheNet;SingleCellSignalR	CellPhoneDB;KEGG:hsa04514;KEGG:NicheNet;PMID:12115612
ST6GAL1:CD22	ST6GAL1		CD22			CellTalkDB;connectomeDB2020;SingleCellSignalR	PMID:1717156
CD48:CD244	CD48		CD244			CellChat;CellPhoneDB;connectomeDB2020;SingleCellSignalR	CellPhoneDB;PMID:15870174;PMID:26697006
MMRN2:CD248	MMRN2		CD248			connectomeDB2020	PMID:28671670
SELP:CD24	SELP		CD24			CellPhoneDB;CellTalkDB;connectomeDB2020;NicheNet;SingleCellSignalR	CellPhoneDB;FANTOM5;HPMR;HPRD;PMID:9129046
CD24:SIGLEC10	CD24		SIGLEC10			CellTalkDB	PMID:31367043
CD80:CD274	CD80		CD274			CellChat;CellPhoneDB;CellTalkDB;connectomeDB2020;ICELLNET;NicheNet;SingleCellSignalR	CellPhoneDB;KEGG:NicheNet;PMID:17629517;PMID:18585785;PMID:20587542;PMID:26927206
PDCD1:CD274	PDCD1		CD274			CellChat;CellPhoneDB;CellTalkDB;connectomeDB2020;ICELLNET;NicheNet;SingleCellSignalR	CellPhoneDB;KEGG:NicheNet;PMID:12889478;PMID:23954143
CD70:CD27	CD70		CD27			CellChat;CellPhoneDB;CellTalkDB;connectomeDB2020;ICELLNET;NicheNet;SingleCellSignalR	CellPhoneDB;FANTOM5;HPMR;HPRD;IUPHAR;KEGG:hsa04060;KEGG:NicheNet;PMID:15723067;PMID:26697006;PMID:7479974;PMID:8120384;PMID:8186199;PMID:8580829;PMID:9767422;PMID:9862673;PPI
CD28:CD80	CD28		CD80			CellChat;CellPhoneDB;connectomeDB2020;ICELLNET;NicheNet;SingleCellSignalR	CellPhoneDB;KEGG:NicheNet;PMID:17953528;PMID:22437870;PMID:23954143;PMID:7545666
CD28:CD86	CD28		CD86			CellChat;CellPhoneDB;CellTalkDB;connectomeDB2020;ICELLNET;NicheNet;SingleCellSignalR	CellPhoneDB;KEGG:NicheNet;PMID:18205792;PMID:22437870;PMID:23954143;PMID:7534620
ICOSLG:CD28	ICOSLG		CD28			CellChat;connectomeDB2020;ICELLNET;NicheNet	KEGG:hsa04514;KEGG:NicheNet;PMID:21530327;PMID:23470321
IL12A:CD28	IL12A		CD28			CellTalkDB;SingleCellSignalR	FANTOM5;HPRD;PMID:7516408
CD48:CD2	CD48		CD2			connectomeDB2020;ICELLNET	PMID:26794910;PMID:PMC1384590
CD58:CD2	CD58		CD2			CellPhoneDB;CellTalkDB;connectomeDB2020;ICELLNET;NicheNet	CellPhoneDB;KEGG:NicheNet;PMID:23602662;PMID:30368623;PMID:7525848;PMID:7544396
CD59:CD2	CD59		CD2			CellTalkDB;connectomeDB2020;SingleCellSignalR	PMID:1377404;PMID:1385156
HAVCR1:CD300LB	HAVCR1		CD300LB			connectomeDB2020;SingleCellSignalR	PMID:20566714
PTPN6:CD300LF	PTPN6		CD300LF			CellTalkDB;SingleCellSignalR	PMID:15549731
TCN1:CD320	TCN1		CD320			connectomeDB2020	PMID:27411955
LGALS3BP:CD33	LGALS3BP		CD33			CellTalkDB	PMID:25320078
CD34:SELE	CD34		SELE			connectomeDB2020	PMID:29296932
SELL:CD34	SELL		CD34			CellChat;CellPhoneDB;CellTalkDB;connectomeDB2020;NicheNet;SingleCellSignalR	CellPhoneDB;FANTOM5;HPMR;KEGG:NicheNet;PMID:12889478;PMID:7692600;PMID:8977216
SELP:CD34	SELP		CD34			CellChat;CellPhoneDB;CellTalkDB;connectomeDB2020;SingleCellSignalR	CellPhoneDB;FANTOM5;PMID:18606703;PMID:29296932
COL1A1:CD36	COL1A1		CD36			CellTalkDB;connectomeDB2020;SingleCellSignalR	FANTOM5;HPRD;PMID:2468670
COL1A2:CD36	COL1A2		CD36			CellTalkDB;SingleCellSignalR	FANTOM5;HPRD;PMID:10772928
COMP:CD36	COMP		CD36			CellChat;CellTalkDB;NicheNet	KEGG:hsa04512;KEGG:NicheNet;PMID:30231922
S100A12:CD36	S100A12		CD36			CellTalkDB	PMID:27734162
S100A8:CD36	S100A8		CD36			CellTalkDB	PMID:31794767
S100A9:CD36	S100A9		CD36			CellTalkDB	PMID:24691441
SAA1:CD36	SAA1		CD36			connectomeDB2020	PMID:20075072
THBS1:CD36	THBS1		CD36			CellChat;CellTalkDB;connectomeDB2020;NicheNet;SingleCellSignalR	FANTOM5;HPMR;HPRD;KEGG:hsa04512;PMID:10487979;PMID:10772961;PMID:1379600;PPI
THBS2:CD36	THBS2		CD36			CellChat;CellTalkDB	KEGG:hsa04512;PMID:20714802
THBS3:CD36	THBS3		CD36			CellChat	KEGG:hsa04512
THBS4:CD36	THBS4		CD36			CellChat	KEGG:hsa04512
CD36:TLR4	CD36		TLR4			SingleCellSignalR	reactome
CD36:TLR6	CD36		TLR6			SingleCellSignalR	reactome
WNT1:CD36	WNT1		CD36			CellPhoneDB	CellPhoneDB
PECAM1:CD38	PECAM1		CD38			CellPhoneDB;connectomeDB2020;SingleCellSignalR	CellPhoneDB;PMID:26407101;PMID:9551996
HLA-A:CD3D	HLA-A		CD3D			CellTalkDB;SingleCellSignalR	FANTOM5;PMID:32196115
HLA-B:CD3D	HLA-B		CD3D			CellTalkDB;SingleCellSignalR	FANTOM5;PMID:32196115
HLA-C:CD3D	HLA-C		CD3D			CellTalkDB;SingleCellSignalR	FANTOM5;PMID:31848223
HLA-A:CD3G	HLA-A		CD3G			CellTalkDB;SingleCellSignalR	FANTOM5;PMID:32196115
HLA-B:CD3G	HLA-B		CD3G			CellTalkDB;SingleCellSignalR	FANTOM5;PMID:32196115
HLA-C:CD3G	HLA-C		CD3G			CellTalkDB;SingleCellSignalR	FANTOM5;PMID:31848223
CD40LG:ITGA2B_ITGB3	CD40LG		ITGA2B	ITGB3		CellChat;CellPhoneDB	CellPhoneDB;PMID:28676852
CD40LG:ITGB1_ITGA5	CD40LG		ITGB1	ITGA5		CellChat;CellPhoneDB	CellPhoneDB;PMID:28676852
CD40LG:ITGAM_ITGB2	CD40LG		ITGAM	ITGB2		CellChat	PMID:28676852
CD40LG:TRAF3	CD40LG		TRAF3			CellTalkDB;SingleCellSignalR	FANTOM5;PMID:16429118
CD40LG:CD40	CD40LG		CD40			CellChat;CellPhoneDB;CellTalkDB;connectomeDB2020;ICELLNET;NicheNet;SingleCellSignalR	CellPhoneDB;FANTOM5;HPMR;HPRD;IUPHAR;KEGG:hsa04514;KEGG:NicheNet;PMID:10647992;PMID:11163401;PMID:1374165;PMID:7516405;PMID:7543281;PPI
INSL3:CD40	INSL3		CD40			CellPhoneDB	CellPhoneDB
LTB:CD40	LTB		CD40			CellTalkDB;connectomeDB2020;NicheNet;SingleCellSignalR	FANTOM5;HPMR;PMID:7916655
TNFSF13B:CD40	TNFSF13B		CD40			CellPhoneDB;CellTalkDB	CellPhoneDB;PMID:32103204
MIF:CD74_CD44	MIF		CD74	CD44		CellChat	PMID:26175090;PMID:29637711
COL14A1:CD44	COL14A1		CD44			CellTalkDB;connectomeDB2020;SingleCellSignalR	FANTOM5;HPRD;PMID:8986622
COL1A1:CD44	COL1A1		CD44			CellChat;CellTalkDB;connectomeDB2020;NicheNet;SingleCellSignalR	FANTOM5;HPRD;KEGG:hsa04512;KEGG:NicheNet;PMID:1730778
COL1A2:CD44	COL1A2		CD44			CellChat;CellTalkDB;connectomeDB2020;SingleCellSignalR	FANTOM5;HPRD;KEGG:hsa04512;PMID:1730778
COL2A1:CD44	COL2A1		CD44			CellChat;NicheNet	KEGG:hsa04512;KEGG:NicheNet
COL4A1:CD44	COL4A1		CD44			CellChat	KEGG:hsa04512
COL4A2:CD44	COL4A2		CD44			CellChat	KEGG:hsa04512
COL4A3:CD44	COL4A3		CD44			CellChat	KEGG:hsa04512
COL4A4:CD44	COL4A4		CD44			CellChat	KEGG:hsa04512
COL4A5:CD44	COL4A5		CD44			CellChat	KEGG:hsa04512
COL4A6:CD44	COL4A6		CD44			CellChat	KEGG:hsa04512
COL6A1:CD44	COL6A1		CD44			CellChat	KEGG:hsa04512
COL6A2:CD44	COL6A2		CD44			CellChat	KEGG:hsa04512
COL6A3:CD44	COL6A3		CD44			CellChat	KEGG:hsa04512
COL6A5:CD44	COL6A5		CD44			CellChat	KEGG:hsa04512
COL6A6:CD44	COL6A6		CD44			CellChat	KEGG:hsa04512
COL9A1:CD44	COL9A1		CD44			CellChat	KEGG:hsa04512
COL9A2:CD44	COL9A2		CD44			CellChat	KEGG:hsa04512
COL9A3:CD44	COL9A3		CD44			CellChat	KEGG:hsa04512
FGF1:CD44	FGF1		CD44			CellTalkDB;connectomeDB2020;SingleCellSignalR	FANTOM5;PMID:29812912
FGF2:CD44	FGF2		CD44			CellPhoneDB;CellTalkDB;connectomeDB2020;SingleCellSignalR	CellPhoneDB;FANTOM5;HPRD;PMID:7532176
FGFR2:CD44	FGFR2		CD44			CellPhoneDB	CellPhoneDB
FN1:CD44	FN1		CD44			CellChat;CellTalkDB;connectomeDB2020;NicheNet;SingleCellSignalR	FANTOM5;KEGG:hsa04512;KEGG:NicheNet;PMID:1730778
HAS2:CD44	HAS2		CD44			CellTalkDB;connectomeDB2020;NicheNet;SingleCellSignalR	FANTOM5;HPMR;PMID:1694723
HBEGF:CD44	HBEGF		CD44			CellPhoneDB;CellTalkDB;connectomeDB2020;SingleCellSignalR	CellPhoneDB;FANTOM5;HPRD;PMID:7532176
HGF:CD44	HGF		CD44			CellPhoneDB;CellTalkDB;connectomeDB2020;SingleCellSignalR	CellPhoneDB;FANTOM5;PMID:10037743
LAMA1:CD44	LAMA1		CD44			CellChat;NicheNet	KEGG:hsa04512;KEGG:NicheNet
LAMA2:CD44	LAMA2		CD44			CellChat	KEGG:hsa04512
LAMA3:CD44	LAMA3		CD44			CellChat	KEGG:hsa04512
LAMA4:CD44	LAMA4		CD44			CellChat	KEGG:hsa04512
LAMA5:CD44	LAMA5		CD44			CellChat	KEGG:hsa04512
LAMB1:CD44	LAMB1		CD44			CellChat	KEGG:hsa04512
LAMB2:CD44	LAMB2		CD44			CellChat	KEGG:hsa04512
LAMB3:CD44	LAMB3		CD44			CellChat	KEGG:hsa04512
LAMC1:CD44	LAMC1		CD44			CellChat	KEGG:hsa04512
LAMC2:CD44	LAMC2		CD44			CellChat	KEGG:hsa04512
LAMC3:CD44	LAMC3		CD44			CellChat;NicheNet	KEGG:hsa04512;KEGG:NicheNet
LGALS9:CD44	LGALS9		CD44			CellChat;CellPhoneDB;CellTalkDB;connectomeDB2020	CellPhoneDB;PMID:25065622;PMID:32103204
LPL:CD44	LPL		CD44			CellTalkDB;SingleCellSignalR	FANTOM5;PMID:32196115
MADCAM1:CD44	MADCAM1		CD44			CellTalkDB;connectomeDB2020;SingleCellSignalR	FANTOM5;HPRD;PMID:2474557
MMP1:CD44	MMP1		CD44			CellTalkDB;SingleCellSignalR	FANTOM5;HPRD;PMID:11381077
MMP7:CD44	MMP7		CD44			CellTalkDB;connectomeDB2020;SingleCellSignalR	FANTOM5;HPRD;PMID:11825873
MMP9:CD44	MMP9		CD44			CellTalkDB;connectomeDB2020;SingleCellSignalR	FANTOM5;HPRD;PMID:10652271;PMID:17912438;PMID:18
PRG4:CD44	PRG4		CD44			CellTalkDB	PMID:30157934
PSEN1:CD44	PSEN1		CD44			CellTalkDB;SingleCellSignalR	FANTOM5;PMID:32196115
SELE:CD44	SELE		CD44			CellChat;CellPhoneDB;connectomeDB2020	CellPhoneDB;PMC4571854;PMID:29777742
SPP1:CD44	SPP1		CD44			CellChat;CellPhoneDB;CellTalkDB;connectomeDB2020;NicheNet;SingleCellSignalR	CellPhoneDB;FANTOM5;HPMR;HPRD;PMID:10657301;PMID:12;PMID:12377945;PMID:21907263
TIMP2:CD44	TIMP2		CD44			CellTalkDB	PMID:14871815
TIMP3:CD44	TIMP3		CD44			CellTalkDB	PMID:14871815
VCAN:CD44	VCAN		CD44			CellTalkDB;connectomeDB2020;ICELLNET;SingleCellSignalR	FANTOM5;HPRD;PMID:10950950
JAG1:CD46	JAG1		CD46			CellChat;CellPhoneDB;CellTalkDB;connectomeDB2020;SingleCellSignalR	CellPhoneDB;PMID:23086448
COL4A1:CD47	COL4A1		CD47			CellTalkDB;SingleCellSignalR	FANTOM5;PMID:32196115
COL4A3:CD47	COL4A3		CD47			CellTalkDB;connectomeDB2020;SingleCellSignalR	FANTOM5;PMID:10493512
COL4A4:CD47	COL4A4		CD47			CellTalkDB;SingleCellSignalR	FANTOM5;PMID:32196115
COL4A5:CD47	COL4A5		CD47			CellTalkDB;SingleCellSignalR	FANTOM5;PMID:32196115
COL4A6:CD47	COL4A6		CD47			CellTalkDB;SingleCellSignalR	FANTOM5;PMID:32196115
COMP:CD47	COMP		CD47			CellChat;connectomeDB2020;NicheNet	KEGG:hsa04512;KEGG:NicheNet;PMID:20033473
LGALS9:CD47	LGALS9		CD47			CellPhoneDB;CellTalkDB	CellPhoneDB;PMID:32103204
SIRPA:CD47	SIRPA		CD47			CellPhoneDB;connectomeDB2020	CellPhoneDB;PMID:10572074
CD47:SIRPB1_TYROBP	CD47		SIRPB1	TYROBP		CellPhoneDB	CellPhoneDB
SIRPB2:CD47	SIRPB2		CD47			connectomeDB2020	PMID:15383453
SIRPG:CD47	SIRPG		CD47			CellPhoneDB;connectomeDB2020;SingleCellSignalR	CellPhoneDB;PMID:15294972
THBS1:CD47	THBS1		CD47			CellChat;CellTalkDB;connectomeDB2020;NicheNet;SingleCellSignalR	FANTOM5;HPMR;HPRD;KEGG:hsa04512;PMID:10397731;PMID:11980922;PMID:8550562;PMID:9169439;PPI
THBS2:CD47	THBS2		CD47			CellChat;CellTalkDB;connectomeDB2020;NicheNet;SingleCellSignalR	FANTOM5;HPMR;KEGG:hsa04512;PMID:8550562;PPI
THBS3:CD47	THBS3		CD47			CellChat	KEGG:hsa04512
THBS4:CD47	THBS4		CD47			CellChat	KEGG:hsa04512
VTN:CD47	VTN		CD47			CellTalkDB;SingleCellSignalR	FANTOM5;PMID:32196115
IL18:CD48	IL18		CD48			CellTalkDB;SingleCellSignalR	FANTOM5;PMID:15760905
CXCL12:CD4	CXCL12		CD4			CellTalkDB;connectomeDB2020;SingleCellSignalR	FANTOM5;HPRD;PMID:10600606
HLA-DMA:CD4	HLA-DMA		CD4			CellChat;NicheNet	KEGG:hsa04514;KEGG:NicheNet
HLA-DMB:CD4	HLA-DMB		CD4			CellChat	KEGG:hsa04514
HLA-DOA:CD4	HLA-DOA		CD4			CellChat	KEGG:hsa04514
HLA-DOB:CD4	HLA-DOB		CD4			CellChat	KEGG:hsa04514
HLA-DQA1:CD4	HLA-DQA1		CD4			CellChat	KEGG:hsa04514
HLA-DQB1:CD4	HLA-DQB1		CD4			CellChat	KEGG:hsa04514
HLA-DRA:CD4	HLA-DRA		CD4			NicheNet	KEGG:NicheNet
HLA-DRB5:CD4	HLA-DRB5		CD4			CellChat	KEGG:hsa04514
HLA-G:CD4	HLA-G		CD4			CellTalkDB;SingleCellSignalR	FANTOM5;PMID:32196115
IL16:CD4	IL16		CD4			CellChat;CellTalkDB;connectomeDB2020;ICELLNET;NicheNet;SingleCellSignalR	FANTOM5;HPRD;KEGG:hsa04060;PMID:10438516;PMID:1851800;PMID:7615501;PMID:791;PMID:7910967
PIP:CD4	PIP		CD4			CellTalkDB;connectomeDB2020;SingleCellSignalR	FANTOM5;HPRD;PMID:10820003
SLPI:CD4	SLPI		CD4			CellTalkDB;SingleCellSignalR	FANTOM5;PMID:32196115
SIGLEC10:CD52	SIGLEC10		CD52			CellChat;CellPhoneDB;connectomeDB2020;SingleCellSignalR	CellPhoneDB;PMID:23685786
IL2:CD53	IL2		CD53			CellTalkDB;connectomeDB2020;SingleCellSignalR	FANTOM5;HPRD;PMID:7963560
IL4:CD53	IL4		CD53			CellTalkDB;connectomeDB2020;SingleCellSignalR	FANTOM5;HPRD;PMID:7963560
CD55:CR1	CD55		CR1			CellTalkDB;SingleCellSignalR	FANTOM5;HPRD;PMID:11694537
CD5L:CD5	CD5L		CD5			CellTalkDB;connectomeDB2020;SingleCellSignalR	FANTOM5;PMID:9723705
CD72:CD5	CD72		CD5			ICELLNET	PMID:24950378;PMID:8757302
ENAM:CD63	ENAM		CD63			connectomeDB2020	PMID:17708745
TIMP1:CD63	TIMP1		CD63			CellTalkDB;connectomeDB2020;SingleCellSignalR	FANTOM5;HPRD;PMID:16917503
S100A8:CD68	S100A8		CD68			CellTalkDB	PMID:27312849
S100A9:CD68	S100A9		CD68			CellTalkDB	PMID:27312849
LGALS1:CD69	LGALS1		CD69			connectomeDB2020;ICELLNET	PMID:21427408;PMID:24752896
MYL9:CD69	MYL9		CD69			connectomeDB2020	PMID:28783682
S100A8:CD69	S100A8		CD69			CellTalkDB	PMID:26296369
CD70:GPRC5B	CD70		GPRC5B			CellPhoneDB	CellPhoneDB
CD70:TNFRSF13B	CD70		TNFRSF13B			CellPhoneDB;CellTalkDB	CellPhoneDB;PMID:32103204
CD70:TNFRSF17	CD70		TNFRSF17			CellPhoneDB;CellTalkDB	CellPhoneDB;PMID:32103204
CD72:SEMA4D	CD72		SEMA4D			CellChat;CellPhoneDB;CellTalkDB;connectomeDB2020;ICELLNET;SingleCellSignalR	CellPhoneDB;FANTOM5;HPRD;PMID:11114375;PMID:12882840;PMID:13;PMID:22325954;PMID:29971044
COPA:CD74	COPA		CD74			CellPhoneDB	CellPhoneDB
MIF:CD74_CXCR2	MIF		CD74	CXCR2		CellChat	PMID:26175090;PMID:29637711
MIF:CD74_CXCR4	MIF		CD74	CXCR4		CellChat	PMID:24760155;PMID:29637711
MIF:CD74	MIF		CD74			CellPhoneDB;CellTalkDB;connectomeDB2020;ICELLNET	CellPhoneDB;PMID:12782713;PMID:26039541;PMID:27573366;PMID:30682543
CXCL8:CD79A	CXCL8		CD79A			CellTalkDB;SingleCellSignalR	FANTOM5;PMID:32196115
FN1:CD79A	FN1		CD79A			CellTalkDB;SingleCellSignalR	FANTOM5;PMID:32196115
SECTM1:CD7	SECTM1		CD7			connectomeDB2020	PMID:10652336;PMID:24157461;PMID:24211252
CTLA4:CD80	CTLA4		CD80			CellChat;CellPhoneDB;connectomeDB2020;ICELLNET;NicheNet;SingleCellSignalR	CellPhoneDB;KEGG:NicheNet;PMID:10583602;PMID:17953528;PMID:22437870;PMID:23954143
CD99:CD81	CD99		CD81			CellTalkDB	PMID:21838920
GPC3:CD81	GPC3		CD81			CellTalkDB;connectomeDB2020;SingleCellSignalR	FANTOM5;PMID:19574424;PMID:23665349
HBEGF:CD82	HBEGF		CD82			CellTalkDB;connectomeDB2020;SingleCellSignalR	FANTOM5;HPRD;PMID:10749879
FGFR2:CD83	FGFR2		CD83			CellPhoneDB	CellPhoneDB
CD84:CD84	CD84		CD84			connectomeDB2020;ICELLNET	PMID:11564780;PMID:201553220;PMID:21219180
CTLA4:CD86	CTLA4		CD86			CellChat;CellPhoneDB;CellTalkDB;connectomeDB2020;ICELLNET;NicheNet;SingleCellSignalR	CellPhoneDB;KEGG:NicheNet;PMID:10583602;PMID:11976720;PMID:22437870;PMID:23954143
LCK:CD8A_CD8B	LCK		CD8A	CD8B		CellChat;CellPhoneDB	CellPhoneDB;PMID:25427562
CEACAM5:CD8A	CEACAM5		CD8A			CellChat;CellPhoneDB;connectomeDB2020;SingleCellSignalR	CellPhoneDB;PMID:24104458
HLA-A:CD8A	HLA-A		CD8A			CellChat;NicheNet	KEGG:hsa04514;KEGG:NicheNet
HLA-E:CD8A	HLA-E		CD8A			CellChat	KEGG:hsa04514
HLA-F:CD8A	HLA-F		CD8A			CellChat;NicheNet	KEGG:hsa04514;KEGG:NicheNet
HLA-G:CD8A	HLA-G		CD8A			CellChat	KEGG:hsa04514
HLA-A:CD8B	HLA-A		CD8B			CellChat	KEGG:hsa04514
HLA-E:CD8B	HLA-E		CD8B			CellChat	KEGG:hsa04514
HLA-F:CD8B	HLA-F		CD8B			CellChat	KEGG:hsa04514
HLA-G:CD8B	HLA-G		CD8B			CellChat	KEGG:hsa04514
COL1A1:CD93	COL1A1		CD93			CellTalkDB;connectomeDB2020;SingleCellSignalR	FANTOM5;HPRD;PMID:1377218
COL1A2:CD93	COL1A2		CD93			CellTalkDB;connectomeDB2020;SingleCellSignalR	FANTOM5;HPRD;PMID:1377218
COL4A1:CD93	COL4A1		CD93			CellTalkDB;connectomeDB2020;SingleCellSignalR	FANTOM5;HPRD;PMID:1377218
COL4A2:CD93	COL4A2		CD93			CellTalkDB;connectomeDB2020;SingleCellSignalR	FANTOM5;HPRD;PMID:1377218
COL4A3:CD93	COL4A3		CD93			CellTalkDB;connectomeDB2020;SingleCellSignalR	FANTOM5;HPRD;PMID:1377218
COL4A4:CD93	COL4A4		CD93			CellTalkDB;SingleCellSignalR	FANTOM5;HPRD;PMID:9136074
COL4A5:CD93	COL4A5		CD93			CellTalkDB;connectomeDB2020;SingleCellSignalR	FANTOM5;HPRD;PMID:1377218
COL4A6:CD93	COL4A6		CD93			CellTalkDB;connectomeDB2020;SingleCellSignalR	FANTOM5;HPRD;PMID:1377218
F12:CD93	F12		CD93			CellTalkDB;SingleCellSignalR	FANTOM5;HPRD;PMID:11204562;PMID:87
KNG1:CD93	KNG1		CD93			CellTalkDB;SingleCellSignalR	FANTOM5;HPRD;PMID:12213329;PMID:87
MBL2:CD93	MBL2		CD93			CellTalkDB;connectomeDB2020;SingleCellSignalR	FANTOM5;HPRD;PMID:9476117
MMRN2:CD93	MMRN2		CD93			connectomeDB2020	PMID:28671670
SFTPA2:CD93	SFTPA2		CD93			CellTalkDB;connectomeDB2020;SingleCellSignalR	FANTOM5;HPRD;PMID:9476117
NECTIN1:CD96	NECTIN1		CD96			CellChat;CellPhoneDB;connectomeDB2020;ICELLNET	CellPhoneDB;PMID:17971293;PMID:24658051;PMID:26927206;PMID:30759143
NECTIN2:CD96	NECTIN2		CD96			connectomeDB2020;ICELLNET	PMID:27192565;PMID:30888046
PVR:CD96	PVR		CD96			CellChat;CellPhoneDB;connectomeDB2020;ICELLNET	CellPhoneDB;PMID:15034010;PMID:17971293;PMID:9626554
CD99:CD99	CD99		CD99			CellChat;NicheNet	KEGG:hsa04514;KEGG:NicheNet
CD99:PILRA	CD99		PILRA			CellChat;CellPhoneDB;CellTalkDB;connectomeDB2020;SingleCellSignalR	CellPhoneDB;PMID:18234675
CD99:PILRB	CD99		PILRB			connectomeDB2020	PMID:18234675
HBEGF:CD9	HBEGF		CD9			CellTalkDB;connectomeDB2020;SingleCellSignalR	FANTOM5;HPRD;PMID:11735113;PMID:11846885;PMID:1939101;PMID:8194524
IZUMO1:CD9	IZUMO1		CD9			CellTalkDB	PMID:30517645
CD9:L1CAM	CD9		L1CAM			connectomeDB2020	PMID:8838570
PTN:CDH10	PTN		CDH10			SingleCellSignalR	FANTOM5;HPRD;PMID:16169070
CDH15:CDH15	CDH15		CDH15			CellChat;NicheNet	KEGG:hsa04514;KEGG:NicheNet
MIA:CDH19	MIA		CDH19			SingleCellSignalR	FANTOM5
CDH1:CDH1	CDH1		CDH1			CellChat;NicheNet	KEGG:hsa04514;KEGG:NicheNet
CDH1:CDH2	CDH1		CDH2			CellTalkDB;SingleCellSignalR	FANTOM5;PMID:32196115
CDH1:EGFR	CDH1		EGFR			CellTalkDB;connectomeDB2020;SingleCellSignalR	FANTOM5;HPRD;PMID:10969083
CDH1:ERBB3	CDH1		ERBB3			CellTalkDB;SingleCellSignalR	FANTOM5;PMID:32196115
CDH1:IGF1R	CDH1		IGF1R			CellTalkDB;connectomeDB2020;SingleCellSignalR	FANTOM5;PMID:22479204
CDH1:ITGA1_ITGB1	CDH1		ITGA1	ITGB1		CellChat	PMID:12392763
CDH1:ITGB1_ITGA2	CDH1		ITGB1	ITGA2		CellPhoneDB	CellPhoneDB
CDH1:ITGB7_ITGAE	CDH1		ITGB7	ITGAE		CellChat;CellPhoneDB	CellPhoneDB;PMID:9425167
CDH1:KLRG1	CDH1		KLRG1			CellChat;CellPhoneDB;CellTalkDB;connectomeDB2020;ICELLNET;SingleCellSignalR	CellPhoneDB;FANTOM5;PMID:16904340;PMID:19604491;PMID:32103204;PMID:32196115
CDH1:LRP5	CDH1		LRP5			CellTalkDB;SingleCellSignalR	FANTOM5;PMID:32196115
CDH1:PTPRF	CDH1		PTPRF			CellTalkDB;SingleCellSignalR	FANTOM5;HPRD;PMID:12095414
CDH1:PTPRM	CDH1		PTPRM			CellTalkDB;connectomeDB2020;SingleCellSignalR	FANTOM5;HPRD;PMID:15588985;PMID:7642713;PMID:9531566
CDH2:CDH2	CDH2		CDH2			CellChat;NicheNet	KEGG:hsa04514;KEGG:NicheNet
NCAN:CDH2	NCAN		CDH2			CellTalkDB;SingleCellSignalR	FANTOM5;PMID:32196115
CDH3:CDH3	CDH3		CDH3			NicheNet	KEGG:NicheNet
CDH4:CDH4	CDH4		CDH4			CellChat;NicheNet	KEGG:hsa04514;KEGG:NicheNet
CDH5:CDH5	CDH5		CDH5			CellChat;NicheNet	KEGG:hsa04514;KEGG:NicheNet
FGA:CDH5	FGA		CDH5			CellTalkDB;SingleCellSignalR	FANTOM5;HPRD;PMID:11900554
MMP7:CDH6	MMP7		CDH6			SingleCellSignalR	FANTOM5
MIA:CDH7	MIA		CDH7			CellTalkDB;connectomeDB2020;SingleCellSignalR	FANTOM5;PMID:19200257
DHH:CDON	DHH		CDON			CellTalkDB;connectomeDB2020;SingleCellSignalR	FANTOM5;PMID:20519495
IHH:CDON	IHH		CDON			CellTalkDB;connectomeDB2020;SingleCellSignalR	FANTOM5;PMID:20519495
NTN3:CDON	NTN3		CDON			CellTalkDB;connectomeDB2020;NicheNet;SingleCellSignalR	FANTOM5;HPMR;PMID:15520228
SHH:CDON	SHH		CDON			CellTalkDB;connectomeDB2020;NicheNet;SingleCellSignalR	FANTOM5;HPMR;PMID:17086203
CEACAM16:TECTA	CEACAM16		TECTA			CellTalkDB	PMID:25080593
CEACAM16:TECTB	CEACAM16		TECTB			CellTalkDB	PMID:25080593
CEACAM1:CEACAM5	CEACAM1		CEACAM5			CellChat;CellPhoneDB;SingleCellSignalR	CellPhoneDB;PMID:11590190;PMID:24987108
CEACAM1:CEACAM6	CEACAM1		CEACAM6			CellPhoneDB;SingleCellSignalR	CellPhoneDB;PMID:21982860
CEACAM1:CEACAM8	CEACAM1		CEACAM8			CellPhoneDB;connectomeDB2020;SingleCellSignalR	CellPhoneDB;PMID:24743304
CEACAM1:EGFR	CEACAM1		EGFR			CellTalkDB	PMID:15467833
CEACAM1:HAVCR2	CEACAM1		HAVCR2			connectomeDB2020;ICELLNET	PMID:25363763;PMID:26982724;PMID:27192565
CEACAM1:SELE	CEACAM1		SELE			CellChat;CellPhoneDB;CellTalkDB;connectomeDB2020	CellPhoneDB;PMID:1378450
CEACAM5:CEACAM6	CEACAM5		CEACAM6			CellPhoneDB	CellPhoneDB
CEACAM6:CEACAM6	CEACAM6		CEACAM6			CellPhoneDB	CellPhoneDB
CEACAM8:CEACAM6	CEACAM8		CEACAM6			CellPhoneDB;connectomeDB2020;SingleCellSignalR	CellPhoneDB;PMID:11590190
CEACAM6:EGFR	CEACAM6		EGFR			CellTalkDB	PMID:28892050
CELA3B:CHRM3	CELA3B		CHRM3			SingleCellSignalR	FANTOM5
PSAP:CELSR1	PSAP		CELSR1			SingleCellSignalR	FANTOM5;HPRD;PMID:16169070
TNF:CELSR2	TNF		CELSR2			CellPhoneDB;CellTalkDB	CellPhoneDB;PMID:32103204
CSF1:CELSR3	CSF1		CELSR3			CellPhoneDB	CellPhoneDB
CEL:CXCR4	CEL		CXCR4			CellTalkDB;connectomeDB2020;SingleCellSignalR	FANTOM5;PMID:18037996
CER1:MRC2	CER1		MRC2			CellPhoneDB;CellTalkDB	CellPhoneDB;PMID:32103204
INHBB:CFC1B	INHBB		CFC1B			connectomeDB2020	PMID:28126904
INHBB:CFC1	INHBB		CFC1			connectomeDB2020	PMID:28126904
NODAL:CFC1	NODAL		CFC1			connectomeDB2020	PMID:28126904
CFH:ITGAM	CFH		ITGAM			CellTalkDB;connectomeDB2020;SingleCellSignalR	FANTOM5;HPRD;PMID:9558116
CFH:SELL	CFH		SELL			CellTalkDB;connectomeDB2020;NicheNet;SingleCellSignalR	FANTOM5;HPMR;HPRD;PMID:10377245;PMID:26198319;PMID:32196115
CFP:NCR1	CFP		NCR1			connectomeDB2020	PMID:28480349
CGA:FSHR	CGA		FSHR			CellChat;CellPhoneDB;CellTalkDB;NicheNet;SingleCellSignalR	CellPhoneDB;FANTOM5;IUPHAR;KEGG:hsa04080;KEGG:NicheNet;PMID:30910395
CGA:GPR20	CGA		GPR20			CellTalkDB;SingleCellSignalR	PMID:32196115;reactome
CGA:GPR84	CGA		GPR84			CellTalkDB;SingleCellSignalR	PMID:32196115;reactome
CGA:LHCGR	CGA		LHCGR			CellChat;CellPhoneDB;CellTalkDB;connectomeDB2020;NicheNet;SingleCellSignalR	CellPhoneDB;FANTOM5;HPMR;HPRD;IUPHAR;KEGG:hsa04080;KEGG:NicheNet;PMID:10342833;PMID:12727981;PMID:1922095
CGA:PTH1R	CGA		PTH1R			CellTalkDB;SingleCellSignalR	PMID:32196115;reactome
CGA:RAMP2	CGA		RAMP2			CellTalkDB;SingleCellSignalR	PMID:32196115;reactome
CGA:RAMP3	CGA		RAMP3			CellTalkDB;SingleCellSignalR	PMID:32196115;reactome
CGA:SIRPA	CGA		SIRPA			SingleCellSignalR	FANTOM5
CGA:TSHR	CGA		TSHR			CellChat;CellTalkDB;NicheNet;SingleCellSignalR	FANTOM5;IUPHAR;KEGG:hsa04080;KEGG:NicheNet;PMID:26198319;PMID:32196115;reactome
CGA:VIPR1	CGA		VIPR1			CellTalkDB;SingleCellSignalR	PMID:32196115;reactome
CGB3:LHCGR	CGB3		LHCGR			CellTalkDB;connectomeDB2020;SingleCellSignalR	FANTOM5;HPMR;HPRD;IUPHAR;PMID:10446903;PMID:12727981;PMID:1922095;PMID:2254302;PMID:24554412
CGB3:SIRPA	CGB3		SIRPA			SingleCellSignalR	FANTOM5
CGB5:LHCGR	CGB5		LHCGR			CellTalkDB	PMID:26441830
CGN:F11R	CGN		F11R			CellTalkDB;connectomeDB2020;SingleCellSignalR	FANTOM5;HPRD;PMID:10877843
CGN:OCLN	CGN		OCLN			CellTalkDB;SingleCellSignalR	FANTOM5;PMID:32196115
CGN:TGFBR1	CGN		TGFBR1			CellTalkDB;SingleCellSignalR	FANTOM5;PMID:32196115
CGN:TGFBR2	CGN		TGFBR2			CellTalkDB;SingleCellSignalR	FANTOM5;PMID:32196115
CHAD:ITGA2_ITGB1	CHAD		ITGA2	ITGB1		CellChat	KEGG:hsa04512
GZMB:CHRM3	GZMB		CHRM3			CellTalkDB;connectomeDB2020;SingleCellSignalR	FANTOM5;HPRD;PMID:11665980
HHLA3:CHRM3	HHLA3		CHRM3			SingleCellSignalR	FANTOM5
HSPG2:CHRM3	HSPG2		CHRM3			SingleCellSignalR	FANTOM5
SLURP1:CHRNA10	SLURP1		CHRNA10			CellChat	KEGG:hsa04080
SLURP2:CHRNA10	SLURP2		CHRNA10			CellChat	KEGG:hsa04080
SLURP1:CHRNA1	SLURP1		CHRNA1			CellChat	KEGG:hsa04080
SLURP2:CHRNA1	SLURP2		CHRNA1			CellChat	KEGG:hsa04080
SLURP1:CHRNA2	SLURP1		CHRNA2			CellChat	KEGG:hsa04080
SLURP2:CHRNA2	SLURP2		CHRNA2			CellChat	KEGG:hsa04080
SLURP1:CHRNA3	SLURP1		CHRNA3			CellChat	KEGG:hsa04080
SLURP2:CHRNA3	SLURP2		CHRNA3			CellChat	KEGG:hsa04080
SLURP1:CHRNA4	SLURP1		CHRNA4			CellChat	KEGG:hsa04080
SLURP2:CHRNA4	SLURP2		CHRNA4			CellChat	KEGG:hsa04080
SLURP1:CHRNA5	SLURP1		CHRNA5			CellChat	KEGG:hsa04080
SLURP2:CHRNA5	SLURP2		CHRNA5			CellChat	KEGG:hsa04080
SLURP1:CHRNA6	SLURP1		CHRNA6			CellChat	KEGG:hsa04080
SLURP2:CHRNA6	SLURP2		CHRNA6			CellChat	KEGG:hsa04080
SLURP1:CHRNA7	SLURP1		CHRNA7			CellChat;CellPhoneDB;CellTalkDB;connectomeDB2020	CellPhoneDB;KEGG:hsa04080;PMID:29545933
SLURP2:CHRNA7	SLURP2		CHRNA7			CellChat	KEGG:hsa04080
ZP3:CHRNA7	ZP3		CHRNA7			connectomeDB2020	PMID:22577141
SLURP1:CHRNA9	SLURP1		CHRNA9			CellChat	KEGG:hsa04080
SLURP2:CHRNA9	SLURP2		CHRNA9			CellChat	KEGG:hsa04080
SLURP1:CHRNB1	SLURP1		CHRNB1			CellChat	KEGG:hsa04080
SLURP2:CHRNB1	SLURP2		CHRNB1			CellChat	KEGG:hsa04080
SLURP1:CHRNB2	SLURP1		CHRNB2			CellChat	KEGG:hsa04080
SLURP2:CHRNB2	SLURP2		CHRNB2			CellChat	KEGG:hsa04080
SLURP1:CHRNB3	SLURP1		CHRNB3			CellChat	KEGG:hsa04080
SLURP2:CHRNB3	SLURP2		CHRNB3			CellChat	KEGG:hsa04080
SLURP1:CHRNB4	SLURP1		CHRNB4			CellChat	KEGG:hsa04080
SLURP2:CHRNB4	SLURP2		CHRNB4			CellChat	KEGG:hsa04080
SLURP1:CHRND	SLURP1		CHRND			CellChat	KEGG:hsa04080
SLURP2:CHRND	SLURP2		CHRND			CellChat	KEGG:hsa04080
SLURP1:CHRNE	SLURP1		CHRNE			CellChat	KEGG:hsa04080
SLURP2:CHRNE	SLURP2		CHRNE			CellChat	KEGG:hsa04080
SLURP1:CHRNG	SLURP1		CHRNG			CellChat	KEGG:hsa04080
SLURP2:CHRNG	SLURP2		CHRNG			CellChat	KEGG:hsa04080
CIRBP:TREM1	CIRBP		TREM1			connectomeDB2020	PMID:32027618;PMID:32506691
CKLF:LRP6	CKLF		LRP6			CellPhoneDB;CellTalkDB	CellPhoneDB;PMID:32103204
CLCF1_CRLF1:CNTFR_IL6ST	CLCF1	CRLF1	CNTFR	IL6ST		ICELLNET	PMID:7852997
CLCF1:CNTFR_LIFR_IL6ST	CLCF1		CNTFR	LIFR	IL6ST	CellPhoneDB	CellPhoneDB
CLCF1:CNTFR_LIFR	CLCF1		CNTFR	LIFR		CellChat	KEGG:hsa04060
CLDN11:CLDN11	CLDN11		CLDN11			CellChat;NicheNet	KEGG:hsa04514;KEGG:NicheNet
CLDN24:CLDN24	CLDN24		CLDN24			NicheNet	KEGG:NicheNet
KRTAP4-12:CLDN2	KRTAP4-12		CLDN2			SingleCellSignalR	FANTOM5;HPRD;PMID:16189514
SHBG:CLDN4	SHBG		CLDN4			CellTalkDB;SingleCellSignalR	FANTOM5;HPRD;PMID:15862967
CLEC3A:CLEC10A	CLEC3A		CLEC10A			CellTalkDB;SingleCellSignalR	FANTOM5;PMID:32196115
CLEC11A:ITGA10	CLEC11A		ITGA10			connectomeDB2020	PMID:30632962
CLEC11A:ITGA11	CLEC11A		ITGA11			connectomeDB2020	PMID:30632962
CLEC11A:ITGB1	CLEC11A		ITGB1			connectomeDB2020	PMID:30632962
CLEC11A:KIT	CLEC11A		KIT			NicheNet	FANTOM5
PTPN6:CLEC12A	PTPN6		CLEC12A			CellTalkDB;SingleCellSignalR	PMID:28606940
MMRN2:CLEC14A	MMRN2		CLEC14A			connectomeDB2020	PMID:28671670
PDPN:CLEC1B	PDPN		CLEC1B			connectomeDB2020	PMID:29853539
KLRF2:CLEC2A	KLRF2		CLEC2A			CellPhoneDB;CellTalkDB;connectomeDB2020;SingleCellSignalR	CellPhoneDB;PMID:23803857;PMID:24223577
CLEC3A:CLEC2B	CLEC3A		CLEC2B			SingleCellSignalR	FANTOM5
CLEC2B:KLRF1	CLEC2B		KLRF1			CellPhoneDB;CellTalkDB;connectomeDB2020;SingleCellSignalR	CellPhoneDB;PMID:17057721;PMID:24223577
FAM3C:CLEC2D	FAM3C		CLEC2D			CellPhoneDB	CellPhoneDB
KLRB1:CLEC2D	KLRB1		CLEC2D			CellChat;CellPhoneDB;CellTalkDB;connectomeDB2020;SingleCellSignalR	CellPhoneDB;PMID:21572041;PMID:24223577;PMID:26147876;PMID:29721382
CLEC4G:LAG3	CLEC4G		LAG3			connectomeDB2020	PMID:24769443
GRN:CLEC4M	GRN		CLEC4M			CellPhoneDB;CellTalkDB	CellPhoneDB;PMID:32103204
ICAM3:CLEC4M	ICAM3		CLEC4M			CellPhoneDB;CellTalkDB;connectomeDB2020;SingleCellSignalR	CellPhoneDB;FANTOM5;HPRD;PMID:11257134
RARRES2:CMKLR1	RARRES2		CMKLR1			CellChat;CellPhoneDB;CellTalkDB;connectomeDB2020;NicheNet;SingleCellSignalR	CellPhoneDB;FANTOM5;HPMR;IUPHAR;PMID:14530373;PMID:14675762;PMID:14701797;PMID:18165312;PMID:23396314;PMID:24671882
TCN2:CNR1	TCN2		CNR1			CellTalkDB;SingleCellSignalR	FANTOM5;PMID:32196115
KRTAP4-12:CNTFR	KRTAP4-12		CNTFR			SingleCellSignalR	FANTOM5;HPRD;PMID:16189514
CNTF:CNTFR_IL6ST	CNTF		CNTFR	IL6ST		ICELLNET	PMID:9143707
CNTF:CNTFR_LIFR_IL6ST	CNTF		CNTFR	LIFR	IL6ST	CellPhoneDB	CellPhoneDB
CNTF:CNTFR_LIFR	CNTF		CNTFR	LIFR		CellChat	KEGG:hsa04060
CNTF:EGFR	CNTF		EGFR			CellPhoneDB;CellTalkDB	CellPhoneDB;PMID:32103204
CNTF:IL6R	CNTF		IL6R			CellTalkDB;connectomeDB2020;SingleCellSignalR	FANTOM5;HPRD;PMID:12643274;PMID:1281789
CNTF:LIFR_IL6ST	CNTF		LIFR	IL6ST		ICELLNET	PMID:9143707
CNTN2:CNTN1	CNTN2		CNTN1			CellTalkDB;connectomeDB2020;SingleCellSignalR	FANTOM5;HPRD;PMID:12139915
NFASC:CNTN1_CNTNAP1	NFASC		CNTN1	CNTNAP1		CellChat	KEGG:hsa04514
L1CAM:CNTN1	L1CAM		CNTN1			CellTalkDB;connectomeDB2020;SingleCellSignalR	FANTOM5;HPRD;PMID:7595520
CNTN1:NOTCH1	CNTN1		NOTCH1			connectomeDB2020	PMID:14567914
CNTN1:NOTCH2	CNTN1		NOTCH2			connectomeDB2020	PMID:14567914
CNTN1:NRCAM	CNTN1		NRCAM			CellChat;NicheNet	KEGG:hsa04514;KEGG:NicheNet
CNTN1:PTPRZ1	CNTN1		PTPRZ1			connectomeDB2020	PMID:21969550
TNC:CNTN1	TNC		CNTN1			CellTalkDB;connectomeDB2020;SingleCellSignalR	FANTOM5;HPRD;PMID:10103110;PMID:30629639
CNTN2:CNTN2	CNTN2		CNTN2			CellChat;NicheNet	KEGG:hsa04514;KEGG:NicheNet
CNTN2:CNTN2_CNTNAP2	CNTN2		CNTN2	CNTNAP2		CellChat	KEGG:hsa04514
CNTN2:L1CAM	CNTN2		L1CAM			CellChat;NicheNet	KEGG:hsa04514;KEGG:NicheNet
CNTN2:NRCAM	CNTN2		NRCAM			CellTalkDB;connectomeDB2020;SingleCellSignalR	FANTOM5;HPRD;PMID:12139915
CNTN2:NRP1	CNTN2		NRP1			CellTalkDB;SingleCellSignalR	FANTOM5;PMID:22836270
CNTN3:PTPRG	CNTN3		PTPRG			CellTalkDB	PMID:20133774
CNTN4:PTPRG	CNTN4		PTPRG			CellTalkDB;connectomeDB2020;SingleCellSignalR	FANTOM5;PMID:20133774
CNTN6:NOTCH1	CNTN6		NOTCH1			connectomeDB2020	PMID:15082708
RTN4:CNTNAP1	RTN4		CNTNAP1			CellTalkDB;connectomeDB2020;SingleCellSignalR	FANTOM5;HPRD;PMID:14592966
COL10A1:ITGB1_ITGA10	COL10A1		ITGB1	ITGA10		CellPhoneDB	CellPhoneDB
COL10A1:ITGB1_ITGA11	COL10A1		ITGB1	ITGA11		CellPhoneDB	CellPhoneDB
COL10A1:ITGB1_ITGA1	COL10A1		ITGB1	ITGA1		CellPhoneDB	CellPhoneDB
COL10A1:ITGB1_ITGA2	COL10A1		ITGB1	ITGA2		CellPhoneDB	CellPhoneDB
COL11A1:DDR1	COL11A1		DDR1			CellTalkDB;connectomeDB2020;SingleCellSignalR	FANTOM5;HPRD;PMID:9659900
COL11A1:ITGB1_ITGA10	COL11A1		ITGB1	ITGA10		CellPhoneDB	CellPhoneDB
COL11A1:ITGB1_ITGA11	COL11A1		ITGB1	ITGA11		CellPhoneDB	CellPhoneDB
COL11A1:ITGB1_ITGA1	COL11A1		ITGB1	ITGA1		CellPhoneDB	CellPhoneDB
COL11A1:ITGB1_ITGA2	COL11A1		ITGB1	ITGA2		CellPhoneDB	CellPhoneDB
COL11A2:ITGB1_ITGA10	COL11A2		ITGB1	ITGA10		CellPhoneDB	CellPhoneDB
COL11A2:ITGB1_ITGA11	COL11A2		ITGB1	ITGA11		CellPhoneDB	CellPhoneDB
COL11A2:ITGB1_ITGA1	COL11A2		ITGB1	ITGA1		CellPhoneDB	CellPhoneDB
COL11A2:ITGB1_ITGA2	COL11A2		ITGB1	ITGA2		CellPhoneDB	CellPhoneDB
COL12A1:ITGB1_ITGA10	COL12A1		ITGB1	ITGA10		CellPhoneDB	CellPhoneDB
COL12A1:ITGB1_ITGA11	COL12A1		ITGB1	ITGA11		CellPhoneDB	CellPhoneDB
COL12A1:ITGB1_ITGA1	COL12A1		ITGB1	ITGA1		CellPhoneDB	CellPhoneDB
COL12A1:ITGB1_ITGA2	COL12A1		ITGB1	ITGA2		CellPhoneDB	CellPhoneDB
FN1:COL13A1	FN1		COL13A1			CellTalkDB;connectomeDB2020;SingleCellSignalR	FANTOM5;HPRD;PMID:11956183
HSPG2:COL13A1	HSPG2		COL13A1			CellTalkDB;connectomeDB2020;SingleCellSignalR	FANTOM5;HPRD;PMID:11956183
COL13A1:ITGB1_ITGA10	COL13A1		ITGB1	ITGA10		CellPhoneDB	CellPhoneDB
COL13A1:ITGB1_ITGA11	COL13A1		ITGB1	ITGA11		CellPhoneDB	CellPhoneDB
COL13A1:ITGB1_ITGA1	COL13A1		ITGB1	ITGA1		CellPhoneDB	CellPhoneDB
COL13A1:ITGB1_ITGA2	COL13A1		ITGB1	ITGA2		CellPhoneDB	CellPhoneDB
NID1:COL13A1	NID1		COL13A1			CellTalkDB;connectomeDB2020;SingleCellSignalR	FANTOM5;HPRD;PMID:11956183
NID2:COL13A1	NID2		COL13A1			CellTalkDB;connectomeDB2020;SingleCellSignalR	FANTOM5;HPRD;PMID:11956183
COL14A1:ITGB1_ITGA10	COL14A1		ITGB1	ITGA10		CellPhoneDB	CellPhoneDB
COL14A1:ITGB1_ITGA11	COL14A1		ITGB1	ITGA11		CellPhoneDB	CellPhoneDB
COL14A1:ITGB1_ITGA1	COL14A1		ITGB1	ITGA1		CellPhoneDB	CellPhoneDB
COL14A1:ITGB1_ITGA2	COL14A1		ITGB1	ITGA2		CellPhoneDB	CellPhoneDB
COL15A1:ITGB1_ITGA10	COL15A1		ITGB1	ITGA10		CellPhoneDB	CellPhoneDB
COL15A1:ITGB1_ITGA11	COL15A1		ITGB1	ITGA11		CellPhoneDB	CellPhoneDB
COL15A1:ITGB1_ITGA1	COL15A1		ITGB1	ITGA1		CellPhoneDB	CellPhoneDB
COL15A1:ITGB1_ITGA2	COL15A1		ITGB1	ITGA2		CellPhoneDB	CellPhoneDB
COL16A1:ITGB1_ITGA10	COL16A1		ITGB1	ITGA10		CellPhoneDB	CellPhoneDB
COL16A1:ITGB1_ITGA11	COL16A1		ITGB1	ITGA11		CellPhoneDB	CellPhoneDB
COL16A1:ITGB1_ITGA1	COL16A1		ITGB1	ITGA1		CellPhoneDB	CellPhoneDB
COL16A1:ITGB1_ITGA2	COL16A1		ITGB1	ITGA2		CellPhoneDB	CellPhoneDB
COL17A1:ITGB1_ITGA10	COL17A1		ITGB1	ITGA10		CellPhoneDB	CellPhoneDB
COL17A1:ITGB1_ITGA11	COL17A1		ITGB1	ITGA11		CellPhoneDB	CellPhoneDB
COL17A1:ITGB1_ITGA1	COL17A1		ITGB1	ITGA1		CellPhoneDB	CellPhoneDB
COL17A1:ITGB1_ITGA2	COL17A1		ITGB1	ITGA2		CellPhoneDB	CellPhoneDB
LAMB3:COL17A1	LAMB3		COL17A1			CellTalkDB;SingleCellSignalR	FANTOM5;PMID:32196115
LAMC2:COL17A1	LAMC2		COL17A1			CellTalkDB;SingleCellSignalR	FANTOM5;PMID:32196115
COL18A1:GPC1	COL18A1		GPC1			CellTalkDB;connectomeDB2020;NicheNet;SingleCellSignalR	FANTOM5;HPMR;HPRD;PMID:11336704
COL18A1:GPC4	COL18A1		GPC4			CellTalkDB;connectomeDB2020;SingleCellSignalR	FANTOM5;HPRD;PMID:11336704
COL18A1:ITGB1_ITGA10	COL18A1		ITGB1	ITGA10		CellPhoneDB	CellPhoneDB
COL18A1:ITGB1_ITGA11	COL18A1		ITGB1	ITGA11		CellPhoneDB	CellPhoneDB
COL18A1:ITGB1_ITGA1	COL18A1		ITGB1	ITGA1		CellPhoneDB	CellPhoneDB
COL18A1:ITGB1_ITGA2	COL18A1		ITGB1	ITGA2		CellPhoneDB	CellPhoneDB
COL18A1:ITGA3	COL18A1		ITGA3			CellTalkDB;SingleCellSignalR	PMID:32196115;reactome
COL18A1:ITGA5	COL18A1		ITGA5			CellTalkDB;connectomeDB2020;NicheNet;SingleCellSignalR	FANTOM5;HPMR;HPRD;PMID:11;PMID:11158588;PMID:12682293
COL18A1:ITGB3	COL18A1		ITGB3			CellTalkDB;SingleCellSignalR	PMID:12682293;reactome
COL18A1:ITGB5	COL18A1		ITGB5			CellTalkDB;SingleCellSignalR	PMID:32196115;reactome
COL18A1:KDR	COL18A1		KDR			CellTalkDB;connectomeDB2020;SingleCellSignalR	FANTOM5;HPRD;PMID:12029087;PMID:12682293
COL18A1:PTPRS	COL18A1		PTPRS			connectomeDB2020	PMID:11865065
COL19A1:ITGB1_ITGA10	COL19A1		ITGB1	ITGA10		CellPhoneDB	CellPhoneDB
COL19A1:ITGB1_ITGA11	COL19A1		ITGB1	ITGA11		CellPhoneDB	CellPhoneDB
COL19A1:ITGB1_ITGA1	COL19A1		ITGB1	ITGA1		CellPhoneDB	CellPhoneDB
COL19A1:ITGB1_ITGA2	COL19A1		ITGB1	ITGA2		CellPhoneDB	CellPhoneDB
COL1A1:DDR1	COL1A1		DDR1			CellTalkDB;connectomeDB2020;NicheNet;SingleCellSignalR	FANTOM5;HPMR;PMID:9659900
COL1A1:DDR2	COL1A1		DDR2			CellTalkDB;connectomeDB2020;NicheNet;SingleCellSignalR	FANTOM5;HPMR;HPRD;PMID:12611880;PMID:9659899;PMID:97
COL1A1:FLT4	COL1A1		FLT4			CellTalkDB;SingleCellSignalR	FANTOM5;PMID:32196115
COL1A1:GP6	COL1A1		GP6			CellChat;connectomeDB2020;NicheNet	KEGG:hsa04512;KEGG:NicheNet;PMID:10961879
COL1A1:ITGB1_ITGA10	COL1A1		ITGB1	ITGA10		CellChat;CellPhoneDB	CellPhoneDB;KEGG:hsa04512
COL1A1:ITGB1_ITGA11	COL1A1		ITGB1	ITGA11		CellChat;CellPhoneDB	CellPhoneDB;KEGG:hsa04512
COL1A1:ITGB1_ITGA1	COL1A1		ITGB1	ITGA1		CellChat;CellPhoneDB	CellPhoneDB;KEGG:hsa04512
COL1A1:ITGB1_ITGA2	COL1A1		ITGB1	ITGA2		CellChat;CellPhoneDB	CellPhoneDB;KEGG:hsa04512
COL1A1:ITGA3_ITGB1	COL1A1		ITGA3	ITGB1		CellChat	KEGG:hsa04512
COL1A1:ITGA5	COL1A1		ITGA5			CellTalkDB;connectomeDB2020;SingleCellSignalR	FANTOM5;HPRD;PMID:1693626
COL1A1:ITGA9_ITGB1	COL1A1		ITGA9	ITGB1		CellChat	KEGG:hsa04512
COL1A1:ITGAV_ITGB8	COL1A1		ITGAV	ITGB8		CellChat	KEGG:hsa04512
COL1A1:SDC1	COL1A1		SDC1			CellChat;NicheNet	KEGG:hsa04512;KEGG:NicheNet
COL1A1:SDC4	COL1A1		SDC4			CellChat	KEGG:hsa04512
COL1A1:TMPRSS6	COL1A1		TMPRSS6			CellTalkDB;SingleCellSignalR	FANTOM5;HPRD;PMID:12149247;PMID:26198319;PMID:32196115
COL1A2:FLT4	COL1A2		FLT4			CellTalkDB;SingleCellSignalR	FANTOM5;PMID:32196115
COL1A2:GP6	COL1A2		GP6			CellChat;connectomeDB2020	KEGG:hsa04512;PMID:10961879
COL1A2:ITGB1_ITGA10	COL1A2		ITGB1	ITGA10		CellChat;CellPhoneDB	CellPhoneDB;KEGG:hsa04512
COL1A2:ITGB1_ITGA11	COL1A2		ITGB1	ITGA11		CellChat;CellPhoneDB	CellPhoneDB;KEGG:hsa04512
COL1A2:ITGB1_ITGA1	COL1A2		ITGB1	ITGA1		CellChat;CellPhoneDB	CellPhoneDB;KEGG:hsa04512
COL1A2:ITGA2B	COL1A2		ITGA2B			CellTalkDB;SingleCellSignalR	FANTOM5;HPRD;PMID:11359786
COL1A2:ITGB1_ITGA2	COL1A2		ITGB1	ITGA2		CellChat;CellPhoneDB	CellPhoneDB;KEGG:hsa04512
COL1A2:ITGA3_ITGB1	COL1A2		ITGA3	ITGB1		CellChat	KEGG:hsa04512
COL1A2:ITGA9_ITGB1	COL1A2		ITGA9	ITGB1		CellChat	KEGG:hsa04512
COL1A2:ITGAV_ITGB8	COL1A2		ITGAV	ITGB8		CellChat	KEGG:hsa04512
COL1A2:ITGB3	COL1A2		ITGB3			CellTalkDB;connectomeDB2020;SingleCellSignalR	FANTOM5;HPRD;PMID:1693626
COL1A2:SDC1	COL1A2		SDC1			CellChat	KEGG:hsa04512
COL1A2:SDC4	COL1A2		SDC4			CellChat	KEGG:hsa04512
COL20A1:ITGB1_ITGA10	COL20A1		ITGB1	ITGA10		CellPhoneDB	CellPhoneDB
COL20A1:ITGB1_ITGA11	COL20A1		ITGB1	ITGA11		CellPhoneDB	CellPhoneDB
COL20A1:ITGB1_ITGA1	COL20A1		ITGB1	ITGA1		CellPhoneDB	CellPhoneDB
COL20A1:ITGB1_ITGA2	COL20A1		ITGB1	ITGA2		CellPhoneDB	CellPhoneDB
COL21A1:ITGB1_ITGA10	COL21A1		ITGB1	ITGA10		CellPhoneDB	CellPhoneDB
COL21A1:ITGB1_ITGA11	COL21A1		ITGB1	ITGA11		CellPhoneDB	CellPhoneDB
COL21A1:ITGB1_ITGA1	COL21A1		ITGB1	ITGA1		CellPhoneDB	CellPhoneDB
COL21A1:ITGB1_ITGA2	COL21A1		ITGB1	ITGA2		CellPhoneDB	CellPhoneDB
COL22A1:ITGB1_ITGA10	COL22A1		ITGB1	ITGA10		CellPhoneDB	CellPhoneDB
COL22A1:ITGB1_ITGA11	COL22A1		ITGB1	ITGA11		CellPhoneDB	CellPhoneDB
COL22A1:ITGB1_ITGA1	COL22A1		ITGB1	ITGA1		CellPhoneDB	CellPhoneDB
COL22A1:ITGB1_ITGA2	COL22A1		ITGB1	ITGA2		CellPhoneDB	CellPhoneDB
COL24A1:ITGB1_ITGA10	COL24A1		ITGB1	ITGA10		CellPhoneDB	CellPhoneDB
COL24A1:ITGB1_ITGA11	COL24A1		ITGB1	ITGA11		CellPhoneDB	CellPhoneDB
COL24A1:ITGB1_ITGA1	COL24A1		ITGB1	ITGA1		CellPhoneDB	CellPhoneDB
COL24A1:ITGB1_ITGA2	COL24A1		ITGB1	ITGA2		CellPhoneDB	CellPhoneDB
COL26A1:ITGB1_ITGA10	COL26A1		ITGB1	ITGA10		CellPhoneDB	CellPhoneDB
COL26A1:ITGB1_ITGA11	COL26A1		ITGB1	ITGA11		CellPhoneDB	CellPhoneDB
COL26A1:ITGB1_ITGA1	COL26A1		ITGB1	ITGA1		CellPhoneDB	CellPhoneDB
COL26A1:ITGB1_ITGA2	COL26A1		ITGB1	ITGA2		CellPhoneDB	CellPhoneDB
COL27A1:ITGB1_ITGA10	COL27A1		ITGB1	ITGA10		CellPhoneDB	CellPhoneDB
COL27A1:ITGB1_ITGA11	COL27A1		ITGB1	ITGA11		CellPhoneDB	CellPhoneDB
COL27A1:ITGB1_ITGA1	COL27A1		ITGB1	ITGA1		CellPhoneDB	CellPhoneDB
COL27A1:ITGB1_ITGA2	COL27A1		ITGB1	ITGA2		CellPhoneDB	CellPhoneDB
COL28A1:ITGB1_ITGA10	COL28A1		ITGB1	ITGA10		CellPhoneDB	CellPhoneDB
COL28A1:ITGB1_ITGA11	COL28A1		ITGB1	ITGA11		CellPhoneDB	CellPhoneDB
COL28A1:ITGB1_ITGA1	COL28A1		ITGB1	ITGA1		CellPhoneDB	CellPhoneDB
COL28A1:ITGB1_ITGA2	COL28A1		ITGB1	ITGA2		CellPhoneDB	CellPhoneDB
COL2A1:DDR1	COL2A1		DDR1			CellTalkDB;connectomeDB2020;SingleCellSignalR	FANTOM5;HPRD;PMID:9659900
COL2A1:GP6	COL2A1		GP6			CellChat;NicheNet	KEGG:hsa04512;KEGG:NicheNet
COL2A1:ITGB1_ITGA10	COL2A1		ITGB1	ITGA10		CellChat;CellPhoneDB	CellPhoneDB;KEGG:hsa04512
COL2A1:ITGB1_ITGA11	COL2A1		ITGB1	ITGA11		CellChat;CellPhoneDB	CellPhoneDB;KEGG:hsa04512
COL2A1:ITGB1_ITGA1	COL2A1		ITGB1	ITGA1		CellChat;CellPhoneDB	CellPhoneDB;KEGG:hsa04512
COL2A1:ITGA2B	COL2A1		ITGA2B			CellTalkDB;SingleCellSignalR	FANTOM5;HPRD;PMID:10772239;PMID:75
COL2A1:ITGB1_ITGA2	COL2A1		ITGB1	ITGA2		CellChat;CellPhoneDB	CellPhoneDB;KEGG:hsa04512
COL2A1:ITGA3_ITGB1	COL2A1		ITGA3	ITGB1		CellChat	KEGG:hsa04512
COL2A1:ITGA9_ITGB1	COL2A1		ITGA9	ITGB1		CellChat	KEGG:hsa04512
COL2A1:ITGAV_ITGB8	COL2A1		ITGAV	ITGB8		CellChat	KEGG:hsa04512
COL2A1:MAG	COL2A1		MAG			CellTalkDB;connectomeDB2020;SingleCellSignalR	FANTOM5;HPRD;PMID:2446864;PMID:26198319;PMID:32196115
COL2A1:OR1E1	COL2A1		OR1E1			SingleCellSignalR	FANTOM5
COL2A1:SDC1	COL2A1		SDC1			CellChat;NicheNet	KEGG:hsa04512;KEGG:NicheNet
COL2A1:SDC4	COL2A1		SDC4			CellChat	KEGG:hsa04512
COL2A1:TNFRSF10A	COL2A1		TNFRSF10A			CellTalkDB;connectomeDB2020;SingleCellSignalR	FANTOM5;HPRD;PMID:9811967
COL3A1:DDR1	COL3A1		DDR1			CellTalkDB;connectomeDB2020;SingleCellSignalR	FANTOM5;HPRD;PMID:9659900
COL3A1:DDR2	COL3A1		DDR2			CellTalkDB;connectomeDB2020;SingleCellSignalR	FANTOM5;HPRD;PMID:9659899
COL3A1:ITGB1_ITGA10	COL3A1		ITGB1	ITGA10		CellPhoneDB	CellPhoneDB
COL3A1:ITGB1_ITGA11	COL3A1		ITGB1	ITGA11		CellPhoneDB	CellPhoneDB
COL3A1:ITGB1_ITGA1	COL3A1		ITGB1	ITGA1		CellPhoneDB	CellPhoneDB
COL3A1:ITGB1_ITGA2	COL3A1		ITGB1	ITGA2		CellPhoneDB	CellPhoneDB
COL3A1:MAG	COL3A1		MAG			CellTalkDB;connectomeDB2020;SingleCellSignalR	FANTOM5;HPRD;PMID:2446864;PMID:26198319;PMID:32196115
COL4A1:GP6	COL4A1		GP6			CellChat	KEGG:hsa04512
COL4A1:ITGB1_ITGA10	COL4A1		ITGB1	ITGA10		CellChat;CellPhoneDB	CellPhoneDB;KEGG:hsa04512
COL4A1:ITGB1_ITGA11	COL4A1		ITGB1	ITGA11		CellChat;CellPhoneDB	CellPhoneDB;KEGG:hsa04512
COL4A1:ITGB1_ITGA1	COL4A1		ITGB1	ITGA1		CellChat;CellPhoneDB	CellPhoneDB;KEGG:hsa04512
COL4A1:ITGB1_ITGA2	COL4A1		ITGB1	ITGA2		CellChat;CellPhoneDB	CellPhoneDB;KEGG:hsa04512
COL4A1:ITGA3_ITGB1	COL4A1		ITGA3	ITGB1		CellChat	KEGG:hsa04512
COL4A1:ITGA9_ITGB1	COL4A1		ITGA9	ITGB1		CellChat	KEGG:hsa04512
COL4A1:ITGAV_ITGB8	COL4A1		ITGAV	ITGB8		CellChat	KEGG:hsa04512
COL4A1:SDC1	COL4A1		SDC1			CellChat	KEGG:hsa04512
COL4A1:SDC4	COL4A1		SDC4			CellChat	KEGG:hsa04512
COL4A2:GP6	COL4A2		GP6			CellChat	KEGG:hsa04512
COL4A2:ITGB1_ITGA10	COL4A2		ITGB1	ITGA10		CellChat;CellPhoneDB	CellPhoneDB;KEGG:hsa04512
COL4A2:ITGB1_ITGA11	COL4A2		ITGB1	ITGA11		CellChat;CellPhoneDB	CellPhoneDB;KEGG:hsa04512
COL4A2:ITGB1_ITGA1	COL4A2		ITGB1	ITGA1		CellChat;CellPhoneDB	CellPhoneDB;KEGG:hsa04512
COL4A2:ITGB1_ITGA2	COL4A2		ITGB1	ITGA2		CellChat;CellPhoneDB	CellPhoneDB;KEGG:hsa04512
COL4A2:ITGA3_ITGB1	COL4A2		ITGA3	ITGB1		CellChat	KEGG:hsa04512
COL4A2:ITGA9_ITGB1	COL4A2		ITGA9	ITGB1		CellChat	KEGG:hsa04512
COL4A2:ITGAV_ITGB8	COL4A2		ITGAV	ITGB8		CellChat	KEGG:hsa04512
COL4A2:ITGB3	COL4A2		ITGB3			CellTalkDB;SingleCellSignalR	PMID:32196115;reactome
COL4A2:ITGB5	COL4A2		ITGB5			CellTalkDB;SingleCellSignalR	PMID:32196115;reactome
COL4A2:SDC1	COL4A2		SDC1			CellChat	KEGG:hsa04512
COL4A2:SDC4	COL4A2		SDC4			CellChat	KEGG:hsa04512
COL4A3:GP6	COL4A3		GP6			CellChat	KEGG:hsa04512
COL4A3:ITGB1_ITGA10	COL4A3		ITGB1	ITGA10		CellChat;CellPhoneDB	CellPhoneDB;KEGG:hsa04512
COL4A3:ITGB1_ITGA11	COL4A3		ITGB1	ITGA11		CellChat;CellPhoneDB	CellPhoneDB;KEGG:hsa04512
COL4A3:ITGB1_ITGA1	COL4A3		ITGB1	ITGA1		CellChat;CellPhoneDB	CellPhoneDB;KEGG:hsa04512
COL4A3:ITGB1_ITGA2	COL4A3		ITGB1	ITGA2		CellChat;CellPhoneDB	CellPhoneDB;KEGG:hsa04512
COL4A3:ITGA3_ITGB1	COL4A3		ITGA3	ITGB1		CellChat	KEGG:hsa04512
COL4A3:ITGA9_ITGB1	COL4A3		ITGA9	ITGB1		CellChat	KEGG:hsa04512
COL4A3:ITGAV_ITGB8	COL4A3		ITGAV	ITGB8		CellChat	KEGG:hsa04512
COL4A3:ITGB3	COL4A3		ITGB3			CellTalkDB;SingleCellSignalR	PMID:12842087;reactome
COL4A3:SDC1	COL4A3		SDC1			CellChat	KEGG:hsa04512
COL4A3:SDC4	COL4A3		SDC4			CellChat	KEGG:hsa04512
COL4A4:GP6	COL4A4		GP6			CellChat	KEGG:hsa04512
COL4A4:ITGB1_ITGA10	COL4A4		ITGB1	ITGA10		CellChat;CellPhoneDB	CellPhoneDB;KEGG:hsa04512
COL4A4:ITGB1_ITGA11	COL4A4		ITGB1	ITGA11		CellChat;CellPhoneDB	CellPhoneDB;KEGG:hsa04512
COL4A4:ITGB1_ITGA1	COL4A4		ITGB1	ITGA1		CellChat;CellPhoneDB	CellPhoneDB;KEGG:hsa04512
COL4A4:ITGB1_ITGA2	COL4A4		ITGB1	ITGA2		CellChat;CellPhoneDB	CellPhoneDB;KEGG:hsa04512
COL4A4:ITGA3_ITGB1	COL4A4		ITGA3	ITGB1		CellChat	KEGG:hsa04512
COL4A4:ITGA9_ITGB1	COL4A4		ITGA9	ITGB1		CellChat	KEGG:hsa04512
COL4A4:ITGAV_ITGB8	COL4A4		ITGAV	ITGB8		CellChat	KEGG:hsa04512
COL4A4:ITGB3	COL4A4		ITGB3			CellTalkDB;SingleCellSignalR	PMID:32196115;reactome
COL4A4:SDC1	COL4A4		SDC1			CellChat	KEGG:hsa04512
COL4A4:SDC4	COL4A4		SDC4			CellChat	KEGG:hsa04512
COL4A5:GP6	COL4A5		GP6			CellChat	KEGG:hsa04512
COL4A5:ITGB1_ITGA10	COL4A5		ITGB1	ITGA10		CellChat;CellPhoneDB	CellPhoneDB;KEGG:hsa04512
COL4A5:ITGB1_ITGA11	COL4A5		ITGB1	ITGA11		CellChat;CellPhoneDB	CellPhoneDB;KEGG:hsa04512
COL4A5:ITGB1_ITGA1	COL4A5		ITGB1	ITGA1		CellChat;CellPhoneDB	CellPhoneDB;KEGG:hsa04512
COL4A5:ITGB1_ITGA2	COL4A5		ITGB1	ITGA2		CellChat;CellPhoneDB	CellPhoneDB;KEGG:hsa04512
COL4A5:ITGA3_ITGB1	COL4A5		ITGA3	ITGB1		CellChat	KEGG:hsa04512
COL4A5:ITGA9_ITGB1	COL4A5		ITGA9	ITGB1		CellChat	KEGG:hsa04512
COL4A5:ITGAV_ITGB8	COL4A5		ITGAV	ITGB8		CellChat	KEGG:hsa04512
COL4A5:SDC1	COL4A5		SDC1			CellChat	KEGG:hsa04512
COL4A5:SDC4	COL4A5		SDC4			CellChat	KEGG:hsa04512
COL4A6:GP6	COL4A6		GP6			CellChat	KEGG:hsa04512
COL4A6:ITGB1_ITGA10	COL4A6		ITGB1	ITGA10		CellChat;CellPhoneDB	CellPhoneDB;KEGG:hsa04512
COL4A6:ITGB1_ITGA11	COL4A6		ITGB1	ITGA11		CellChat;CellPhoneDB	CellPhoneDB;KEGG:hsa04512
COL4A6:ITGB1_ITGA1	COL4A6		ITGB1	ITGA1		CellChat;CellPhoneDB	CellPhoneDB;KEGG:hsa04512
COL4A6:ITGB1_ITGA2	COL4A6		ITGB1	ITGA2		CellChat;CellPhoneDB	CellPhoneDB;KEGG:hsa04512
COL4A6:ITGA3_ITGB1	COL4A6		ITGA3	ITGB1		CellChat	KEGG:hsa04512
COL4A6:ITGA9_ITGB1	COL4A6		ITGA9	ITGB1		CellChat	KEGG:hsa04512
COL4A6:ITGAV_ITGB8	COL4A6		ITGAV	ITGB8		CellChat	KEGG:hsa04512
COL4A6:SDC1	COL4A6		SDC1			CellChat	KEGG:hsa04512
COL4A6:SDC4	COL4A6		SDC4			CellChat	KEGG:hsa04512
COL5A1:ITGB1_ITGA10	COL5A1		ITGB1	ITGA10		CellPhoneDB	CellPhoneDB
COL5A1:ITGB1_ITGA11	COL5A1		ITGB1	ITGA11		CellPhoneDB	CellPhoneDB
COL5A1:ITGB1_ITGA1	COL5A1		ITGB1	ITGA1		CellPhoneDB	CellPhoneDB
COL5A1:ITGB1_ITGA2	COL5A1		ITGB1	ITGA2		CellPhoneDB	CellPhoneDB
COL5A1:SDC3	COL5A1		SDC3			CellTalkDB;connectomeDB2020;SingleCellSignalR	FANTOM5;HPRD;PMID:11751872;PMID:26198319;PMID:32196115
COL5A2:DDR1	COL5A2		DDR1			CellTalkDB;connectomeDB2020;SingleCellSignalR	FANTOM5;HPRD;PMID:9659900
COL5A2:ITGB1_ITGA10	COL5A2		ITGB1	ITGA10		CellPhoneDB	CellPhoneDB
COL5A2:ITGB1_ITGA11	COL5A2		ITGB1	ITGA11		CellPhoneDB	CellPhoneDB
COL5A2:ITGB1_ITGA1	COL5A2		ITGB1	ITGA1		CellPhoneDB	CellPhoneDB
COL5A2:ITGB1_ITGA2	COL5A2		ITGB1	ITGA2		CellPhoneDB	CellPhoneDB
COL5A3:ITGB1_ITGA10	COL5A3		ITGB1	ITGA10		CellPhoneDB	CellPhoneDB
COL5A3:ITGB1_ITGA11	COL5A3		ITGB1	ITGA11		CellPhoneDB	CellPhoneDB
COL5A3:ITGB1_ITGA1	COL5A3		ITGB1	ITGA1		CellPhoneDB	CellPhoneDB
COL5A3:ITGB1_ITGA2	COL5A3		ITGB1	ITGA2		CellPhoneDB	CellPhoneDB
COL5A3:SDC3	COL5A3		SDC3			connectomeDB2020;NicheNet;SingleCellSignalR	FANTOM5;HPMR;PMID:11751872
COL6A1:GP6	COL6A1		GP6			CellChat	KEGG:hsa04512
COL6A1:ITGB1_ITGA10	COL6A1		ITGB1	ITGA10		CellChat;CellPhoneDB	CellPhoneDB;KEGG:hsa04512
COL6A1:ITGB1_ITGA11	COL6A1		ITGB1	ITGA11		CellChat;CellPhoneDB	CellPhoneDB;KEGG:hsa04512
COL6A1:ITGB1_ITGA1	COL6A1		ITGB1	ITGA1		CellChat;CellPhoneDB	CellPhoneDB;KEGG:hsa04512
COL6A1:ITGB1_ITGA2	COL6A1		ITGB1	ITGA2		CellChat;CellPhoneDB	CellPhoneDB;KEGG:hsa04512
COL6A1:ITGA3_ITGB1	COL6A1		ITGA3	ITGB1		CellChat	KEGG:hsa04512
COL6A1:ITGA6	COL6A1		ITGA6			CellTalkDB;SingleCellSignalR	FANTOM5;PMID:32196115
COL6A1:ITGA9_ITGB1	COL6A1		ITGA9	ITGB1		CellChat	KEGG:hsa04512
COL6A1:ITGAV_ITGB8	COL6A1		ITGAV	ITGB8		CellChat	KEGG:hsa04512
COL6A1:SDC1	COL6A1		SDC1			CellChat	KEGG:hsa04512
COL6A1:SDC4	COL6A1		SDC4			CellChat	KEGG:hsa04512
COL6A2:GP6	COL6A2		GP6			CellChat	KEGG:hsa04512
COL6A2:ITGB1_ITGA10	COL6A2		ITGB1	ITGA10		CellChat;CellPhoneDB	CellPhoneDB;KEGG:hsa04512
COL6A2:ITGB1_ITGA11	COL6A2		ITGB1	ITGA11		CellChat;CellPhoneDB	CellPhoneDB;KEGG:hsa04512
COL6A2:ITGB1_ITGA1	COL6A2		ITGB1	ITGA1		CellChat;CellPhoneDB	CellPhoneDB;KEGG:hsa04512
COL6A2:ITGB1_ITGA2	COL6A2		ITGB1	ITGA2		CellChat;CellPhoneDB	CellPhoneDB;KEGG:hsa04512
COL6A2:ITGA3_ITGB1	COL6A2		ITGA3	ITGB1		CellChat	KEGG:hsa04512
COL6A2:ITGA9_ITGB1	COL6A2		ITGA9	ITGB1		CellChat	KEGG:hsa04512
COL6A2:ITGAV_ITGB8	COL6A2		ITGAV	ITGB8		CellChat	KEGG:hsa04512
COL6A2:SDC1	COL6A2		SDC1			CellChat	KEGG:hsa04512
COL6A2:SDC4	COL6A2		SDC4			CellChat	KEGG:hsa04512
COL6A3:GP6	COL6A3		GP6			CellChat	KEGG:hsa04512
COL6A3:ITGB1_ITGA10	COL6A3		ITGB1	ITGA10		CellChat;CellPhoneDB	CellPhoneDB;KEGG:hsa04512
COL6A3:ITGB1_ITGA11	COL6A3		ITGB1	ITGA11		CellChat;CellPhoneDB	CellPhoneDB;KEGG:hsa04512
COL6A3:ITGB1_ITGA1	COL6A3		ITGB1	ITGA1		CellChat;CellPhoneDB	CellPhoneDB;KEGG:hsa04512
COL6A3:ITGB1_ITGA2	COL6A3		ITGB1	ITGA2		CellChat;CellPhoneDB	CellPhoneDB;KEGG:hsa04512
COL6A3:ITGA3_ITGB1	COL6A3		ITGA3	ITGB1		CellChat	KEGG:hsa04512
COL6A3:ITGA9_ITGB1	COL6A3		ITGA9	ITGB1		CellChat	KEGG:hsa04512
COL6A3:ITGAV_ITGB8	COL6A3		ITGAV	ITGB8		CellChat	KEGG:hsa04512
COL6A3:SDC1	COL6A3		SDC1			CellChat	KEGG:hsa04512
COL6A3:SDC4	COL6A3		SDC4			CellChat	KEGG:hsa04512
COL6A5:GP6	COL6A5		GP6			CellChat	KEGG:hsa04512
COL6A5:ITGB1_ITGA10	COL6A5		ITGB1	ITGA10		CellChat;CellPhoneDB	CellPhoneDB;KEGG:hsa04512
COL6A5:ITGB1_ITGA11	COL6A5		ITGB1	ITGA11		CellChat;CellPhoneDB	CellPhoneDB;KEGG:hsa04512
COL6A5:ITGB1_ITGA1	COL6A5		ITGB1	ITGA1		CellChat;CellPhoneDB	CellPhoneDB;KEGG:hsa04512
COL6A5:ITGB1_ITGA2	COL6A5		ITGB1	ITGA2		CellChat;CellPhoneDB	CellPhoneDB;KEGG:hsa04512
COL6A5:ITGA3_ITGB1	COL6A5		ITGA3	ITGB1		CellChat	KEGG:hsa04512
COL6A5:ITGA9_ITGB1	COL6A5		ITGA9	ITGB1		CellChat	KEGG:hsa04512
COL6A5:ITGAV_ITGB8	COL6A5		ITGAV	ITGB8		CellChat	KEGG:hsa04512
COL6A5:SDC1	COL6A5		SDC1			CellChat	KEGG:hsa04512
COL6A5:SDC4	COL6A5		SDC4			CellChat	KEGG:hsa04512
COL6A6:GP6	COL6A6		GP6			CellChat	KEGG:hsa04512
COL6A6:ITGB1_ITGA10	COL6A6		ITGB1	ITGA10		CellChat;CellPhoneDB	CellPhoneDB;KEGG:hsa04512
COL6A6:ITGB1_ITGA11	COL6A6		ITGB1	ITGA11		CellChat;CellPhoneDB	CellPhoneDB;KEGG:hsa04512
COL6A6:ITGB1_ITGA1	COL6A6		ITGB1	ITGA1		CellChat;CellPhoneDB	CellPhoneDB;KEGG:hsa04512
COL6A6:ITGB1_ITGA2	COL6A6		ITGB1	ITGA2		CellChat;CellPhoneDB	CellPhoneDB;KEGG:hsa04512
COL6A6:ITGA3_ITGB1	COL6A6		ITGA3	ITGB1		CellChat	KEGG:hsa04512
COL6A6:ITGA9_ITGB1	COL6A6		ITGA9	ITGB1		CellChat	KEGG:hsa04512
COL6A6:ITGAV_ITGB8	COL6A6		ITGAV	ITGB8		CellChat	KEGG:hsa04512
COL6A6:SDC1	COL6A6		SDC1			CellChat	KEGG:hsa04512
COL6A6:SDC4	COL6A6		SDC4			CellChat	KEGG:hsa04512
COL7A1:ITGB1_ITGA10	COL7A1		ITGB1	ITGA10		CellPhoneDB	CellPhoneDB
COL7A1:ITGB1_ITGA11	COL7A1		ITGB1	ITGA11		CellPhoneDB	CellPhoneDB
COL7A1:ITGB1_ITGA1	COL7A1		ITGB1	ITGA1		CellPhoneDB	CellPhoneDB
COL7A1:ITGB1_ITGA2	COL7A1		ITGB1	ITGA2		CellPhoneDB	CellPhoneDB
COL8A1:ITGB1_ITGA10	COL8A1		ITGB1	ITGA10		CellPhoneDB	CellPhoneDB
COL8A1:ITGB1_ITGA11	COL8A1		ITGB1	ITGA11		CellPhoneDB	CellPhoneDB
COL8A1:ITGB1_ITGA1	COL8A1		ITGB1	ITGA1		CellPhoneDB	CellPhoneDB
COL8A1:ITGB1_ITGA2	COL8A1		ITGB1	ITGA2		CellPhoneDB	CellPhoneDB
COL8A2:ITGB1_ITGA10	COL8A2		ITGB1	ITGA10		CellPhoneDB	CellPhoneDB
COL8A2:ITGB1_ITGA11	COL8A2		ITGB1	ITGA11		CellPhoneDB	CellPhoneDB
COL8A2:ITGB1_ITGA1	COL8A2		ITGB1	ITGA1		CellPhoneDB	CellPhoneDB
COL8A2:ITGB1_ITGA2	COL8A2		ITGB1	ITGA2		CellPhoneDB	CellPhoneDB
COL8A2:SLC4A11	COL8A2		SLC4A11			CellTalkDB	PMID:31691803
COL9A1:GP6	COL9A1		GP6			CellChat	KEGG:hsa04512
COL9A1:ITGB1_ITGA10	COL9A1		ITGB1	ITGA10		CellChat;CellPhoneDB	CellPhoneDB;KEGG:hsa04512
COL9A1:ITGB1_ITGA11	COL9A1		ITGB1	ITGA11		CellChat;CellPhoneDB	CellPhoneDB;KEGG:hsa04512
COL9A1:ITGB1_ITGA1	COL9A1		ITGB1	ITGA1		CellChat;CellPhoneDB	CellPhoneDB;KEGG:hsa04512
COL9A1:ITGB1_ITGA2	COL9A1		ITGB1	ITGA2		CellChat;CellPhoneDB	CellPhoneDB;KEGG:hsa04512
COL9A1:ITGA3_ITGB1	COL9A1		ITGA3	ITGB1		CellChat	KEGG:hsa04512
COL9A1:ITGA9_ITGB1	COL9A1		ITGA9	ITGB1		CellChat	KEGG:hsa04512
COL9A1:ITGAV_ITGB8	COL9A1		ITGAV	ITGB8		CellChat	KEGG:hsa04512
COL9A1:MAG	COL9A1		MAG			CellTalkDB;connectomeDB2020;SingleCellSignalR	FANTOM5;HPRD;PMID:2446864;PMID:26198319;PMID:32196115
COL9A1:SDC1	COL9A1		SDC1			CellChat	KEGG:hsa04512
COL9A1:SDC4	COL9A1		SDC4			CellChat	KEGG:hsa04512
COL9A2:GP6	COL9A2		GP6			CellChat	KEGG:hsa04512
COL9A2:ITGB1_ITGA10	COL9A2		ITGB1	ITGA10		CellChat;CellPhoneDB	CellPhoneDB;KEGG:hsa04512
COL9A2:ITGB1_ITGA11	COL9A2		ITGB1	ITGA11		CellChat;CellPhoneDB	CellPhoneDB;KEGG:hsa04512
COL9A2:ITGB1_ITGA1	COL9A2		ITGB1	ITGA1		CellChat;CellPhoneDB	CellPhoneDB;KEGG:hsa04512
COL9A2:ITGB1_ITGA2	COL9A2		ITGB1	ITGA2		CellChat;CellPhoneDB	CellPhoneDB;KEGG:hsa04512
COL9A2:ITGA3_ITGB1	COL9A2		ITGA3	ITGB1		CellChat	KEGG:hsa04512
COL9A2:ITGA9_ITGB1	COL9A2		ITGA9	ITGB1		CellChat	KEGG:hsa04512
COL9A2:ITGAV_ITGB8	COL9A2		ITGAV	ITGB8		CellChat	KEGG:hsa04512
COL9A2:MAG	COL9A2		MAG			CellTalkDB;connectomeDB2020;SingleCellSignalR	FANTOM5;HPRD;PMID:2446864;PMID:26198319;PMID:32196115
COL9A2:SDC1	COL9A2		SDC1			CellChat	KEGG:hsa04512
COL9A2:SDC4	COL9A2		SDC4			CellChat	KEGG:hsa04512
COL9A3:GP6	COL9A3		GP6			CellChat	KEGG:hsa04512
COL9A3:ITGB1_ITGA10	COL9A3		ITGB1	ITGA10		CellChat;CellPhoneDB	CellPhoneDB;KEGG:hsa04512
COL9A3:ITGB1_ITGA11	COL9A3		ITGB1	ITGA11		CellChat;CellPhoneDB	CellPhoneDB;KEGG:hsa04512
COL9A3:ITGB1_ITGA1	COL9A3		ITGB1	ITGA1		CellChat;CellPhoneDB	CellPhoneDB;KEGG:hsa04512
COL9A3:ITGB1_ITGA2	COL9A3		ITGB1	ITGA2		CellChat;CellPhoneDB	CellPhoneDB;KEGG:hsa04512
COL9A3:ITGA3_ITGB1	COL9A3		ITGA3	ITGB1		CellChat	KEGG:hsa04512
COL9A3:ITGA9_ITGB1	COL9A3		ITGA9	ITGB1		CellChat	KEGG:hsa04512
COL9A3:ITGAV_ITGB8	COL9A3		ITGAV	ITGB8		CellChat	KEGG:hsa04512
COL9A3:MAG	COL9A3		MAG			CellTalkDB;connectomeDB2020;SingleCellSignalR	FANTOM5;HPRD;PMID:2446864;PMID:32196115
COL9A3:SDC1	COL9A3		SDC1			CellChat	KEGG:hsa04512
COL9A3:SDC4	COL9A3		SDC4			CellChat	KEGG:hsa04512
LGALS9:COLEC12	LGALS9		COLEC12			CellPhoneDB	CellPhoneDB
COLQ:MUSK	COLQ		MUSK			CellTalkDB;connectomeDB2020;SingleCellSignalR	FANTOM5;HPRD;PMID:15159418
COMP:ITGA2B	COMP		ITGA2B			NicheNet	KEGG:NicheNet
COMP:ITGA3_ITGB1	COMP		ITGA3	ITGB1		CellChat	KEGG:hsa04512
COMP:ITGA5	COMP		ITGA5			connectomeDB2020	PMID:20033473
COMP:ITGAV_ITGB3	COMP		ITGAV	ITGB3		CellChat	KEGG:hsa04512
COMP:SDC1	COMP		SDC1			CellChat;NicheNet	KEGG:hsa04512;KEGG:NicheNet
COMP:SDC4	COMP		SDC4			CellChat	KEGG:hsa04512
COPA:EGFR	COPA		EGFR			CellPhoneDB	CellPhoneDB
COPA:MTNR1B	COPA		MTNR1B			CellPhoneDB	CellPhoneDB
COPA:NTRK1	COPA		NTRK1			CellPhoneDB	CellPhoneDB
COPA:NTSR2	COPA		NTSR2			NicheNet	IUPHAR
COPA:P2RY6	COPA		P2RY6			CellPhoneDB	CellPhoneDB
COPA:SORT1	COPA		SORT1			CellPhoneDB	CellPhoneDB
CORT:GHSR	CORT		GHSR			CellPhoneDB;CellTalkDB;connectomeDB2020;NicheNet;SingleCellSignalR	CellPhoneDB;FANTOM5;HPMR;HPRD;PMID:11227737
CORT:GRM7	CORT		GRM7			CellTalkDB;SingleCellSignalR	PMID:32196115;reactome
CORT:MRGPRX2	CORT		MRGPRX2			CellPhoneDB;CellTalkDB;connectomeDB2020;NicheNet;SingleCellSignalR	CellPhoneDB;FANTOM5;HPMR;HPRD;IUPHAR;PMID:12915402
CORT:MTNR1A	CORT		MTNR1A			CellTalkDB;SingleCellSignalR	PMID:32196115;reactome
CORT:SSTR1	CORT		SSTR1			CellChat;CellPhoneDB;CellTalkDB;connectomeDB2020;NicheNet;SingleCellSignalR	CellPhoneDB;FANTOM5;HPMR;HPRD;IUPHAR;KEGG:hsa04080;PMID:10598788;PMID:11011067;PMID:15333679;PMID:9125122;PMID:9205124;PMID:9650799
CORT:SSTR2	CORT		SSTR2			CellChat;CellTalkDB;connectomeDB2020;NicheNet;SingleCellSignalR	FANTOM5;HPMR;HPRD;IUPHAR;KEGG:hsa04080;PMID:10598788;PMID:15333679;PMID:9125122;PMID:9650799
CORT:SSTR3	CORT		SSTR3			CellChat;CellTalkDB;connectomeDB2020;NicheNet;SingleCellSignalR	FANTOM5;HPMR;HPRD;IUPHAR;KEGG:hsa04080;PMID:10598788;PMID:15333679;PMID:9125122;PMID:9205124;PMID:9650799
CORT:SSTR4	CORT		SSTR4			CellChat;CellPhoneDB;CellTalkDB;connectomeDB2020;NicheNet;SingleCellSignalR	CellPhoneDB;FANTOM5;HPMR;HPRD;IUPHAR;KEGG:hsa04080;PMID:10598788;PMID:11011067;PMID:9125122;PMID:9205124;PMID:9650799
CORT:SSTR5	CORT		SSTR5			CellChat;CellTalkDB;connectomeDB2020;NicheNet;SingleCellSignalR	FANTOM5;HPMR;HPRD;IUPHAR;KEGG:hsa04080;PMID:10598788;PMID:11011067;PMID:15333679;PMID:9125122;PMID:9205124;PMID:9650799
CPAMD8:SCTR	CPAMD8		SCTR			CellTalkDB;connectomeDB2020;SingleCellSignalR	FANTOM5;HPRD;PMID:1335692
CP:SLC40A1	CP		SLC40A1			CellTalkDB;connectomeDB2020;SingleCellSignalR	FANTOM5;PMID:24921009
CRP:CR1	CRP		CR1			CellTalkDB	PMID:8906746
FCER2:CR2	FCER2		CR2			CellChat;CellPhoneDB;connectomeDB2020;SingleCellSignalR	CellPhoneDB;PMID:16172256;PMID:16785534
IFNA1:CR2	IFNA1		CR2			CellPhoneDB;CellTalkDB	CellPhoneDB;PMID:16785534
UCN:CRHR1	UCN		CRHR1			CellChat;CellTalkDB;connectomeDB2020;NicheNet;SingleCellSignalR	FANTOM5;HPMR;HPRD;IUPHAR;KEGG:hsa04080;PMID:11123370;PMID:11416224;PMID:15450949;PMID:8612563;PMID:9423932
UCN2:CRHR1	UCN2		CRHR1			CellChat;CellTalkDB;connectomeDB2020;NicheNet;SingleCellSignalR	FANTOM5;IUPHAR;KEGG:hsa04080;PMID:15450949
UCN3:CRHR1	UCN3		CRHR1			CellChat;CellTalkDB;connectomeDB2020;SingleCellSignalR	FANTOM5;HPRD;KEGG:hsa04080;PMID:11416224
UCN:CRHR2	UCN		CRHR2			CellChat;CellPhoneDB;CellTalkDB;connectomeDB2020;NicheNet;SingleCellSignalR	CellPhoneDB;FANTOM5;HPMR;HPRD;IUPHAR;KEGG:hsa04080;PMID:10816663;PMID:11123370;PMID:11416224;PMID:15450949;PMID:8612563;PMID:9423932
UCN2:CRHR2	UCN2		CRHR2			CellChat;CellPhoneDB;CellTalkDB;connectomeDB2020;NicheNet;SingleCellSignalR	CellPhoneDB;FANTOM5;HPMR;HPRD;IUPHAR;KEGG:hsa04080;PMID:11226328;PMID:11329063;PMID:11416224;PMID:15450949
UCN3:CRHR2	UCN3		CRHR2			CellChat;CellPhoneDB;CellTalkDB;connectomeDB2020;NicheNet;SingleCellSignalR	CellPhoneDB;FANTOM5;HPMR;HPRD;IUPHAR;KEGG:hsa04080;PMID:11329063;PMID:11416224;PMID:15450949
CRH:CRHR1	CRH		CRHR1			CellChat;CellTalkDB;connectomeDB2020;NicheNet;SingleCellSignalR	FANTOM5;HPMR;HPRD;IUPHAR;KEGG:hsa04080;PMID:11123370;PMID:7477349;PMID:7692441;PMID:8536644;PMID:8612563;PMID:9178757;PMID:9326293;PMID:9851694
CRH:CRHR2	CRH		CRHR2			CellChat;CellPhoneDB;CellTalkDB;connectomeDB2020;NicheNet;SingleCellSignalR	CellPhoneDB;FANTOM5;HPMR;HPRD;IUPHAR;KEGG:hsa04080;PMID:11123370;PMID:8243338;PMID:8536644
CRH:GPR20	CRH		GPR20			CellTalkDB;SingleCellSignalR	PMID:32196115;reactome
CRH:GPR84	CRH		GPR84			CellTalkDB;SingleCellSignalR	PMID:32196115;reactome
CRH:MC2R	CRH		MC2R			CellTalkDB;NicheNet;SingleCellSignalR	FANTOM5;IUPHAR;PMID:26198319;PMID:32196115
CRH:PTH1R	CRH		PTH1R			CellTalkDB;SingleCellSignalR	PMID:32196115;reactome
CRH:RAMP2	CRH		RAMP2			CellTalkDB;SingleCellSignalR	PMID:32196115;reactome
CRH:RAMP3	CRH		RAMP3			CellTalkDB;SingleCellSignalR	PMID:32196115;reactome
CRH:TSHR	CRH		TSHR			CellTalkDB;SingleCellSignalR	PMID:32196115;reactome
CRH:VIPR1	CRH		VIPR1			CellTalkDB;SingleCellSignalR	PMID:32196115;reactome
CRLF2:IL7R_CRLF2	CRLF2		IL7R	CRLF2		CellPhoneDB	CellPhoneDB
TSLP:IL7R_CRLF2	TSLP		IL7R	CRLF2		CellChat;CellPhoneDB;ICELLNET	CellPhoneDB;KEGG:hsa04060;PMID:11418668
EPO:CRLF3	EPO		CRLF3			connectomeDB2020	PMID:28769759
CRP:OLR1	CRP		OLR1			CellTalkDB;connectomeDB2020;SingleCellSignalR	FANTOM5;PMID:21821723
CSF2:CSF1R	CSF2		CSF1R			CellPhoneDB;CellTalkDB;NicheNet;SingleCellSignalR	CellPhoneDB;FANTOM5;IUPHAR;PMID:26198319;PMID:32103204;PMID:32196115
CSF3:CSF1R	CSF3		CSF1R			CellPhoneDB;CellTalkDB;NicheNet;SingleCellSignalR	CellPhoneDB;FANTOM5;IUPHAR;PMID:26198319;PMID:32103204;PMID:32196115
IL34:CSF1R	IL34		CSF1R			CellChat;CellPhoneDB;CellTalkDB;connectomeDB2020;ICELLNET;SingleCellSignalR	CellPhoneDB;FANTOM5;KEGG:hsa04060;PMID:22729249;PMID:26095744;reactome
CSF1:CSF1R	CSF1		CSF1R			CellChat;CellPhoneDB;CellTalkDB;connectomeDB2020;ICELLNET;NicheNet;SingleCellSignalR	CellPhoneDB;FANTOM5;HPMR;HPRD;IUPHAR;KEGG:hsa04060;KEGG:NicheNet;PMID:2408759;PMID:26095744;PMID:7883784;PMID:8355686;PPI
IL34_CSF1:CSF1R	IL34	CSF1	CSF1R			ICELLNET	PMID:26095744
CSF1:SIRPA	CSF1		SIRPA			CellPhoneDB;CellTalkDB	CellPhoneDB;PMID:32103204
CSF1:SLC7A1	CSF1		SLC7A1			CellPhoneDB	CellPhoneDB
IL3:CSF2RB_IL3RA	IL3		CSF2RB	IL3RA		CellChat;CellPhoneDB;ICELLNET	CellPhoneDB;KEGG:hsa04060;PMID:1833064
IL5:CSF2RB_IL5RA	IL5		CSF2RB	IL5RA		CellChat;CellPhoneDB;ICELLNET	CellPhoneDB;KEGG:hsa04060;PMID:1833065
CSF2:CSF2RB_CSF2RA	CSF2		CSF2RB	CSF2RA		CellChat;CellPhoneDB;ICELLNET	CellPhoneDB;KEGG:hsa04060;PMID:18692472
CSF2:CSF3R	CSF2		CSF3R			CellTalkDB;connectomeDB2020;NicheNet;SingleCellSignalR	FANTOM5;HPMR;PMID:11091218
CSF2:IL3RA	CSF2		IL3RA			CellTalkDB;connectomeDB2020;SingleCellSignalR	FANTOM5;HPRD;PMID:7957082
CSF2:ITGA9	CSF2		ITGA9			CellTalkDB;SingleCellSignalR	FANTOM5;PMID:32196115
CSF2:ITGB1	CSF2		ITGB1			CellTalkDB;SingleCellSignalR	FANTOM5;PMID:32196115
CSF2:SDC2	CSF2		SDC2			CellTalkDB;connectomeDB2020;SingleCellSignalR	FANTOM5;HPRD;PMID:10734053
CSF3:CSF3R	CSF3		CSF3R			CellChat;CellPhoneDB;CellTalkDB;connectomeDB2020;ICELLNET;NicheNet;SingleCellSignalR	CellPhoneDB;FANTOM5;HPRD;IUPHAR;KEGG:hsa04060;KEGG:NicheNet;PMID:10364174;PMID:10537111
CSH1:GHR	CSH1		GHR			NicheNet	KEGG:NicheNet
CSH1:PRLR	CSH1		PRLR			CellTalkDB;connectomeDB2020;NicheNet;SingleCellSignalR	FANTOM5;HPRD;IUPHAR;PMID:10966654
CSH2:PRLR	CSH2		PRLR			CellTalkDB;NicheNet;SingleCellSignalR	FANTOM5;IUPHAR;PMID:26198319;PMID:32196115
CSHL1:GHR	CSHL1		GHR			CellTalkDB;NicheNet;SingleCellSignalR	FANTOM5;KEGG:NicheNet;PMID:32196115
CSHL1:PRLR	CSHL1		PRLR			CellPhoneDB;NicheNet;SingleCellSignalR	CellPhoneDB;FANTOM5;IUPHAR
FGF1:CSPG4	FGF1		CSPG4			connectomeDB2020	PMID:29812912
CSPG4:ITGA2_ITGB1	CSPG4		ITGA2	ITGB1		CellChat	PMID:30213051
CSPG4:ITGB1_ITGA3	CSPG4		ITGB1	ITGA3		CellPhoneDB	CellPhoneDB
CTF1:LIFR_IL6ST	CTF1		LIFR	IL6ST		CellChat;ICELLNET	KEGG:hsa04060;PMID:9030543
CTHRC1:FZD3	CTHRC1		FZD3			CellTalkDB;connectomeDB2020;SingleCellSignalR	FANTOM5;PMID:18606138;PMID:26198319;PMID:32196115
CTHRC1:FZD5	CTHRC1		FZD5			CellTalkDB;connectomeDB2020;SingleCellSignalR	FANTOM5;PMID:18606138;PMID:26198319;PMID:32196115
CTHRC1:FZD6	CTHRC1		FZD6			CellTalkDB;connectomeDB2020;SingleCellSignalR	FANTOM5;PMID:18606138;PMID:26198319;PMID:32196115
CTHRC1:ROR2	CTHRC1		ROR2			connectomeDB2020	PMID:18606138
ICOSLG:CTLA4	ICOSLG		CTLA4			CellChat;connectomeDB2020;ICELLNET;NicheNet	KEGG:hsa04514;KEGG:NicheNet;PMID:21530327
CTSG:F2R	CTSG		F2R			CellChat;NicheNet	KEGG:hsa04080;KEGG:NicheNet
CTSG:F2RL1	CTSG		F2RL1			CellChat	KEGG:hsa04080
CTSG:F2RL2	CTSG		F2RL2			CellChat	KEGG:hsa04080
CTSG:F2RL3	CTSG		F2RL3			CellChat	KEGG:hsa04080
CTSG:PARD3	CTSG		PARD3			CellChat	KEGG:hsa04080
CUBN:LRP2	CUBN		LRP2			CellTalkDB;SingleCellSignalR	FANTOM5;HPRD;PMID:11994745;PMID:12
CX3CL1:CX3CR1	CX3CL1		CX3CR1			CellChat;CellPhoneDB;CellTalkDB;connectomeDB2020;ICELLNET;NicheNet;SingleCellSignalR	CellPhoneDB;FANTOM5;HPMR;HPRD;IUPHAR;KEGG:hsa04060;KEGG:NicheNet;PMID:10699158;PMID:11432858;PMID:14607932;PMID:22633458;PMID:24218476;PMID:9390561;PMID:9931005
CX3CL1:ITGAV	CX3CL1		ITGAV			connectomeDB2020	PMID:24789099
CX3CL1:ITGB3	CX3CL1		ITGB3			connectomeDB2020	PMID:24789099
CXADR:CXADR	CXADR		CXADR			connectomeDB2020	PMID:10814828
FAM3C:CXADR	FAM3C		CXADR			CellPhoneDB	CellPhoneDB
CXADR:JAML	CXADR		JAML			connectomeDB2020	PMID:15800062
CXCL10:CXCR3	CXCL10		CXCR3			CellChat;CellPhoneDB;CellTalkDB;connectomeDB2020;ICELLNET;NicheNet;SingleCellSignalR	CellPhoneDB;FANTOM5;HPMR;HPRD;IUPHAR;KEGG:hsa04060;KEGG:NicheNet;PMID:10233762;PMID:10699158;PMID:12571234;PMID:12884299;PMID:15761110;PMID:24218476;PMID:9064356;PMID:9625760;PMID:9660793;PPI
CXCL10:DPP4	CXCL10		DPP4			CellPhoneDB;CellTalkDB	CellPhoneDB;PMID:24218476
CXCL10:GRM7	CXCL10		GRM7			CellTalkDB;SingleCellSignalR	PMID:32196115;reactome
CXCL10:MTNR1A	CXCL10		MTNR1A			CellTalkDB;SingleCellSignalR	PMID:32196115;reactome
CXCL10:SDC4	CXCL10		SDC4			CellTalkDB;connectomeDB2020;SingleCellSignalR	FANTOM5;PMID:20484822;PMID:26198319;PMID:32196115
CXCL11:CXCR3	CXCL11		CXCR3			CellChat;CellPhoneDB;CellTalkDB;connectomeDB2020;ICELLNET;NicheNet;SingleCellSignalR	CellPhoneDB;FANTOM5;HPMR;HPRD;IUPHAR;KEGG:hsa04060;KEGG:NicheNet;PMID:10699158;PMID:12884299;PMID:15273303;PMID:15761110;PMID:24218476;PMID:9625760;PPI
CXCL11:DPP4	CXCL11		DPP4			CellPhoneDB;CellTalkDB	CellPhoneDB;PMID:24218476
CXCL11:GRM7	CXCL11		GRM7			CellTalkDB;SingleCellSignalR	PMID:32196115;reactome
CXCL11:MTNR1A	CXCL11		MTNR1A			CellTalkDB;SingleCellSignalR	PMID:32196115;reactome
CXCL12:CXCR3	CXCL12		CXCR3			CellPhoneDB;CellTalkDB;connectomeDB2020;NicheNet;SingleCellSignalR	CellPhoneDB;FANTOM5;HPMR;IUPHAR;PMID:26198319;PMID:32103204;PMID:32196115;PMID:9660793
CXCL12:CXCR4	CXCL12		CXCR4			CellChat;CellPhoneDB;CellTalkDB;connectomeDB2020;ICELLNET;NicheNet;SingleCellSignalR	CellPhoneDB;FANTOM5;HPMR;HPRD;IUPHAR;KEGG:hsa04060;KEGG:NicheNet;PMID:10233851;PMID:10699158;PMID:12714578;PMID:22633458;PMID:24218476;PMID:8752280;PMID:8752281;PMID:9551924;PMID:9712844
CXCL12:DPP4	CXCL12		DPP4			CellPhoneDB;CellTalkDB	CellPhoneDB;PMID:30759373
CXCL12:GRM7	CXCL12		GRM7			CellTalkDB;SingleCellSignalR	PMID:32196115;reactome
CXCL12:ITGA4	CXCL12		ITGA4			connectomeDB2020	PMID:29301984
CXCL12:ITGA5	CXCL12		ITGA5			connectomeDB2020	PMID:29301984
CXCL12:ITGAV	CXCL12		ITGAV			connectomeDB2020	PMID:29301984
CXCL12:ITGB1	CXCL12		ITGB1			CellTalkDB;connectomeDB2020;SingleCellSignalR	FANTOM5;PMID:18448868
CXCL12:ITGB3	CXCL12		ITGB3			connectomeDB2020	PMID:29301984
CXCL12:MTNR1A	CXCL12		MTNR1A			CellTalkDB;SingleCellSignalR	PMID:32196115;reactome
CXCL12:SDC4	CXCL12		SDC4			CellTalkDB;SingleCellSignalR	FANTOM5;PMID:32196115
CXCL13:CXCR3	CXCL13		CXCR3			CellChat;CellTalkDB;connectomeDB2020;ICELLNET;SingleCellSignalR	FANTOM5;HPRD;KEGG:hsa04060;PMID:11554781;PMID:22633458
CXCL13:CXCR5	CXCL13		CXCR5			CellChat;CellPhoneDB;CellTalkDB;connectomeDB2020;ICELLNET;NicheNet;SingleCellSignalR	CellPhoneDB;FANTOM5;HPMR;HPRD;IUPHAR;KEGG:hsa04060;KEGG:NicheNet;PMID:10699158;PMID:22633458;PMID:24218476;PMID:9463416;PMID:9486651
CXCL13:GRM7	CXCL13		GRM7			CellTalkDB;SingleCellSignalR	PMID:32196115;reactome
CXCL13:HTR2A	CXCL13		HTR2A			SingleCellSignalR	FANTOM5
CXCL13:MTNR1A	CXCL13		MTNR1A			CellTalkDB;SingleCellSignalR	PMID:32196115;reactome
CXCL13:OPRD1	CXCL13		OPRD1			CellTalkDB;SingleCellSignalR	FANTOM5;PMID:32196115
CXCL14:CXCR4	CXCL14		CXCR4			CellTalkDB;connectomeDB2020	PMID:28360196;PMID:32239134
CXCL16:CXCR6	CXCL16		CXCR6			CellChat;CellPhoneDB;CellTalkDB;connectomeDB2020;ICELLNET;NicheNet;SingleCellSignalR	CellPhoneDB;FANTOM5;HPMR;HPRD;IUPHAR;KEGG:hsa04060;KEGG:NicheNet;PMID:11017100;PMID:11290797;PMID:14625285;PMID:22633458
CXCL16:GRM7	CXCL16		GRM7			CellTalkDB;SingleCellSignalR	PMID:32196115;reactome
CXCL16:MTNR1A	CXCL16		MTNR1A			CellTalkDB;SingleCellSignalR	PMID:32196115;reactome
CXCL17:GPR35	CXCL17		GPR35			CellPhoneDB;CellTalkDB;connectomeDB2020	CellPhoneDB;PMID:25411203
CXCL1:CXCR1	CXCL1		CXCR1			CellChat;CellPhoneDB;CellTalkDB;connectomeDB2020;NicheNet;SingleCellSignalR	CellPhoneDB;FANTOM5;HPMR;HPRD;IUPHAR;KEGG:hsa04060;PMID:10699158;PMID:12964882;PMID:1379593;PMID:20044480;PMID:24218476;PMID:8702798;PPI
CXCL1:CXCR2	CXCL1		CXCR2			CellChat;CellPhoneDB;CellTalkDB;connectomeDB2020;ICELLNET;NicheNet;SingleCellSignalR	CellPhoneDB;FANTOM5;HPRD;IUPHAR;KEGG:hsa04060;KEGG:NicheNet;PMID:10188995;PMID:10699158;PMID:1379593;PMID:20044480;PMID:22633458;PMID:24218476;PMID:8550564;PMID:8702798;PMID:8940121
CXCL1:GRM7	CXCL1		GRM7			CellTalkDB;SingleCellSignalR	PMID:32196115;reactome
CXCL1:MTNR1A	CXCL1		MTNR1A			CellTalkDB;SingleCellSignalR	PMID:32196115;reactome
CXCL2:CXCR1	CXCL2		CXCR1			CellChat;CellPhoneDB;CellTalkDB;connectomeDB2020;NicheNet;SingleCellSignalR	CellPhoneDB;FANTOM5;HPMR;HPRD;KEGG:hsa04060;PMID:12964882;PMID:9260277;PMID:93
CXCL2:CXCR2	CXCL2		CXCR2			CellChat;CellPhoneDB;CellTalkDB;connectomeDB2020;ICELLNET;NicheNet;SingleCellSignalR	CellPhoneDB;FANTOM5;HPRD;IUPHAR;KEGG:hsa04060;KEGG:NicheNet;PMID:10699158;PMID:22633458;PMID:24218476;PMID:8702798;PMID:9260277
CXCL2:DPP4	CXCL2		DPP4			CellPhoneDB;CellTalkDB	CellPhoneDB;PMID:24218476
CXCL2:GRM7	CXCL2		GRM7			CellTalkDB;SingleCellSignalR	PMID:32196115;reactome
CXCL2:MTNR1A	CXCL2		MTNR1A			CellTalkDB;SingleCellSignalR	PMID:32196115;reactome
CXCL2:XCR1	CXCL2		XCR1			CellTalkDB;connectomeDB2020;NicheNet;SingleCellSignalR	FANTOM5;HPMR;PMID:10518929;PMID:10679309
CXCL3:CXCR1	CXCL3		CXCR1			CellChat;CellPhoneDB;CellTalkDB;connectomeDB2020;NicheNet;SingleCellSignalR	CellPhoneDB;FANTOM5;HPMR;HPRD;KEGG:hsa04060;PMID:12964882;PMID:87;PMID:8702798
CXCL3:CXCR2	CXCL3		CXCR2			CellChat;CellPhoneDB;CellTalkDB;connectomeDB2020;ICELLNET;NicheNet;SingleCellSignalR	CellPhoneDB;FANTOM5;HPRD;IUPHAR;KEGG:hsa04060;KEGG:NicheNet;PMID:10699158;PMID:22633458;PMID:24218476;PMID:8702798
CXCL3:GRM7	CXCL3		GRM7			CellTalkDB;SingleCellSignalR	PMID:32196115;reactome
CXCL3:MTNR1A	CXCL3		MTNR1A			CellTalkDB;SingleCellSignalR	PMID:32196115;reactome
CXCL5:CXCR1	CXCL5		CXCR1			CellChat;CellPhoneDB;CellTalkDB;connectomeDB2020;NicheNet;SingleCellSignalR	CellPhoneDB;FANTOM5;HPMR;HPRD;KEGG:hsa04060;PMID:10699158;PMID:12964882;PMID:24218476;PMID:8702798;PMID:9692902;PPI
CXCL5:CXCR2	CXCL5		CXCR2			CellChat;CellPhoneDB;CellTalkDB;connectomeDB2020;ICELLNET;NicheNet;SingleCellSignalR	CellPhoneDB;FANTOM5;HPRD;IUPHAR;KEGG:hsa04060;KEGG:NicheNet;PMID:10699158;PMID:22633458;PMID:24218476;PMID:8702798;PMID:9692902
[truncated: 2,786 more rows]

## Sheet: ST3
LRI	GO_ID
1700013F07Rik:Plscr4	GO:0005575
1700013F07Rik:Plscr4	GO:0110165
1700013F07Rik:Plscr4	GO:0003674
1700013F07Rik:Plscr4	GO:0005215
1700013F07Rik:Plscr4	GO:0005488
1700013F07Rik:Plscr4	GO:0008150
1700013F07Rik:Plscr4	GO:0051179
1700013F07Rik:Plscr4	GO:0051234
1700013F07Rik:Plscr4	GO:0006810
1700013F07Rik:Plscr4	GO:0006811
1700013F07Rik:Plscr4	GO:0006820
1700013F07Rik:Plscr4	GO:0071702
9530003J23Rik:Itgal	GO:0003674
9530003J23Rik:Itgal	GO:0005575
9530003J23Rik:Itgal	GO:0110165
9530003J23Rik:Itgal	GO:0008150
9530003J23Rik:Itgal	GO:0009987
9530003J23Rik:Itgal	GO:0005488
9530003J23Rik:Itgal	GO:0005515
A2m:Lrp1	GO:0008150
A2m:Lrp1	GO:0065007
A2m:Lrp1	GO:0050789
A2m:Lrp1	GO:0048583
A2m:Lrp1	GO:0080134
A2m:Lrp1	GO:0032101
A2m:Lrp1	GO:0048519
A2m:Lrp1	GO:0003674
A2m:Lrp1	GO:0005488
A2m:Lrp1	GO:0005515
A2m:Lrp1	GO:0019899
A2m:Lrp1	GO:0002020
A2m:Lrp1	GO:0005575
A2m:Lrp1	GO:0110165
A2m:Lrp1	GO:0032501
A2m:Lrp1	GO:0019222
A2m:Lrp1	GO:0051171
A2m:Lrp1	GO:0060255
A2m:Lrp1	GO:0080090
A2m:Lrp1	GO:0051246
A2m:Lrp1	GO:0050794
A2m:Lrp1	GO:0031323
A2m:Lrp1	GO:0048523
A2m:Lrp1	GO:0032268
A2m:Lrp1	GO:0065009
A2m:Lrp1	GO:0009987
A2m:Lrp1	GO:0032502
Aanat:Mtnr1a	GO:0003674
Aanat:Mtnr1a	GO:0005575
Aanat:Mtnr1a	GO:0110165
Aanat:Mtnr1a	GO:0008150
Aanat:Mtnr1a	GO:0009987
Aanat:Mtnr1a	GO:0048511
Aanat:Mtnr1a	GO:0007623
Aanat:Mtnr1a	GO:0065007
Aanat:Mtnr1a	GO:0065008
Aanat:Mtnr1a	GO:0010817
Aanat:Mtnr1a	GO:0005488
Aanat:Mtnr1b	GO:0003674
Aanat:Mtnr1b	GO:0005575
Aanat:Mtnr1b	GO:0110165
Aanat:Mtnr1b	GO:0008150
Aanat:Mtnr1b	GO:0009987
Aanat:Mtnr1b	GO:0065007
Aanat:Mtnr1b	GO:0065008
Aanat:Mtnr1b	GO:0010817
Apoa1:Abca1	GO:0003674
Apoa1:Abca1	GO:0005488
Apoa1:Abca1	GO:0008150
Apoa1:Abca1	GO:0065007
Apoa1:Abca1	GO:0050789
Apoa1:Abca1	GO:0050794
Apoa1:Abca1	GO:0009987
Apoa1:Abca1	GO:0051239
Apoa1:Abca1	GO:0005515
Apoa1:Abca1	GO:0005102
Apoa1:Abca1	GO:0005215
Apoa1:Abca1	GO:0005319
Apoa1:Abca1	GO:0008289
Apoa1:Abca1	GO:0005543
Apoa1:Abca1	GO:0005575
Apoa1:Abca1	GO:0110165
Apoa1:Abca1	GO:0043226
Apoa1:Abca1	GO:0043227
Apoa1:Abca1	GO:0005622
Apoa1:Abca1	GO:0043229
Apoa1:Abca1	GO:0043231
Apoa1:Abca1	GO:0008152
Apoa1:Abca1	GO:0044238
Apoa1:Abca1	GO:0071704
Apoa1:Abca1	GO:0006629
Apoa1:Abca1	GO:0044237
Apoa1:Abca1	GO:0006807
Apoa1:Abca1	GO:1901564
Apoa1:Abca1	GO:0009058
Apoa1:Abca1	GO:1901576
Apoa1:Abca1	GO:0044249
Apoa1:Abca1	GO:1901566
Apoa1:Abca1	GO:1901360
Apoa1:Abca1	GO:0008202
Apoa1:Abca1	GO:1901615
Apoa1:Abca1	GO:0016125
Apoa1:Abca1	GO:0044281
Apoa1:Abca1	GO:0006066
Apoa1:Abca1	GO:1902652
Apoa1:Abca1	GO:0008203
Apoa1:Abca1	GO:0051179
Apoa1:Abca1	GO:0051234
Apoa1:Abca1	GO:0006810
Apoa1:Abca1	GO:0006811
Apoa1:Abca1	GO:0006820
Apoa1:Abca1	GO:0071702
Apoa1:Abca1	GO:0006869
Apoa1:Abca1	GO:0007165
Apoa1:Abca1	GO:0007186
Apoa1:Abca1	GO:0007166
Apoa1:Abca1	GO:0044877
Apoa1:Abca1	GO:0071814
Apoa1:Abca1	GO:0071813
Apoa1:Abca1	GO:0008035
Apoa1:Abca1	GO:0009986
Apoa1:Abca1	GO:0010646
Apoa1:Abca1	GO:0023051
Apoa1:Abca1	GO:0048583
Apoa1:Abca1	GO:0009966
Apoa1:Abca1	GO:0048518
Apoa1:Abca1	GO:0048522
Apoa1:Abca1	GO:0032879
Apoa1:Abca1	GO:0051049
Apoa1:Abca1	GO:0043269
Apoa1:Abca1	GO:0044070
Apoa1:Abca1	GO:1905952
Apoa1:Abca1	GO:0032368
Apoa1:Abca1	GO:0032371
Apoa1:Abca1	GO:0032374
Apoa1:Abca1	GO:0010874
Apoa1:Abca1	GO:0051050
Apoa1:Abca1	GO:0043270
Apoa1:Abca1	GO:1903793
Apoa1:Abca1	GO:1905954
Apoa1:Abca1	GO:0032370
Apoa1:Abca1	GO:0032373
Apoa1:Abca1	GO:0032376
Apoa1:Abca1	GO:0010875
Apoa1:Abca1	GO:0051128
Apoa1:Abca1	GO:0097159
Apoa1:Abca1	GO:0036094
Apoa1:Abca1	GO:0015748
Apoa1:Abca1	GO:0015914
Apoa1:Abca1	GO:0043170
Apoa1:Abca1	GO:0019538
Apoa1:Abca1	GO:0043412
Apoa1:Abca1	GO:0036211
Apoa1:Abca1	GO:0044260
Apoa1:Abca1	GO:0044267
Apoa1:Abca1	GO:0006464
Apoa1:Abca1	GO:0019899
Apoa1:Abca1	GO:0065008
Apoa1:Abca1	GO:0031982
Apoa1:Abca1	GO:0097708
Apoa1:Abca1	GO:0031410
Apoa1:Abca1	GO:0030139
Apoa1:Abca1	GO:0015850
Apoa1:Abca1	GO:0015918
Apoa1:Abca1	GO:0030301
Apoa1:Abca1	GO:0043167
Apoa1:Abca1	GO:0043169
Apoa1:Abca1	GO:0050997
Apoa1:Abca1	GO:0031210
Apoa1:Abca1	GO:1902531
Apoa1:Abca1	GO:0051056
Apoa1:Abca1	GO:0046578
Apoa1:Abca1	GO:0035023
Apoa1:Abca1	GO:0032489
Apoa1:Abca1	GO:0033344
Apoa1:Abca1	GO:0033700
Apoa1:Abca1	GO:0071840
Apoa1:Abca1	GO:0016043
Apoa1:Abca1	GO:0043933
Apoa1:Abca1	GO:0071825
Apoa1:Abca1	GO:0032501
Apoa1:Abca1	GO:0071827
Apoa1:Abca1	GO:0022607
Apoa1:Abca1	GO:0065003
Apoa1:Abca1	GO:0065005
Apoa1:Abca1	GO:0034377
Apoa1:Abca1	GO:0034380
Apoa1:Abca1	GO:0042157
Apoa1:Abca1	GO:0009059
Apoa1:Abca1	GO:0034645
Apoa1:Abca1	GO:0042158
Apoa1:Abca1	GO:0042592
Apoa1:Abca1	GO:0048878
Apoa1:Abca1	GO:0055088
Apoa1:Abca1	GO:0055092
Apoa1:Abca1	GO:0042632
Apoa1:Abca1	GO:0043691
Apoa1:Abca1	GO:0044087
Apoa1:Abca1	GO:0044089
Apoa1:Abca1	GO:0051130
Apoa1:Abca1	GO:0055091
Apoa1:Abca1	GO:0061024
Apoa1:Abca1	GO:0120009
Apoa1:Abca1	GO:0015248
Apoa1:Abca1	GO:0120013
Apoa1:Abca1	GO:0120015
Apoa1:Abca1	GO:0120020
Apoe:Abca1	GO:0003674
Apoe:Abca1	GO:0005488
Apoe:Abca1	GO:0008150
Apoe:Abca1	GO:0065007
Apoe:Abca1	GO:0050789
Apoe:Abca1	GO:0050794
Apoe:Abca1	GO:0050896
Apoe:Abca1	GO:0009605
Apoe:Abca1	GO:0009991
Apoe:Abca1	GO:0031667
Apoe:Abca1	GO:0032501
Apoe:Abca1	GO:0005515
Apoe:Abca1	GO:0005102
Apoe:Abca1	GO:0005215
Apoe:Abca1	GO:0005319
Apoe:Abca1	GO:0008289
Apoe:Abca1	GO:0005543
Apoe:Abca1	GO:0005575
Apoe:Abca1	GO:0110165
Apoe:Abca1	GO:0043226
Apoe:Abca1	GO:0043227
Apoe:Abca1	GO:0005622
Apoe:Abca1	GO:0043229
Apoe:Abca1	GO:0043231
Apoe:Abca1	GO:0031982
Apoe:Abca1	GO:0097708
Apoe:Abca1	GO:0031410
Apoe:Abca1	GO:0005768
Apoe:Abca1	GO:0005794
Apoe:Abca1	GO:0016020
Apoe:Abca1	GO:0005886
Apoe:Abca1	GO:0008152
Apoe:Abca1	GO:0044238
Apoe:Abca1	GO:0071704
Apoe:Abca1	GO:0006629
Apoe:Abca1	GO:0009987
Apoe:Abca1	GO:0044237
Apoe:Abca1	GO:1901360
Apoe:Abca1	GO:0008202
Apoe:Abca1	GO:1901615
Apoe:Abca1	GO:0016125
Apoe:Abca1	GO:0044281
Apoe:Abca1	GO:0006066
Apoe:Abca1	GO:1902652
Apoe:Abca1	GO:0008203
Apoe:Abca1	GO:0051179
Apoe:Abca1	GO:0051234
Apoe:Abca1	GO:0006810
Apoe:Abca1	GO:0006811
Apoe:Abca1	GO:0006820
Apoe:Abca1	GO:0071702
Apoe:Abca1	GO:0006869
Apoe:Abca1	GO:0065008
Apoe:Abca1	GO:0042592
Apoe:Abca1	GO:0048878
Apoe:Abca1	GO:0016192
Apoe:Abca1	GO:0006950
Apoe:Abca1	GO:0007165
Apoe:Abca1	GO:0007186
Apoe:Abca1	GO:0097367
Apoe:Abca1	GO:0009986
Apoe:Abca1	GO:0043170
Apoe:Abca1	GO:0010467
Apoe:Abca1	GO:0048583
Apoe:Abca1	GO:0051239
Apoe:Abca1	GO:0032879
Apoe:Abca1	GO:0048518
Apoe:Abca1	GO:0048522
Apoe:Abca1	GO:0051049
Apoe:Abca1	GO:0043269
Apoe:Abca1	GO:0044070
Apoe:Abca1	GO:1905952
Apoe:Abca1	GO:0032368
Apoe:Abca1	GO:0032371
Apoe:Abca1	GO:0032374
Apoe:Abca1	GO:0010874
Apoe:Abca1	GO:0051050
Apoe:Abca1	GO:0043270
Apoe:Abca1	GO:1903793
Apoe:Abca1	GO:1905954
Apoe:Abca1	GO:0032370
Apoe:Abca1	GO:0032373
Apoe:Abca1	GO:0032376
Apoe:Abca1	GO:0010875
Apoe:Abca1	GO:0051128
Apoe:Abca1	GO:0051130
Apoe:Abca1	GO:0071705
Apoe:Abca1	GO:0042886
Apoe:Abca1	GO:0015833
Apoe:Abca1	GO:0033036
Apoe:Abca1	GO:0008104
Apoe:Abca1	GO:0045184
Apoe:Abca1	GO:0015031
Apoe:Abca1	GO:0071840
Apoe:Abca1	GO:0016043
Apoe:Abca1	GO:0010646
Apoe:Abca1	GO:0023051
Apoe:Abca1	GO:0009966
Apoe:Abca1	GO:1902531
Apoe:Abca1	GO:0051056
Apoe:Abca1	GO:0046578
Apoe:Abca1	GO:0035023
Apoe:Abca1	GO:0032489
Apoe:Abca1	GO:0015850
Apoe:Abca1	GO:0015918
Apoe:Abca1	GO:0030301
Apoe:Abca1	GO:0033344
Apoe:Abca1	GO:0015748
Apoe:Abca1	GO:0015914
Apoe:Abca1	GO:0033700
Apoe:Abca1	GO:0043933
Apoe:Abca1	GO:0071825
Apoe:Abca1	GO:0071827
Apoe:Abca1	GO:0022607
Apoe:Abca1	GO:0065003
Apoe:Abca1	GO:0065005
Apoe:Abca1	GO:0034377
Apoe:Abca1	GO:0034380
Apoe:Abca1	GO:0006807
Apoe:Abca1	GO:1901564
Apoe:Abca1	GO:0019538
Apoe:Abca1	GO:0042157
Apoe:Abca1	GO:0009058
Apoe:Abca1	GO:1901576
Apoe:Abca1	GO:0009059
Apoe:Abca1	GO:0044249
Apoe:Abca1	GO:0044260
Apoe:Abca1	GO:0034645
Apoe:Abca1	GO:1901566
Apoe:Abca1	GO:0042158
Apoe:Abca1	GO:0055088
Apoe:Abca1	GO:0055092
Apoe:Abca1	GO:0042632
Apoe:Abca1	GO:0044087
Apoe:Abca1	GO:0043254
Apoe:Abca1	GO:0043691
Apoe:Abca1	GO:0044877
Apoe:Abca1	GO:0051240
Apoe:Abca1	GO:0043167
Apoe:Abca1	GO:0043169
Apoe:Abca1	GO:0071814
Apoe:Abca1	GO:0071813
Apoe:Abca1	GO:0051641
Apoe:Abca1	GO:0061024
Apoe:Abca1	GO:0120009
Apoe:Abca1	GO:0015248
Apoe:Abca1	GO:0120013
Apoe:Abca1	GO:0120015
Apoe:Abca1	GO:0120020
Apoe:Abca1	GO:0044089
Lin7c:Abca1	GO:0008150
Lin7c:Abca1	GO:0003674
Lin7c:Abca1	GO:0005488
Lin7c:Abca1	GO:0005515
Lin7c:Abca1	GO:0005575
Lin7c:Abca1	GO:0110165
Lin7c:Abca1	GO:0016020
Lin7c:Abca1	GO:0005886
Lin7c:Abca1	GO:0051179
Lin7c:Abca1	GO:0051234
Lin7c:Abca1	GO:0006810
Lin7c:Abca1	GO:0009987
Lin7c:Abca1	GO:0016192
Lin7c:Abca1	GO:0046903
Lin7c:Abca1	GO:0140352
Lin7c:Abca1	GO:0032940
Lin7c:Abca1	GO:0065007
Lin7c:Abca1	GO:0065008
Lin7c:Abca1	GO:0051649
Lin7c:Abca1	GO:0023061
Lin7c:Abca1	GO:0071705
Lin7c:Abca1	GO:0042886
Lin7c:Abca1	GO:0006811
Lin7c:Abca1	GO:0006820
Lin7c:Abca1	GO:0071702
Lin7c:Abca1	GO:0015833
Lin7c:Abca1	GO:0033036
Lin7c:Abca1	GO:0008104
Lin7c:Abca1	GO:0045184
Lin7c:Abca1	GO:0015031
Lin7c:Abca1	GO:0098590
Lin7c:Abca1	GO:0016323
Lin7c:Abca1	GO:0051641
Pltp:Abca1	GO:0005575
Pltp:Abca1	GO:0110165
Pltp:Abca1	GO:0043226
Pltp:Abca1	GO:0043227
Pltp:Abca1	GO:0005622
Pltp:Abca1	GO:0043229
Pltp:Abca1	GO:0043231
Pltp:Abca1	GO:0008150
Pltp:Abca1	GO:0008152
Pltp:Abca1	GO:0044238
Pltp:Abca1	GO:0071704
Pltp:Abca1	GO:0006629
Pltp:Abca1	GO:0051179
Pltp:Abca1	GO:0051234
Pltp:Abca1	GO:0006810
Pltp:Abca1	GO:0006811
Pltp:Abca1	GO:0006820
Pltp:Abca1	GO:0071702
Pltp:Abca1	GO:0006869
Pltp:Abca1	GO:0003674
Pltp:Abca1	GO:0005488
Pltp:Abca1	GO:0044877
Pltp:Abca1	GO:0071814
Pltp:Abca1	GO:0071813
Pltp:Abca1	GO:0008035
Pltp:Abca1	GO:0008289
Pltp:Abca1	GO:0005543
Pltp:Abca1	GO:0005215
Pltp:Abca1	GO:0005319
Pltp:Abca1	GO:0005548
Pltp:Abca1	GO:0008525
Pltp:Abca1	GO:0120013
Pltp:Abca1	GO:0009058
Pltp:Abca1	GO:0009987
Pltp:Abca1	GO:0044237
Pltp:Abca1	GO:0044249
Pltp:Abca1	GO:0044281
Pltp:Abca1	GO:1901360
Pltp:Abca1	GO:1901615
Pltp:Abca1	GO:1901576
Pltp:Abca1	GO:0065007
Pltp:Abca1	GO:0050789
Pltp:Abca1	GO:0032879
Pltp:Abca1	GO:0051049
Pltp:Abca1	GO:0043269
Pltp:Abca1	GO:0044070
Pltp:Abca1	GO:1905952
Pltp:Abca1	GO:0032368
Pltp:Abca1	GO:0032371
Pltp:Abca1	GO:0032374
Pltp:Abca1	GO:0010874
Pltp:Abca1	GO:0048518
Pltp:Abca1	GO:0051050
Pltp:Abca1	GO:0043270
Pltp:Abca1	GO:1903793
Pltp:Abca1	GO:1905954
Pltp:Abca1	GO:0032370
Pltp:Abca1	GO:0032373
Pltp:Abca1	GO:0032376
Pltp:Abca1	GO:0010875
Pltp:Abca1	GO:0015748
Pltp:Abca1	GO:0015914
Pltp:Abca1	GO:0015850
Pltp:Abca1	GO:0015918
Pltp:Abca1	GO:0043167
Pltp:Abca1	GO:0043169
Pltp:Abca1	GO:0050997
Pltp:Abca1	GO:0031210
Pltp:Abca1	GO:0005515
Pltp:Abca1	GO:0071840
Pltp:Abca1	GO:0016043
Pltp:Abca1	GO:0043933
Pltp:Abca1	GO:0071825
Pltp:Abca1	GO:0032501
Pltp:Abca1	GO:0071827
Pltp:Abca1	GO:0071705
Pltp:Abca1	GO:0042886
Pltp:Abca1	GO:0043168
Pltp:Abca1	GO:0061024
Pltp:Abca1	GO:0120009
Pltp:Abca1	GO:0046624
Pltp:Abca1	GO:0015248
Pltp:Abca1	GO:0120015
Pltp:Abca1	GO:0120020
Rims2:Abca1	GO:0003674
Rims2:Abca1	GO:0005488
Rims2:Abca1	GO:0005515
Rims2:Abca1	GO:0008150
Rims2:Abca1	GO:0051179
Rims2:Abca1	GO:0051234
Rims2:Abca1	GO:0006810
Rims2:Abca1	GO:0071705
Rims2:Abca1	GO:0042886
Rims2:Abca1	GO:0006811
Rims2:Abca1	GO:0006820
Rims2:Abca1	GO:0071702
Rims2:Abca1	GO:0015833
Rims2:Abca1	GO:0033036
Rims2:Abca1	GO:0008104
Rims2:Abca1	GO:0045184
Rims2:Abca1	GO:0015031
Rims2:Abca1	GO:0009987
Rims2:Abca1	GO:0051641
Rims2:Abca1	GO:0051649
Rims2:Abca1	GO:0046907
Rims2:Abca1	GO:0016192
Rims2:Abca1	GO:0046903
Rims2:Abca1	GO:0140352
Rims2:Abca1	GO:0032940
Rims2:Abca1	GO:0065007
Rims2:Abca1	GO:0065008
Rims2:Abca1	GO:0023061
Rims2:Abca1	GO:0050789
Rims2:Abca1	GO:0048518
Rims2:Abca1	GO:0005575
Rims2:Abca1	GO:0110165
Rims2:Abca1	GO:0016020
Rims2:Abca1	GO:0071840
Rims2:Abca1	GO:0016043
Rims2:Abca1	GO:0022607
Rims2:Abca1	GO:0043933
Rims2:Abca1	GO:0065003
Rims2:Abca1	GO:0050794
Rims2:Abca1	GO:0032879
Rims2:Abca1	GO:0051049
Rims2:Abca1	GO:0007165
Rims2:Abca1	GO:0002790
Rims2:Abca1	GO:0098590
Rims2:Abca1	GO:0044877
Rims2:Abca1	GO:0043167
Rims2:Abca1	GO:0043169
Rims2:Abca1	GO:0010646
Rims2:Abca1	GO:0023051
Rims2:Abca1	GO:0043226
Rims2:Abca1	GO:0005622
Rims2:Abca1	GO:0043229
Rims2:Abca1	GO:0048522
Rims2:Abca1	GO:0051239
Rims2:Abca1	GO:0051240
Rims2:Abca1	GO:0048583
Rims2:Abca1	GO:0009966
Rims2:Abca1	GO:0051128
Shank1:Abca1	GO:0003674
Shank1:Abca1	GO:0005488
Shank1:Abca1	GO:0005515
Shank1:Abca1	GO:0005575
Shank1:Abca1	GO:0110165
Shank1:Abca1	GO:0016020
Shank1:Abca1	GO:0005886
Shank1:Abca1	GO:0008150
Shank1:Abca1	GO:0009987
Shank1:Abca1	GO:0071840
Shank1:Abca1	GO:0016043
Shank1:Abca1	GO:0022607
Shank1:Abca1	GO:0032501
Shank1:Abca1	GO:0043226
Shank1:Abca1	GO:0005102
Shank1:Abca1	GO:0065007
Shank1:Abca1	GO:0050789
Shank1:Abca1	GO:0050794
Shank1:Abca1	GO:0044087
Shank1:Abca1	GO:0051128
Shank1:Abca1	GO:0051179
Shank1:Abca1	GO:0033036
Shank1:Abca1	GO:0008104
Shank1:Abca1	GO:0044877
Shank1:Abca1	GO:0098590
Shank1:Abca1	GO:0010646
Shank1:Abca1	GO:0048518
Shank1:Abca1	GO:0048522
Shank1:Abca1	GO:0023051
Shank1:Abca1	GO:0050896
Shank1:Abca1	GO:0009605
Shank1:Abca1	GO:0065008
Shank1:Abca1	GO:0043933
Shank1:Abca1	GO:0065003
Shank1:Abca1	GO:0006996
Shank1:Abca1	GO:0048583
Shank1:Abca1	GO:0009966
Shank1:Abca1	GO:0032879
Shank1:Abca1	GO:0051049
Shank1:Abca1	GO:0043269
Shank1:Abca1	GO:0051239
Ghrl:Ace2	GO:0008150
Ghrl:Ace2	GO:0065007
Ghrl:Ace2	GO:0050789
Ghrl:Ace2	GO:0050794
Ghrl:Ace2	GO:0048518
Ghrl:Ace2	GO:0048522
Ghrl:Ace2	GO:0065009
Ghrl:Ace2	GO:0010646
Ghrl:Ace2	GO:0023051
Ghrl:Ace2	GO:0048583
Ghrl:Ace2	GO:0009966
Ghrl:Ace2	GO:1902531
Ghrl:Ace2	GO:0043408
Ghrl:Ace2	GO:0003674
Ghrl:Ace2	GO:0005488
Ghrl:Ace2	GO:0005515
Ghrl:Ace2	GO:0032501
Ghrl:Ace2	GO:0003008
Ghrl:Ace2	GO:0051179
Ghrl:Ace2	GO:0051234
Ghrl:Ace2	GO:0006810
Ghrl:Ace2	GO:0042127
Ghrl:Ace2	GO:0048519
Ghrl:Ace2	GO:0048523
Ghrl:Ace2	GO:0008285
Ghrl:Ace2	GO:0005575
Ghrl:Ace2	GO:0110165
Ghrl:Ace2	GO:0005576
Ghrl:Ace2	GO:0005615
Ghrl:Ace2	GO:0005737
Ghrl:Ace2	GO:0065008
Ghrl:Ace2	GO:0007610
Ghrl:Ace2	GO:0032879
Ghrl:Ace2	GO:0051049
Ghrl:Ace2	GO:0043269
Ghrl:Ace2	GO:0044070
Ghrl:Ace2	GO:0051050
Ghrl:Ace2	GO:0043270
Ghrl:Ace2	GO:1903793
Ghrl:Ace2	GO:0051239
Ghrl:Ace2	GO:0051240
Ghrl:Ace2	GO:0010648
Ghrl:Ace2	GO:0023057
Ghrl:Ace2	GO:0048585
Ghrl:Ace2	GO:0044057
Ghrl:Ace2	GO:0051128
Ghrl:Ace2	GO:0044087
Ghrl:Ace2	GO:1901888
Ghrl:Ace2	GO:0044089
Ghrl:Ace2	GO:0051130
Ghrl:Ace2	GO:1901890
Ghrl:Ace2	GO:0090257
Ghrl:Ace2	GO:0006937
Ghrl:Ace2	GO:0045933
Ghrl:Ace2	GO:1903522
Ghrl:Ace2	GO:1903524
Ace:Agtr2	GO:0008150
Ace:Agtr2	GO:0032502
Ace:Agtr2	GO:0048856
Ace:Agtr2	GO:0048513
Ace:Agtr2	GO:0001822
Ace:Agtr2	GO:0065007
Ace:Agtr2	GO:0065008
Ace:Agtr2	GO:0008217
Ace:Agtr2	GO:0003073
Ace:Agtr2	GO:0003044
Ace:Agtr2	GO:0032501
Ace:Agtr2	GO:0003008
Ace:Agtr2	GO:0050886
Ace:Agtr2	GO:0001990
Ace:Agtr2	GO:0003081
Ace:Agtr2	GO:0003674
Ace:Agtr2	GO:0005488
Ace:Agtr2	GO:0005515
Ace:Agtr2	GO:0005575
Ace:Agtr2	GO:0110165
Ace:Agtr2	GO:0016020
Ace:Agtr2	GO:0005886
Ace:Agtr2	GO:0008152
Ace:Agtr2	GO:0071704
Ace:Agtr2	GO:0006807
Ace:Agtr2	GO:1901564
Ace:Agtr2	GO:0009987
Ace:Agtr2	GO:0044237
Ace:Agtr2	GO:0034641
Ace:Agtr2	GO:0050789
Ace:Agtr2	GO:0019222
Ace:Agtr2	GO:0060255
Ace:Agtr2	GO:0010468
Ace:Agtr2	GO:0048519
Ace:Agtr2	GO:0032879
Ace:Agtr2	GO:0050794
Ace:Agtr2	GO:0031224
Ace:Agtr2	GO:0016021
Ace:Agtr2	GO:0050877
Ace:Agtr2	GO:0065009
Ace:Agtr2	GO:0044093
Ace:Agtr2	GO:0050896
Ace:Agtr2	GO:0042221
Ace:Agtr2	GO:0010033
Ace:Agtr2	GO:0033993
Ace:Agtr2	GO:1901700
Ace:Agtr2	GO:0051239
Ace:Agtr2	GO:0044057
Ace:Agtr2	GO:0051049
Ace:Agtr2	GO:0051046
Ace:Agtr2	GO:0044062
Ace:Agtr2	GO:0098801
Ace:Agtr2	GO:0035813
Ace:Agtr2	GO:0051051
Ace:Agtr2	GO:0051048
Ace:Agtr2	GO:0051241
Ace:Agtr2	GO:0003013
Ace:Agtr2	GO:0003018
Ace:Agtr2	GO:0090066
Ace:Agtr2	GO:0035150
Ace:Agtr2	GO:0035296
Ace:Agtr2	GO:0097746
Ace:Agtr2	GO:0010817
Ace:Agtr2	GO:0007610
Ace:Agtr2	GO:0010941
Ace:Agtr2	GO:0043067
Ace:Agtr2	GO:0042981
Ace:Agtr2	GO:0048518
Ace:Agtr2	GO:0048522
Ace:Agtr2	GO:0010942
Ace:Agtr2	GO:0043068
Ace:Agtr2	GO:0043065
Ace:Agtr2	GO:0043269
Ace:Agtr2	GO:0044070
Ace:Agtr2	GO:0048523
Ace:Agtr2	GO:0043271
Ace:Agtr2	GO:1903792
Ace:Agtr2	GO:0051179
Ace:Agtr2	GO:0051234
Ace:Agtr2	GO:0006810
Ace:Agtr2	GO:0046903
Ace:Agtr2	GO:0006811
Ace:Agtr2	GO:0006820
Ace:Agtr2	GO:0071702
Ace:Agtr2	GO:0006869
Ace:Agtr2	GO:0048583
Ace:Agtr2	GO:0048584
Ace:Agtr2	GO:0050793
Ace:Agtr2	GO:0051094
Ace:Agtr2	GO:0051240
Ace:Agtr2	GO:0051171
Ace:Agtr2	GO:0080090
Ace:Agtr2	GO:0051246
Ace:Agtr2	GO:0031323
Ace:Agtr2	GO:0032268
Ace:Agtr2	GO:0031399
Ace:Agtr2	GO:0051174
Ace:Agtr2	GO:0019220
Ace:Agtr2	GO:0009893
Ace:Agtr2	GO:0031325
Ace:Agtr2	GO:0010604
Ace:Agtr2	GO:0051173
Ace:Agtr2	GO:0051247
Ace:Agtr2	GO:0032270
Ace:Agtr2	GO:0031401
Ace:Agtr2	GO:0010562
Ace:Agtr2	GO:0045937
Ace:Agtr2	GO:0050790
Ace:Agtr2	GO:0043085
Ace:Agtr2	GO:0042127
Ace:Bdkrb2	GO:0008150
Ace:Bdkrb2	GO:0002376
Ace:Bdkrb2	GO:0065007
Ace:Bdkrb2	GO:0065008
Ace:Bdkrb2	GO:0008217
Ace:Bdkrb2	GO:0032501
Ace:Bdkrb2	GO:0003008
Ace:Bdkrb2	GO:0003674
Ace:Bdkrb2	GO:0005488
Ace:Bdkrb2	GO:0005515
Ace:Bdkrb2	GO:0005575
Ace:Bdkrb2	GO:0110165
Ace:Bdkrb2	GO:0043226
Ace:Bdkrb2	GO:0043227
Ace:Bdkrb2	GO:0031982
Ace:Bdkrb2	GO:0097708
Ace:Bdkrb2	GO:0031410
Ace:Bdkrb2	GO:0005768
Ace:Bdkrb2	GO:0016020
Ace:Bdkrb2	GO:0005886
Ace:Bdkrb2	GO:0009987
Ace:Bdkrb2	GO:0050789
Ace:Bdkrb2	GO:0019222
Ace:Bdkrb2	GO:0060255
Ace:Bdkrb2	GO:0048519
Ace:Bdkrb2	GO:0009892
Ace:Bdkrb2	GO:0010605
Ace:Bdkrb2	GO:0050794
Ace:Bdkrb2	GO:0031224
Ace:Bdkrb2	GO:0016021
Ace:Bdkrb2	GO:0019899
Ace:Bdkrb2	GO:0005102
Ace:Bdkrb2	GO:0001664
Ace:Bdkrb2	GO:0050896
Ace:Bdkrb2	GO:0003013
Ace:Bdkrb2	GO:0003018
Ace:Bdkrb2	GO:0090066
Ace:Bdkrb2	GO:0035150
Ace:Bdkrb2	GO:0035296
Ace:Bdkrb2	GO:0097746
Ace:Bdkrb2	GO:0042310
Ace:Bdkrb2	GO:0010941
Ace:Bdkrb2	GO:0043067
Ace:Bdkrb2	GO:0042981
Ace:Bdkrb2	GO:0048523
Ace:Bdkrb2	GO:0051179
Ace:Bdkrb2	GO:0051234
Ace:Bdkrb2	GO:0006810
Ace:Bdkrb2	GO:0046903
Ace:Bdkrb2	GO:0006811
Ace:Bdkrb2	GO:0006820
Ace:Bdkrb2	GO:0071702
Ace:Bdkrb2	GO:0015711
Ace:Bdkrb2	GO:0046942
Ace:Bdkrb2	GO:0071715
Ace:Bdkrb2	GO:0032309
Ace:Bdkrb2	GO:0015718
Ace:Bdkrb2	GO:0006869
Ace:Bdkrb2	GO:0015849
Ace:Bdkrb2	GO:0015908
Ace:Bdkrb2	GO:0015909
Ace:Bdkrb2	GO:1903963
Ace:Bdkrb2	GO:0050482
Ace:Bdkrb2	GO:0048583
Ace:Bdkrb2	GO:0080134
Ace:Bdkrb2	GO:0051171
Ace:Bdkrb2	GO:0080090
Ace:Bdkrb2	GO:0051246
Ace:Bdkrb2	GO:0031323
Ace:Bdkrb2	GO:0032268
Ace:Bdkrb2	GO:0031399
Ace:Bdkrb2	GO:0051174
Ace:Bdkrb2	GO:0019220
Ace:Bdkrb2	GO:0042325
Ace:Bdkrb2	GO:0001932
Ace:Bdkrb2	GO:0042127
Ccl1:Ackr1	GO:0008150
Ccl1:Ackr1	GO:0009987
Ccl1:Ackr1	GO:0003674
Ccl1:Ackr1	GO:0005488
Ccl1:Ackr1	GO:0005515
Ccl1:Ackr1	GO:0005575
Ccl1:Ackr1	GO:0110165
Ccl1:Ackr1	GO:0050896
Ccl1:Ackr1	GO:0006950
Ccl1:Ackr1	GO:0006952
Ccl1:Ackr1	GO:0006954
Ccl1:Ackr1	GO:0065007
Ccl1:Ackr1	GO:0050789
Ccl1:Ackr1	GO:0050794
Ccl1:Ackr1	GO:0007165
Ccl1:Ackr1	GO:0007166
Ccl1:Ackr1	GO:0019221
Ccl1:Ackr1	GO:0070098
Ccl11:Ackr1	GO:0008150
Ccl11:Ackr1	GO:0065007
Ccl11:Ackr1	GO:0050789
Ccl11:Ackr1	GO:0050794
Ccl11:Ackr1	GO:0050896
Ccl11:Ackr1	GO:0006950
Ccl11:Ackr1	GO:0006952
Ccl11:Ackr1	GO:0006954
Ccl11:Ackr1	GO:0009987
Ccl11:Ackr1	GO:0003674
Ccl11:Ackr1	GO:0005488
Ccl11:Ackr1	GO:0005515
Ccl11:Ackr1	GO:0005575
Ccl11:Ackr1	GO:0110165
Ccl11:Ackr1	GO:0007165
Ccl11:Ackr1	GO:0007166
Ccl11:Ackr1	GO:0019221
Ccl11:Ackr1	GO:0070098
Ccl17:Ackr1	GO:0008150
Ccl17:Ackr1	GO:0009987
Ccl17:Ackr1	GO:0003674
Ccl17:Ackr1	GO:0005488
Ccl17:Ackr1	GO:0005515
Ccl17:Ackr1	GO:0005575
Ccl17:Ackr1	GO:0110165
Ccl17:Ackr1	GO:0050896
Ccl17:Ackr1	GO:0006950
Ccl17:Ackr1	GO:0006952
Ccl17:Ackr1	GO:0006954
Ccl17:Ackr1	GO:0065007
Ccl17:Ackr1	GO:0050789
Ccl17:Ackr1	GO:0050794
Ccl17:Ackr1	GO:0007165
Ccl17:Ackr1	GO:0007166
Ccl17:Ackr1	GO:0019221
Ccl17:Ackr1	GO:0070098
Ccl5:Ackr1	GO:0008150
Ccl5:Ackr1	GO:0009987
Ccl5:Ackr1	GO:0065007
Ccl5:Ackr1	GO:0050789
Ccl5:Ackr1	GO:0050794
Ccl5:Ackr1	GO:0007165
Ccl5:Ackr1	GO:0003674
Ccl5:Ackr1	GO:0005488
Ccl5:Ackr1	GO:0005515
Ccl5:Ackr1	GO:0005575
Ccl5:Ackr1	GO:0110165
Ccl5:Ackr1	GO:0050896
Ccl5:Ackr1	GO:0006950
Ccl5:Ackr1	GO:0006952
Ccl5:Ackr1	GO:0006954
Ccl5:Ackr1	GO:0007166
Ccl5:Ackr1	GO:0019221
Ccl5:Ackr1	GO:0070098
Ccl7:Ackr1	GO:0008150
Ccl7:Ackr1	GO:0009987
Ccl7:Ackr1	GO:0003674
Ccl7:Ackr1	GO:0005488
Ccl7:Ackr1	GO:0005515
Ccl7:Ackr1	GO:0005575
Ccl7:Ackr1	GO:0110165
Ccl7:Ackr1	GO:0050896
Ccl7:Ackr1	GO:0006950
Ccl7:Ackr1	GO:0006952
Ccl7:Ackr1	GO:0006954
Ccl7:Ackr1	GO:0065007
Ccl7:Ackr1	GO:0050789
Ccl7:Ackr1	GO:0050794
Ccl7:Ackr1	GO:0007165
Ccl7:Ackr1	GO:0007166
Ccl7:Ackr1	GO:0019221
Ccl7:Ackr1	GO:0070098
Ccl8:Ackr1	GO:0008150
Ccl8:Ackr1	GO:0009987
Ccl8:Ackr1	GO:0003674
Ccl8:Ackr1	GO:0005488
Ccl8:Ackr1	GO:0005515
Ccl8:Ackr1	GO:0005575
Ccl8:Ackr1	GO:0110165
Ccl8:Ackr1	GO:0050896
Ccl8:Ackr1	GO:0006950
Ccl8:Ackr1	GO:0006952
Ccl8:Ackr1	GO:0006954
Ccl8:Ackr1	GO:0065007
Ccl8:Ackr1	GO:0050789
Ccl8:Ackr1	GO:0050794
Ccl8:Ackr1	GO:0007165
Ccl8:Ackr1	GO:0007166
Ccl8:Ackr1	GO:0019221
Ccl8:Ackr1	GO:0070098
Cxcl1:Ackr1	GO:0008150
Cxcl1:Ackr1	GO:0050896
Cxcl1:Ackr1	GO:0006950
Cxcl1:Ackr1	GO:0006952
Cxcl1:Ackr1	GO:0006954
Cxcl1:Ackr1	GO:0003674
Cxcl1:Ackr1	GO:0005488
Cxcl1:Ackr1	GO:0005515
Cxcl1:Ackr1	GO:0005575
Cxcl1:Ackr1	GO:0110165
Cxcl1:Ackr1	GO:0009987
Cxcl1:Ackr1	GO:0065007
Cxcl1:Ackr1	GO:0050789
Cxcl1:Ackr1	GO:0050794
Cxcl1:Ackr1	GO:0007165
Cxcl1:Ackr1	GO:0007166
Cxcl1:Ackr1	GO:0019221
Cxcl1:Ackr1	GO:0070098
Cxcl10:Ackr1	GO:0008150
Cxcl10:Ackr1	GO:0065007
Cxcl10:Ackr1	GO:0050789
Cxcl10:Ackr1	GO:0050794
Cxcl10:Ackr1	GO:0003674
Cxcl10:Ackr1	GO:0005488
Cxcl10:Ackr1	GO:0005515
Cxcl10:Ackr1	GO:0005575
Cxcl10:Ackr1	GO:0110165
Cxcl10:Ackr1	GO:0050896
Cxcl10:Ackr1	GO:0006950
Cxcl10:Ackr1	GO:0006952
Cxcl10:Ackr1	GO:0006954
Cxcl10:Ackr1	GO:0009987
Cxcl10:Ackr1	GO:0007165
Cxcl10:Ackr1	GO:0007166
Cxcl10:Ackr1	GO:0019221
Cxcl10:Ackr1	GO:0070098
Cxcl11:Ackr1	GO:0003674
Cxcl11:Ackr1	GO:0005488
Cxcl11:Ackr1	GO:0005515
Cxcl11:Ackr1	GO:0005575
Cxcl11:Ackr1	GO:0110165
Cxcl11:Ackr1	GO:0008150
Cxcl11:Ackr1	GO:0050896
Cxcl11:Ackr1	GO:0006950
Cxcl11:Ackr1	GO:0006952
Cxcl11:Ackr1	GO:0006954
Cxcl11:Ackr1	GO:0009987
Cxcl11:Ackr1	GO:0065007
Cxcl11:Ackr1	GO:0050789
Cxcl11:Ackr1	GO:0050794
Cxcl11:Ackr1	GO:0007165
Cxcl11:Ackr1	GO:0007166
Cxcl11:Ackr1	GO:0019221
Cxcl11:Ackr1	GO:0070098
Cxcl13:Ackr1	GO:0008150
Cxcl13:Ackr1	GO:0009987
Cxcl13:Ackr1	GO:0003674
Cxcl13:Ackr1	GO:0005488
Cxcl13:Ackr1	GO:0005515
Cxcl13:Ackr1	GO:0005575
Cxcl13:Ackr1	GO:0110165
Cxcl13:Ackr1	GO:0050896
Cxcl13:Ackr1	GO:0006950
Cxcl13:Ackr1	GO:0006952
Cxcl13:Ackr1	GO:0006954
Cxcl13:Ackr1	GO:0065007
Cxcl13:Ackr1	GO:0050789
Cxcl13:Ackr1	GO:0050794
Cxcl13:Ackr1	GO:0007165
Cxcl13:Ackr1	GO:0007166
Cxcl13:Ackr1	GO:0019221
Cxcl13:Ackr1	GO:0070098
Cxcl2:Ackr1	GO:0008150
Cxcl2:Ackr1	GO:0050896
Cxcl2:Ackr1	GO:0003674
Cxcl2:Ackr1	GO:0005488
Cxcl2:Ackr1	GO:0005515
Cxcl2:Ackr1	GO:0005575
Cxcl2:Ackr1	GO:0110165
Cxcl2:Ackr1	GO:0006950
Cxcl2:Ackr1	GO:0006952
Cxcl2:Ackr1	GO:0006954
Cxcl2:Ackr1	GO:0009987
Cxcl2:Ackr1	GO:0065007
Cxcl2:Ackr1	GO:0050789
Cxcl2:Ackr1	GO:0050794
Cxcl2:Ackr1	GO:0007165
Cxcl2:Ackr1	GO:0007166
Cxcl2:Ackr1	GO:0019221
Cxcl2:Ackr1	GO:0070098
Cxcl3:Ackr1	GO:0003674
Cxcl3:Ackr1	GO:0005488
Cxcl3:Ackr1	GO:0005515
Cxcl3:Ackr1	GO:0005575
Cxcl3:Ackr1	GO:0110165
Cxcl3:Ackr1	GO:0008150
Cxcl3:Ackr1	GO:0050896
Cxcl3:Ackr1	GO:0006950
Cxcl3:Ackr1	GO:0006952
Cxcl3:Ackr1	GO:0006954
Cxcl3:Ackr1	GO:0065007
Cxcl3:Ackr1	GO:0009987
Cxcl3:Ackr1	GO:0050789
Cxcl3:Ackr1	GO:0050794
Cxcl3:Ackr1	GO:0007165
Cxcl3:Ackr1	GO:0007166
Cxcl3:Ackr1	GO:0019221
Cxcl3:Ackr1	GO:0070098
Cxcl5:Ackr1	GO:0008150
Cxcl5:Ackr1	GO:0065007
Cxcl5:Ackr1	GO:0003674
Cxcl5:Ackr1	GO:0005488
Cxcl5:Ackr1	GO:0005515
Cxcl5:Ackr1	GO:0005575
Cxcl5:Ackr1	GO:0110165
Cxcl5:Ackr1	GO:0050896
Cxcl5:Ackr1	GO:0006950
Cxcl5:Ackr1	GO:0006952
Cxcl5:Ackr1	GO:0006954
Cxcl5:Ackr1	GO:0050789
Cxcl5:Ackr1	GO:0050794
Cxcl5:Ackr1	GO:0009987
Cxcl5:Ackr1	GO:0007165
Cxcl5:Ackr1	GO:0007166
Cxcl5:Ackr1	GO:0019221
Cxcl5:Ackr1	GO:0070098
Cxcl9:Ackr1	GO:0003674
Cxcl9:Ackr1	GO:0005488
Cxcl9:Ackr1	GO:0005515
Cxcl9:Ackr1	GO:0005575
Cxcl9:Ackr1	GO:0110165
Cxcl9:Ackr1	GO:0008150
Cxcl9:Ackr1	GO:0050896
Cxcl9:Ackr1	GO:0006950
Cxcl9:Ackr1	GO:0006952
Cxcl9:Ackr1	GO:0006954
Cxcl9:Ackr1	GO:0009987
Cxcl9:Ackr1	GO:0065007
Cxcl9:Ackr1	GO:0050789
Cxcl9:Ackr1	GO:0050794
Cxcl9:Ackr1	GO:0007165
Cxcl9:Ackr1	GO:0007166
Cxcl9:Ackr1	GO:0019221
Cxcl9:Ackr1	GO:0070098
Ppbp:Ackr1	GO:0008150
Ppbp:Ackr1	GO:0009987
Ppbp:Ackr1	GO:0003674
Ppbp:Ackr1	GO:0005488
Ppbp:Ackr1	GO:0005515
Ppbp:Ackr1	GO:0005575
Ppbp:Ackr1	GO:0110165
Ppbp:Ackr1	GO:0050896
Ppbp:Ackr1	GO:0006950
Ppbp:Ackr1	GO:0006952
Ppbp:Ackr1	GO:0006954
Ppbp:Ackr1	GO:0065007
Ppbp:Ackr1	GO:0050789
Ppbp:Ackr1	GO:0050794
Ppbp:Ackr1	GO:0007165
Ppbp:Ackr1	GO:0007166
Ppbp:Ackr1	GO:0019221
Ppbp:Ackr1	GO:0070098
Ccl11:Ackr2	GO:0008150
Ccl11:Ackr2	GO:0065007
Ccl11:Ackr2	GO:0050789
Ccl11:Ackr2	GO:0050794
Ccl11:Ackr2	GO:0050896
Ccl11:Ackr2	GO:0006950
Ccl11:Ackr2	GO:0006952
Ccl11:Ackr2	GO:0006954
Ccl11:Ackr2	GO:0002376
Ccl11:Ackr2	GO:0009987
Ccl11:Ackr2	GO:0006928
Ccl11:Ackr2	GO:0040011
Ccl11:Ackr2	GO:0048870
Ccl11:Ackr2	GO:0016477
Ccl11:Ackr2	GO:0042330
Ccl11:Ackr2	GO:0006935
Ccl11:Ackr2	GO:0060326
Ccl11:Ackr2	GO:0003674
Ccl11:Ackr2	GO:0005488
Ccl11:Ackr2	GO:0005515
Ccl11:Ackr2	GO:0005575
Ccl11:Ackr2	GO:0110165
Ccl11:Ackr2	GO:0006955
Ccl11:Ackr2	GO:0007165
Ccl11:Ackr2	GO:0007186
Ccl11:Ackr2	GO:0065008
Ccl11:Ackr2	GO:0007166
Ccl11:Ackr2	GO:0019221
Ccl11:Ackr2	GO:0070098
Ccl11:Ackr2	GO:0035556
Ccl17:Ackr2	GO:0008150
Ccl17:Ackr2	GO:0002376
Ccl17:Ackr2	GO:0009987
Ccl17:Ackr2	GO:0006928
Ccl17:Ackr2	GO:0040011
Ccl17:Ackr2	GO:0048870
Ccl17:Ackr2	GO:0016477
Ccl17:Ackr2	GO:0042330
Ccl17:Ackr2	GO:0006935
Ccl17:Ackr2	GO:0060326
Ccl17:Ackr2	GO:0003674
Ccl17:Ackr2	GO:0005488
Ccl17:Ackr2	GO:0005515
Ccl17:Ackr2	GO:0005575
Ccl17:Ackr2	GO:0110165
Ccl17:Ackr2	GO:0050896
Ccl17:Ackr2	GO:0006950
Ccl17:Ackr2	GO:0006952
Ccl17:Ackr2	GO:0006954
Ccl17:Ackr2	GO:0006955
Ccl17:Ackr2	GO:0065007
Ccl17:Ackr2	GO:0050789
Ccl17:Ackr2	GO:0050794
Ccl17:Ackr2	GO:0007165
Ccl17:Ackr2	GO:0007186
Ccl17:Ackr2	GO:0007166
Ccl17:Ackr2	GO:0019221
Ccl17:Ackr2	GO:0070098
Ccl19:Ackr2	GO:0008150
Ccl19:Ackr2	GO:0009987
Ccl19:Ackr2	GO:0002376
Ccl19:Ackr2	GO:0006928
Ccl19:Ackr2	GO:0040011
Ccl19:Ackr2	GO:0048870
Ccl19:Ackr2	GO:0016477
Ccl19:Ackr2	GO:0042330
Ccl19:Ackr2	GO:0006935
Ccl19:Ackr2	GO:0060326
Ccl19:Ackr2	GO:0065007
Ccl19:Ackr2	GO:0050789
Ccl19:Ackr2	GO:0003674
Ccl19:Ackr2	GO:0005488
Ccl19:Ackr2	GO:0005515
Ccl19:Ackr2	GO:0005575
Ccl19:Ackr2	GO:0110165
Ccl19:Ackr2	GO:0050896
Ccl19:Ackr2	GO:0006950
Ccl19:Ackr2	GO:0006952
Ccl19:Ackr2	GO:0006954
Ccl19:Ackr2	GO:0006955
Ccl19:Ackr2	GO:0050794
Ccl19:Ackr2	GO:0007165
Ccl19:Ackr2	GO:0007186
Ccl19:Ackr2	GO:0098552
Ccl19:Ackr2	GO:0009897
Ccl19:Ackr2	GO:0065008
Ccl19:Ackr2	GO:0042592
Ccl19:Ackr2	GO:0048878
Ccl19:Ackr2	GO:0050801
Ccl19:Ackr2	GO:0019725
Ccl19:Ackr2	GO:0055082
Ccl19:Ackr2	GO:0006873
Ccl19:Ackr2	GO:0055080
Ccl19:Ackr2	GO:0030003
Ccl19:Ackr2	GO:0098771
Ccl19:Ackr2	GO:0055065
Ccl19:Ackr2	GO:0006875
Ccl19:Ackr2	GO:0072507
Ccl19:Ackr2	GO:0055074
Ccl19:Ackr2	GO:0072503
Ccl19:Ackr2	GO:0006874
Ccl19:Ackr2	GO:0051480
Ccl19:Ackr2	GO:0007204
Ccl19:Ackr2	GO:0051179
Ccl19:Ackr2	GO:0051234
Ccl19:Ackr2	GO:0006810
Ccl19:Ackr2	GO:0007166
Ccl19:Ackr2	GO:0019221
Ccl19:Ackr2	GO:0070098
Ccl21a:Ackr2	GO:0008150
Ccl21a:Ackr2	GO:0009987
Ccl21a:Ackr2	GO:0065007
Ccl21a:Ackr2	GO:0050789
Ccl21a:Ackr2	GO:0050794
Ccl21a:Ackr2	GO:0002376
Ccl21a:Ackr2	GO:0006928
Ccl21a:Ackr2	GO:0040011
Ccl21a:Ackr2	GO:0048870
Ccl21a:Ackr2	GO:0016477
Ccl21a:Ackr2	GO:0042330
Ccl21a:Ackr2	GO:0006935
Ccl21a:Ackr2	GO:0060326
Ccl21a:Ackr2	GO:0003674
Ccl21a:Ackr2	GO:0005488
Ccl21a:Ackr2	GO:0005515
Ccl21a:Ackr2	GO:0005575
Ccl21a:Ackr2	GO:0110165
Ccl21a:Ackr2	GO:0050896
Ccl21a:Ackr2	GO:0006950
Ccl21a:Ackr2	GO:0006952
Ccl21a:Ackr2	GO:0006954
Ccl21a:Ackr2	GO:0006955
Ccl21a:Ackr2	GO:0007165
Ccl21a:Ackr2	GO:0007186
Ccl21a:Ackr2	GO:0065008
Ccl21a:Ackr2	GO:0007166
Ccl21a:Ackr2	GO:0019221
Ccl21a:Ackr2	GO:0070098
Ccl21a:Ackr2	GO:0042592
Ccl21a:Ackr2	GO:0048878
Ccl21a:Ackr2	GO:0050801
Ccl21a:Ackr2	GO:0019725
Ccl21a:Ackr2	GO:0055082
Ccl21a:Ackr2	GO:0006873
Ccl21a:Ackr2	GO:0055080
Ccl21a:Ackr2	GO:0030003
Ccl21a:Ackr2	GO:0098771
Ccl21a:Ackr2	GO:0055065
Ccl21a:Ackr2	GO:0006875
Ccl21a:Ackr2	GO:0072507
Ccl21a:Ackr2	GO:0055074
Ccl21a:Ackr2	GO:0072503
Ccl21a:Ackr2	GO:0006874
Ccl21a:Ackr2	GO:0051480
Ccl21a:Ackr2	GO:0007204
Ccl21a:Ackr2	GO:0051179
Ccl21a:Ackr2	GO:0051234
Ccl21a:Ackr2	GO:0006810
Ccl21d:Ackr2	GO:0008150
Ccl21d:Ackr2	GO:0002376
Ccl21d:Ackr2	GO:0009987
Ccl21d:Ackr2	GO:0006928
Ccl21d:Ackr2	GO:0040011
Ccl21d:Ackr2	GO:0048870
Ccl21d:Ackr2	GO:0016477
Ccl21d:Ackr2	GO:0042330
Ccl21d:Ackr2	GO:0006935
Ccl21d:Ackr2	GO:0060326
Ccl21d:Ackr2	GO:0003674
Ccl21d:Ackr2	GO:0005488
Ccl21d:Ackr2	GO:0005515
Ccl21d:Ackr2	GO:0005575
Ccl21d:Ackr2	GO:0110165
Ccl21d:Ackr2	GO:0050896
Ccl21d:Ackr2	GO:0006950
Ccl21d:Ackr2	GO:0006952
Ccl21d:Ackr2	GO:0006954
Ccl21d:Ackr2	GO:0006955
Ccl21d:Ackr2	GO:0065007
Ccl21d:Ackr2	GO:0050789
Ccl21d:Ackr2	GO:0050794
Ccl21d:Ackr2	GO:0007165
Ccl21d:Ackr2	GO:0007186
Ccl21d:Ackr2	GO:0098552
Ccl21d:Ackr2	GO:0009897
Ccl21d:Ackr2	GO:0007166
Ccl21d:Ackr2	GO:0019221
Ccl21d:Ackr2	GO:0070098
Ccl22:Ackr2	GO:0008150
Ccl22:Ackr2	GO:0002376
Ccl22:Ackr2	GO:0009987
Ccl22:Ackr2	GO:0006928
Ccl22:Ackr2	GO:0040011
Ccl22:Ackr2	GO:0048870
Ccl22:Ackr2	GO:0016477
Ccl22:Ackr2	GO:0042330
Ccl22:Ackr2	GO:0006935
Ccl22:Ackr2	GO:0060326
Ccl22:Ackr2	GO:0003674
Ccl22:Ackr2	GO:0005488
Ccl22:Ackr2	GO:0005515
Ccl22:Ackr2	GO:0005575
Ccl22:Ackr2	GO:0110165
Ccl22:Ackr2	GO:0050896
Ccl22:Ackr2	GO:0006950
Ccl22:Ackr2	GO:0006952
Ccl22:Ackr2	GO:0006954
Ccl22:Ackr2	GO:0006955
Ccl22:Ackr2	GO:0065007
Ccl22:Ackr2	GO:0050789
Ccl22:Ackr2	GO:0050794
Ccl22:Ackr2	GO:0007165
Ccl22:Ackr2	GO:0007186
Ccl22:Ackr2	GO:0007166
Ccl22:Ackr2	GO:0019221
Ccl22:Ackr2	GO:0070098
Ccl24:Ackr2	GO:0008150
Ccl24:Ackr2	GO:0065007
Ccl24:Ackr2	GO:0050789
Ccl24:Ackr2	GO:0050794
Ccl24:Ackr2	GO:0002376
Ccl24:Ackr2	GO:0009987
Ccl24:Ackr2	GO:0006928
Ccl24:Ackr2	GO:0040011
Ccl24:Ackr2	GO:0048870
Ccl24:Ackr2	GO:0016477
Ccl24:Ackr2	GO:0042330
Ccl24:Ackr2	GO:0006935
Ccl24:Ackr2	GO:0060326
Ccl24:Ackr2	GO:0003674
Ccl24:Ackr2	GO:0005488
Ccl24:Ackr2	GO:0005515
Ccl24:Ackr2	GO:0005575
Ccl24:Ackr2	GO:0110165
Ccl24:Ackr2	GO:0050896
Ccl24:Ackr2	GO:0006950
Ccl24:Ackr2	GO:0006952
Ccl24:Ackr2	GO:0006954
Ccl24:Ackr2	GO:0006955
Ccl24:Ackr2	GO:0007165
Ccl24:Ackr2	GO:0007186
Ccl24:Ackr2	GO:0065008
Ccl24:Ackr2	GO:0007166
Ccl24:Ackr2	GO:0019221
Ccl24:Ackr2	GO:0070098
Ccl25:Ackr2	GO:0008150
Ccl25:Ackr2	GO:0065007
Ccl25:Ackr2	GO:0050789
Ccl25:Ackr2	GO:0050794
Ccl25:Ackr2	GO:0002376
Ccl25:Ackr2	GO:0009987
Ccl25:Ackr2	GO:0006928
Ccl25:Ackr2	GO:0040011
Ccl25:Ackr2	GO:0048870
Ccl25:Ackr2	GO:0016477
Ccl25:Ackr2	GO:0042330
Ccl25:Ackr2	GO:0006935
Ccl25:Ackr2	GO:0060326
Ccl25:Ackr2	GO:0003674
Ccl25:Ackr2	GO:0005488
Ccl25:Ackr2	GO:0005515
Ccl25:Ackr2	GO:0005575
Ccl25:Ackr2	GO:0110165
Ccl25:Ackr2	GO:0050896
Ccl25:Ackr2	GO:0006950
Ccl25:Ackr2	GO:0006952
Ccl25:Ackr2	GO:0006954
Ccl25:Ackr2	GO:0006955
Ccl25:Ackr2	GO:0007165
Ccl25:Ackr2	GO:0007186
Ccl25:Ackr2	GO:0016020
Ccl25:Ackr2	GO:0031224
Ccl25:Ackr2	GO:0016021
Ccl25:Ackr2	GO:0007166
Ccl25:Ackr2	GO:0019221
Ccl25:Ackr2	GO:0070098
Ccl26:Ackr2	GO:0008150
Ccl26:Ackr2	GO:0002376
Ccl26:Ackr2	GO:0009987
Ccl26:Ackr2	GO:0006928
Ccl26:Ackr2	GO:0040011
Ccl26:Ackr2	GO:0048870
Ccl26:Ackr2	GO:0016477
Ccl26:Ackr2	GO:0042330
Ccl26:Ackr2	GO:0006935
Ccl26:Ackr2	GO:0060326
Ccl26:Ackr2	GO:0003674
Ccl26:Ackr2	GO:0005488
Ccl26:Ackr2	GO:0005515
Ccl26:Ackr2	GO:0005575
Ccl26:Ackr2	GO:0110165
Ccl26:Ackr2	GO:0050896
Ccl26:Ackr2	GO:0006950
Ccl26:Ackr2	GO:0006952
Ccl26:Ackr2	GO:0006954
Ccl26:Ackr2	GO:0006955
Ccl26:Ackr2	GO:0065007
Ccl26:Ackr2	GO:0050789
Ccl26:Ackr2	GO:0050794
Ccl26:Ackr2	GO:0007165
Ccl26:Ackr2	GO:0007186
Ccl26:Ackr2	GO:0007166
Ccl26:Ackr2	GO:0019221
Ccl26:Ackr2	GO:0070098
Ccl27a:Ackr2	GO:0003674
Ccl27a:Ackr2	GO:0005488
Ccl27a:Ackr2	GO:0005515
Ccl27a:Ackr2	GO:0005575
Ccl27a:Ackr2	GO:0110165
Ccl27a:Ackr2	GO:0043226
Ccl27a:Ackr2	GO:0043227
Ccl27a:Ackr2	GO:0005622
Ccl27a:Ackr2	GO:0043229
Ccl27a:Ackr2	GO:0043231
Ccl27a:Ackr2	GO:0008150
Ccl27a:Ackr2	GO:0002376
Ccl27a:Ackr2	GO:0050896
Ccl27a:Ackr2	GO:0006955
Ccl27a:Ackr2	GO:0009987
Ccl27a:Ackr2	GO:0065007
Ccl27a:Ackr2	GO:0050789
Ccl27a:Ackr2	GO:0050794
Ccl27a:Ackr2	GO:0007165
Ccl27a:Ackr2	GO:0040011
Ccl27a:Ackr2	GO:0042330
Ccl27a:Ackr2	GO:0006935
Ccl27a:Ackr2	GO:0006928
Ccl27a:Ackr2	GO:0048870
Ccl27a:Ackr2	GO:0016477
Ccl27a:Ackr2	GO:0060326
Ccl27b:Ackr2	GO:0003674
Ccl27b:Ackr2	GO:0005488
Ccl27b:Ackr2	GO:0005515
Ccl27b:Ackr2	GO:0005575
Ccl27b:Ackr2	GO:0110165
Ccl27b:Ackr2	GO:0043226
Ccl27b:Ackr2	GO:0043227
Ccl27b:Ackr2	GO:0005622
Ccl27b:Ackr2	GO:0043229
Ccl27b:Ackr2	GO:0043231
Ccl27b:Ackr2	GO:0008150
Ccl27b:Ackr2	GO:0002376
Ccl27b:Ackr2	GO:0050896
Ccl27b:Ackr2	GO:0006955
Ccl27b:Ackr2	GO:0009987
Ccl27b:Ackr2	GO:0065007
Ccl27b:Ackr2	GO:0050789
Ccl27b:Ackr2	GO:0050794
Ccl27b:Ackr2	GO:0007165
Ccl27b:Ackr2	GO:0040011
Ccl27b:Ackr2	GO:0042330
Ccl27b:Ackr2	GO:0006935
Ccl27b:Ackr2	GO:0006928
Ccl27b:Ackr2	GO:0048870
Ccl27b:Ackr2	GO:0016477
Ccl27b:Ackr2	GO:0060326
Ccl28:Ackr2	GO:0008150
Ccl28:Ackr2	GO:0065007
Ccl28:Ackr2	GO:0050789
Ccl28:Ackr2	GO:0050794
Ccl28:Ackr2	GO:0003674
Ccl28:Ackr2	GO:0005488
Ccl28:Ackr2	GO:0005515
Ccl28:Ackr2	GO:0005575
Ccl28:Ackr2	GO:0110165
Ccl28:Ackr2	GO:0040011
Ccl28:Ackr2	GO:0042330
Ccl28:Ackr2	GO:0006935
Ccl28:Ackr2	GO:0002376
Ccl28:Ackr2	GO:0050896
Ccl28:Ackr2	GO:0006955
Ccl28:Ackr2	GO:0009987
Ccl28:Ackr2	GO:0007165
Ccl28:Ackr2	GO:0065008
Ccl28:Ackr2	GO:0042592
Ccl28:Ackr2	GO:0048878
Ccl28:Ackr2	GO:0050801
Ccl28:Ackr2	GO:0019725
Ccl28:Ackr2	GO:0055082
Ccl28:Ackr2	GO:0006873
Ccl28:Ackr2	GO:0055080
Ccl28:Ackr2	GO:0030003
Ccl28:Ackr2	GO:0098771
Ccl28:Ackr2	GO:0055065
Ccl28:Ackr2	GO:0006875
Ccl28:Ackr2	GO:0072507
Ccl28:Ackr2	GO:0055074
Ccl28:Ackr2	GO:0072503
Ccl28:Ackr2	GO:0006874
Ccl28:Ackr2	GO:0051480
Ccl28:Ackr2	GO:0007204
Ccl28:Ackr2	GO:0043226
Ccl28:Ackr2	GO:0043227
Ccl28:Ackr2	GO:0031982
Ccl28:Ackr2	GO:0097708
Ccl28:Ackr2	GO:0031410
Ccl28:Ackr2	GO:0006928
Ccl28:Ackr2	GO:0048870
Ccl28:Ackr2	GO:0016477
Ccl28:Ackr2	GO:0060326
Ccl3:Ackr2	GO:0008150
Ccl3:Ackr2	GO:0009987
Ccl3:Ackr2	GO:0065007
Ccl3:Ackr2	GO:0050789
Ccl3:Ackr2	GO:0050794
Ccl3:Ackr2	GO:0007165
Ccl3:Ackr2	GO:0035556
Ccl3:Ackr2	GO:0002376
Ccl3:Ackr2	GO:0006928
Ccl3:Ackr2	GO:0040011
Ccl3:Ackr2	GO:0048870
Ccl3:Ackr2	GO:0016477
Ccl3:Ackr2	GO:0042330
Ccl3:Ackr2	GO:0006935
Ccl3:Ackr2	GO:0060326
Ccl3:Ackr2	GO:0003674
Ccl3:Ackr2	GO:0005488
Ccl3:Ackr2	GO:0005515
Ccl3:Ackr2	GO:0005575
Ccl3:Ackr2	GO:0110165
Ccl3:Ackr2	GO:0005829
Ccl3:Ackr2	GO:0051179
Ccl3:Ackr2	GO:0051234
Ccl3:Ackr2	GO:0006810
Ccl3:Ackr2	GO:0065008
Ccl3:Ackr2	GO:0042592
Ccl3:Ackr2	GO:0048878
Ccl3:Ackr2	GO:0050801
Ccl3:Ackr2	GO:0019725
Ccl3:Ackr2	GO:0055082
Ccl3:Ackr2	GO:0006873
Ccl3:Ackr2	GO:0055080
Ccl3:Ackr2	GO:0030003
Ccl3:Ackr2	GO:0098771
Ccl3:Ackr2	GO:0055065
Ccl3:Ackr2	GO:0006875
Ccl3:Ackr2	GO:0072507
Ccl3:Ackr2	GO:0055074
Ccl3:Ackr2	GO:0072503
Ccl3:Ackr2	GO:0006874
Ccl3:Ackr2	GO:0016192
Ccl3:Ackr2	GO:0050896
Ccl3:Ackr2	GO:0006950
Ccl3:Ackr2	GO:0006952
Ccl3:Ackr2	GO:0006954
Ccl3:Ackr2	GO:0006955
Ccl3:Ackr2	GO:0007186
Ccl3:Ackr2	GO:0051480
Ccl3:Ackr2	GO:0007204
Ccl3:Ackr2	GO:0019932
Ccl3:Ackr2	GO:0019722
Ccl3:Ackr2	GO:0007166
Ccl3:Ackr2	GO:0019221
Ccl3:Ackr2	GO:0070098
Ccl4:Ackr2	GO:0008150
Ccl4:Ackr2	GO:0002376
Ccl4:Ackr2	GO:0009987
Ccl4:Ackr2	GO:0006928
Ccl4:Ackr2	GO:0040011
Ccl4:Ackr2	GO:0048870
Ccl4:Ackr2	GO:0016477
Ccl4:Ackr2	GO:0042330
Ccl4:Ackr2	GO:0006935
Ccl4:Ackr2	GO:0060326
Ccl4:Ackr2	GO:0003674
Ccl4:Ackr2	GO:0005488
Ccl4:Ackr2	GO:0005515
Ccl4:Ackr2	GO:0005575
Ccl4:Ackr2	GO:0110165
Ccl4:Ackr2	GO:0050896
Ccl4:Ackr2	GO:0006950
Ccl4:Ackr2	GO:0006952
Ccl4:Ackr2	GO:0006954
Ccl4:Ackr2	GO:0006955
Ccl4:Ackr2	GO:0065007
Ccl4:Ackr2	GO:0050789
Ccl4:Ackr2	GO:0050794
Ccl4:Ackr2	GO:0007165
Ccl4:Ackr2	GO:0007186
Ccl4:Ackr2	GO:0065008
Ccl4:Ackr2	GO:0007166
Ccl4:Ackr2	GO:0019221
Ccl4:Ackr2	GO:0070098
Ccl5:Ackr2	GO:0008150
Ccl5:Ackr2	GO:0009987
Ccl5:Ackr2	GO:0065007
Ccl5:Ackr2	GO:0050789
Ccl5:Ackr2	GO:0050794
Ccl5:Ackr2	GO:0007165
Ccl5:Ackr2	GO:0035556
Ccl5:Ackr2	GO:0002376
Ccl5:Ackr2	GO:0006928
Ccl5:Ackr2	GO:0040011
Ccl5:Ackr2	GO:0048870
Ccl5:Ackr2	GO:0016477
Ccl5:Ackr2	GO:0042330
Ccl5:Ackr2	GO:0006935
Ccl5:Ackr2	GO:0060326
Ccl5:Ackr2	GO:0003674
Ccl5:Ackr2	GO:0005488
Ccl5:Ackr2	GO:0005515
Ccl5:Ackr2	GO:0005575
Ccl5:Ackr2	GO:0110165
Ccl5:Ackr2	GO:0051179
Ccl5:Ackr2	GO:0051234
Ccl5:Ackr2	GO:0006810
Ccl5:Ackr2	GO:0065008
Ccl5:Ackr2	GO:0042592
Ccl5:Ackr2	GO:0048878
Ccl5:Ackr2	GO:0050801
Ccl5:Ackr2	GO:0019725
Ccl5:Ackr2	GO:0055082
Ccl5:Ackr2	GO:0006873
Ccl5:Ackr2	GO:0055080
Ccl5:Ackr2	GO:0030003
Ccl5:Ackr2	GO:0098771
Ccl5:Ackr2	GO:0055065
Ccl5:Ackr2	GO:0006875
Ccl5:Ackr2	GO:0072507
Ccl5:Ackr2	GO:0055074
Ccl5:Ackr2	GO:0072503
Ccl5:Ackr2	GO:0006874
Ccl5:Ackr2	GO:0016192
Ccl5:Ackr2	GO:0050896
Ccl5:Ackr2	GO:0006950
Ccl5:Ackr2	GO:0006952
Ccl5:Ackr2	GO:0006954
Ccl5:Ackr2	GO:0006955
Ccl5:Ackr2	GO:0007186
Ccl5:Ackr2	GO:0007166
Ccl5:Ackr2	GO:0019221
Ccl5:Ackr2	GO:0070098
Ccl7:Ackr2	GO:0008150
Ccl7:Ackr2	GO:0002376
Ccl7:Ackr2	GO:0009987
Ccl7:Ackr2	GO:0006928
Ccl7:Ackr2	GO:0040011
Ccl7:Ackr2	GO:0048870
Ccl7:Ackr2	GO:0016477
Ccl7:Ackr2	GO:0042330
Ccl7:Ackr2	GO:0006935
Ccl7:Ackr2	GO:0060326
Ccl7:Ackr2	GO:0003674
Ccl7:Ackr2	GO:0005488
Ccl7:Ackr2	GO:0005515
Ccl7:Ackr2	GO:0005575
Ccl7:Ackr2	GO:0110165
Ccl7:Ackr2	GO:0050896
Ccl7:Ackr2	GO:0006950
Ccl7:Ackr2	GO:0006952
Ccl7:Ackr2	GO:0006954
Ccl7:Ackr2	GO:0006955
Ccl7:Ackr2	GO:0065007
Ccl7:Ackr2	GO:0050789
Ccl7:Ackr2	GO:0050794
Ccl7:Ackr2	GO:0007165
Ccl7:Ackr2	GO:0007186
Ccl7:Ackr2	GO:0065008
Ccl7:Ackr2	GO:0007166
Ccl7:Ackr2	GO:0019221
Ccl7:Ackr2	GO:0070098
Ccl8:Ackr2	GO:0008150
Ccl8:Ackr2	GO:0002376
Ccl8:Ackr2	GO:0009987
Ccl8:Ackr2	GO:0006928
Ccl8:Ackr2	GO:0040011
Ccl8:Ackr2	GO:0048870
Ccl8:Ackr2	GO:0016477
Ccl8:Ackr2	GO:0042330
Ccl8:Ackr2	GO:0006935
Ccl8:Ackr2	GO:0060326
Ccl8:Ackr2	GO:0003674
Ccl8:Ackr2	GO:0005488
Ccl8:Ackr2	GO:0005515
Ccl8:Ackr2	GO:0005575
Ccl8:Ackr2	GO:0110165
Ccl8:Ackr2	GO:0050896
Ccl8:Ackr2	GO:0006950
Ccl8:Ackr2	GO:0006952
Ccl8:Ackr2	GO:0006954
Ccl8:Ackr2	GO:0006955
Ccl8:Ackr2	GO:0065007
Ccl8:Ackr2	GO:0050789
Ccl8:Ackr2	GO:0050794
Ccl8:Ackr2	GO:0007165
Ccl8:Ackr2	GO:0007186
Ccl8:Ackr2	GO:0007166
Ccl8:Ackr2	GO:0019221
Ccl8:Ackr2	GO:0070098
Ccl9:Ackr2	GO:0008150
Ccl9:Ackr2	GO:0002376
Ccl9:Ackr2	GO:0009987
Ccl9:Ackr2	GO:0006928
Ccl9:Ackr2	GO:0040011
Ccl9:Ackr2	GO:0048870
Ccl9:Ackr2	GO:0016477
Ccl9:Ackr2	GO:0042330
Ccl9:Ackr2	GO:0006935
Ccl9:Ackr2	GO:0060326
Ccl9:Ackr2	GO:0003674
Ccl9:Ackr2	GO:0005488
Ccl9:Ackr2	GO:0005515
Ccl9:Ackr2	GO:0005575
Ccl9:Ackr2	GO:0110165
Ccl9:Ackr2	GO:0050896
Ccl9:Ackr2	GO:0006950
Ccl9:Ackr2	GO:0006952
Ccl9:Ackr2	GO:0006954
Ccl9:Ackr2	GO:0006955
Ccl9:Ackr2	GO:0065007
Ccl9:Ackr2	GO:0050789
Ccl9:Ackr2	GO:0050794
Ccl9:Ackr2	GO:0007165
Ccl9:Ackr2	GO:0007186
Ccl9:Ackr2	GO:0007166
Ccl9:Ackr2	GO:0019221
Ccl9:Ackr2	GO:0070098
Cxcl11:Ackr3	GO:0003674
Cxcl11:Ackr3	GO:0005488
Cxcl11:Ackr3	GO:0005515
Cxcl11:Ackr3	GO:0005575
Cxcl11:Ackr3	GO:0110165
Cxcl11:Ackr3	GO:0008150
Cxcl11:Ackr3	GO:0040011
Cxcl11:Ackr3	GO:0042330
Cxcl11:Ackr3	GO:0006935
Cxcl11:Ackr3	GO:0050896
Cxcl11:Ackr3	GO:0002376
Cxcl11:Ackr3	GO:0006955
Cxcl11:Ackr3	GO:0009987
Cxcl11:Ackr3	GO:0065007
Cxcl11:Ackr3	GO:0050789
Cxcl11:Ackr3	GO:0050794
Cxcl11:Ackr3	GO:0007165
Cxcl11:Ackr3	GO:0007186
Cxcl11:Ackr3	GO:0006928
Cxcl11:Ackr3	GO:0048870
Cxcl11:Ackr3	GO:0016477
Cxcl11:Ackr3	GO:0060326
Cxcl11:Ackr3	GO:0065008
Cxcl11:Ackr3	GO:0042592
Cxcl11:Ackr3	GO:0048878
Cxcl11:Ackr3	GO:0050801
Cxcl11:Ackr3	GO:0019725
Cxcl11:Ackr3	GO:0055082
Cxcl11:Ackr3	GO:0006873
Cxcl11:Ackr3	GO:0055080
Cxcl11:Ackr3	GO:0030003
Cxcl11:Ackr3	GO:0098771
Cxcl11:Ackr3	GO:0055065
Cxcl11:Ackr3	GO:0006875
Cxcl11:Ackr3	GO:0072507
Cxcl11:Ackr3	GO:0055074
Cxcl11:Ackr3	GO:0072503
Cxcl11:Ackr3	GO:0006874
Cxcl11:Ackr3	GO:0051480
Cxcl11:Ackr3	GO:0007204
Cxcl11:Ackr3	GO:0032879
Cxcl11:Ackr3	GO:0048518
Cxcl11:Ackr3	GO:0048522
Cxcl11:Ackr3	GO:0007166
Cxcl11:Ackr3	GO:0019221
Cxcl11:Ackr3	GO:0070098
Cxcl12:Ackr3	GO:0008150
Cxcl12:Ackr3	GO:0032502
Cxcl12:Ackr3	GO:0032501
Cxcl12:Ackr3	GO:0050896
Cxcl12:Ackr3	GO:0009987
Cxcl12:Ackr3	GO:0006928
Cxcl12:Ackr3	GO:0040011
Cxcl12:Ackr3	GO:0048870
Cxcl12:Ackr3	GO:0016477
Cxcl12:Ackr3	GO:0065007
Cxcl12:Ackr3	GO:0050789
Cxcl12:Ackr3	GO:0050794
Cxcl12:Ackr3	GO:0048518
Cxcl12:Ackr3	GO:0048522
Cxcl12:Ackr3	GO:0003674
Cxcl12:Ackr3	GO:0005488
Cxcl12:Ackr3	GO:0005515
Cxcl12:Ackr3	GO:0005575
Cxcl12:Ackr3	GO:0110165
Cxcl12:Ackr3	GO:0043226
Cxcl12:Ackr3	GO:0043227
Cxcl12:Ackr3	GO:0005622
Cxcl12:Ackr3	GO:0043229
Cxcl12:Ackr3	GO:0043231
Cxcl12:Ackr3	GO:0005634
Cxcl12:Ackr3	GO:0005737
Cxcl12:Ackr3	GO:0016020
Cxcl12:Ackr3	GO:0005886
Cxcl12:Ackr3	GO:0042330
Cxcl12:Ackr3	GO:0006935
Cxcl12:Ackr3	GO:0002376
Cxcl12:Ackr3	GO:0006955
Cxcl12:Ackr3	GO:0048856
Cxcl12:Ackr3	GO:0048869
Cxcl12:Ackr3	GO:0098552
Cxcl12:Ackr3	GO:0009897
Cxcl12:Ackr3	GO:0060326
Cxcl12:Ackr3	GO:0040012
Cxcl12:Ackr3	GO:0032879
Cxcl12:Ackr3	GO:0051270
Cxcl12:Ackr3	GO:2000145
Cxcl12:Ackr3	GO:0030334
Cxcl12:Ackr3	GO:0040017
Cxcl12:Ackr3	GO:0051272
Cxcl12:Ackr3	GO:2000147
Cxcl12:Ackr3	GO:0030335
Cxcl12:Ackr3	GO:0007165
Cxcl12:Ackr3	GO:0007166
Cxcl12:Ackr3	GO:0019221
Cxcl12:Ackr3	GO:0070098
Cxcl12:Ackr3	GO:0048583
Cxcl12:Ackr3	GO:0048584
Cxcl12:Ackr3	GO:0030154
Cxcl12:Ackr3	GO:0022610
Cxcl12:Ackr3	GO:0007155
Cxcl12:Ackr3	GO:0080134
Cxcl12:Ackr3	GO:0080135
Cxcl12:Ackr3	GO:2001020
Cxcl12:Ackr3	GO:0010646
Cxcl12:Ackr3	GO:0023051
Cxcl12:Ackr3	GO:0009966
Cxcl12:Ackr3	GO:1902531
Cxcl12:Ackr3	GO:0010941
Cxcl12:Ackr3	GO:0043067
Cxcl12:Ackr3	GO:0042981
Cxcl12:Ackr3	GO:2001233
Cxcl12:Ackr3	GO:2001242
Cxcl12:Ackr3	GO:1902229
Cxcl12:Ackr3	GO:0048519
Cxcl12:Ackr3	GO:0048523
Cxcl12:Ackr3	GO:0048585
Cxcl12:Ackr3	GO:2001021
Cxcl12:Ackr3	GO:0010648
Cxcl12:Ackr3	GO:0023057
Cxcl12:Ackr3	GO:0009968
Cxcl12:Ackr3	GO:1902532
Cxcl12:Ackr3	GO:0060548
Cxcl12:Ackr3	GO:0043069
Cxcl12:Ackr3	GO:0043066
Cxcl12:Ackr3	GO:2001234
Cxcl12:Ackr3	GO:2001243
Cxcl12:Ackr3	GO:1902230
Mif:Ackr3	GO:0008150
Mif:Ackr3	GO:0008152
Mif:Ackr3	GO:0009987
Mif:Ackr3	GO:0044237
Mif:Ackr3	GO:0071704
Mif:Ackr3	GO:0065007
Mif:Ackr3	GO:0050789
Mif:Ackr3	GO:0050794
Mif:Ackr3	GO:0048518
Mif:Ackr3	GO:0048522
Mif:Ackr3	GO:0003674
Mif:Ackr3	GO:0005488
Mif:Ackr3	GO:0005515
Mif:Ackr3	GO:0032501
Mif:Ackr3	GO:0065008
Mif:Ackr3	GO:0002376
Mif:Ackr3	GO:0048583
Mif:Ackr3	GO:0080134
Mif:Ackr3	GO:0048584
Mif:Ackr3	GO:0010941
Mif:Ackr3	GO:0043067
Mif:Ackr3	GO:0042981
Mif:Ackr3	GO:0048519
Mif:Ackr3	GO:0048523
Mif:Ackr3	GO:0060548
Mif:Ackr3	GO:0043069
Mif:Ackr3	GO:0043066
Mif:Ackr3	GO:0005575
Mif:Ackr3	GO:0110165
Mif:Ackr3	GO:0043226
Mif:Ackr3	GO:0043227
Mif:Ackr3	GO:0005622
Mif:Ackr3	GO:0043229
Mif:Ackr3	GO:0043231
Mif:Ackr3	GO:0005634
Mif:Ackr3	GO:0005737
Mif:Ackr3	GO:0016020
Mif:Ackr3	GO:0005886
Mif:Ackr3	GO:0050896
Mif:Ackr3	GO:0007165
Mif:Ackr3	GO:0007166
Mif:Ackr3	GO:0032502
Mif:Ackr3	GO:0048869
Mif:Ackr3	GO:0009986
Mif:Ackr3	GO:0010646
Mif:Ackr3	GO:0023051
Mif:Ackr3	GO:0009966
Mif:Ackr3	GO:1902531
Mif:Ackr3	GO:0010647
Mif:Ackr3	GO:0023056
Mif:Ackr3	GO:0009967
Mif:Ackr3	GO:1902533
Mif:Ackr3	GO:0040012
Mif:Ackr3	GO:0032879
Mif:Ackr3	GO:0051270
Mif:Ackr3	GO:2000145
Mif:Ackr3	GO:0030334
Mif:Ackr3	GO:0048585
Mif:Ackr3	GO:0040017
Mif:Ackr3	GO:0051272
Mif:Ackr3	GO:2000147
Mif:Ackr3	GO:0030335
Mif:Ackr3	GO:0035556
Mif:Ackr3	GO:0043408
Mif:Ackr3	GO:0043410
Mif:Ackr3	GO:0080135
Mif:Ackr3	GO:2001020
Mif:Ackr3	GO:0010648
Mif:Ackr3	GO:0023057
Mif:Ackr3	GO:0009968
Mif:Ackr3	GO:1902532
Mif:Ackr3	GO:2001021
Mif:Ackr3	GO:0006955
Mif:Ackr3	GO:0040011
Mif:Ackr3	GO:0042330
Mif:Ackr3	GO:0006935
Mif:Ackr3	GO:0070372
Mif:Ackr3	GO:0070374
Mif:Ackr3	GO:2001233
Mif:Ackr3	GO:2001242
Mif:Ackr3	GO:1902229
Mif:Ackr3	GO:2001234
Mif:Ackr3	GO:2001243
Mif:Ackr3	GO:1902230
Ccl1:Ackr4	GO:0008150
Ccl1:Ackr4	GO:0002376
Ccl1:Ackr4	GO:0009987
Ccl1:Ackr4	GO:0006928
Ccl1:Ackr4	GO:0040011
Ccl1:Ackr4	GO:0048870
Ccl1:Ackr4	GO:0016477
Ccl1:Ackr4	GO:0042330
Ccl1:Ackr4	GO:0006935
Ccl1:Ackr4	GO:0060326
Ccl1:Ackr4	GO:0003674
Ccl1:Ackr4	GO:0005488
Ccl1:Ackr4	GO:0005515
Ccl1:Ackr4	GO:0005575
Ccl1:Ackr4	GO:0110165
Ccl1:Ackr4	GO:0050896
Ccl1:Ackr4	GO:0006955
Ccl1:Ackr4	GO:0065007
Ccl1:Ackr4	GO:0050789
Ccl1:Ackr4	GO:0050794
Ccl1:Ackr4	GO:0007165
Ccl1:Ackr4	GO:0007186
Ccl1:Ackr4	GO:0065008
Ccl1:Ackr4	GO:0042592
Ccl1:Ackr4	GO:0048878
Ccl1:Ackr4	GO:0050801
Ccl1:Ackr4	GO:0019725
Ccl1:Ackr4	GO:0055082
Ccl1:Ackr4	GO:0006873
Ccl1:Ackr4	GO:0055080
Ccl1:Ackr4	GO:0030003
Ccl1:Ackr4	GO:0098771
Ccl1:Ackr4	GO:0055065
Ccl1:Ackr4	GO:0006875
Ccl1:Ackr4	GO:0072507
Ccl1:Ackr4	GO:0055074
Ccl1:Ackr4	GO:0072503
Ccl1:Ackr4	GO:0006874
Ccl1:Ackr4	GO:0051480
Ccl1:Ackr4	GO:0007204
Ccl1:Ackr4	GO:0007166
Ccl1:Ackr4	GO:0019221
Ccl1:Ackr4	GO:0070098
Ccl11:Ackr4	GO:0008150
Ccl11:Ackr4	GO:0065007
Ccl11:Ackr4	GO:0050789
Ccl11:Ackr4	GO:0050794
Ccl11:Ackr4	GO:0050896
Ccl11:Ackr4	GO:0002376
Ccl11:Ackr4	GO:0009987
Ccl11:Ackr4	GO:0006928
Ccl11:Ackr4	GO:0040011
Ccl11:Ackr4	GO:0048870
Ccl11:Ackr4	GO:0016477
Ccl11:Ackr4	GO:0042330
Ccl11:Ackr4	GO:0006935
Ccl11:Ackr4	GO:0060326
Ccl11:Ackr4	GO:0003674
Ccl11:Ackr4	GO:0005488
Ccl11:Ackr4	GO:0005515
Ccl11:Ackr4	GO:0005575
Ccl11:Ackr4	GO:0110165
Ccl11:Ackr4	GO:0006955
Ccl11:Ackr4	GO:0007165
Ccl11:Ackr4	GO:0007186
Ccl11:Ackr4	GO:0065008
Ccl11:Ackr4	GO:0007166
Ccl11:Ackr4	GO:0019221
Ccl11:Ackr4	GO:0070098
Ccl11:Ackr4	GO:0035556
Ccl19:Ackr4	GO:0008150
Ccl19:Ackr4	GO:0009987
Ccl19:Ackr4	GO:0002376
Ccl19:Ackr4	GO:0006928
Ccl19:Ackr4	GO:0040011
Ccl19:Ackr4	GO:0048870
Ccl19:Ackr4	GO:0016477
Ccl19:Ackr4	GO:0042330
Ccl19:Ackr4	GO:0006935
Ccl19:Ackr4	GO:0060326
Ccl19:Ackr4	GO:0065007
Ccl19:Ackr4	GO:0050789
Ccl19:Ackr4	GO:0003674
Ccl19:Ackr4	GO:0005488
Ccl19:Ackr4	GO:0005515
Ccl19:Ackr4	GO:0005575
[truncated: 245,963+ more rows]

## Sheet: ST4
LRI	GO_ID
CRISP3:A1BG	GO:0003674
CRISP3:A1BG	GO:0005575
CRISP3:A1BG	GO:0110165
CRISP3:A1BG	GO:0005576
CRISP3:A1BG	GO:0005615
CRISP3:A1BG	GO:0008150
CRISP3:A1BG	GO:0030312
CRISP3:A1BG	GO:0031012
CRISP3:A1BG	GO:0031974
CRISP3:A1BG	GO:0043233
CRISP3:A1BG	GO:0031983
CRISP3:A1BG	GO:0060205
CRISP3:A1BG	GO:0034774
CRISP3:A1BG	GO:0043226
CRISP3:A1BG	GO:0043227
CRISP3:A1BG	GO:0031982
CRISP3:A1BG	GO:0009987
CRISP3:A1BG	GO:0001775
CRISP3:A1BG	GO:0002376
CRISP3:A1BG	GO:0045321
CRISP3:A1BG	GO:0002274
CRISP3:A1BG	GO:0002252
CRISP3:A1BG	GO:0002263
CRISP3:A1BG	GO:0002366
CRISP3:A1BG	GO:0002275
CRISP3:A1BG	GO:0036230
CRISP3:A1BG	GO:0042119
CRISP3:A1BG	GO:0002283
CRISP3:A1BG	GO:0051179
CRISP3:A1BG	GO:0051234
CRISP3:A1BG	GO:0006810
CRISP3:A1BG	GO:0016192
CRISP3:A1BG	GO:0046903
[truncated: 282,014+ more rows]

[truncated: 8 more sheets: ST5, ST6, ST7, ST8, ST9, ST10, ST11, ST12]
