# Supplementary material for: scDiffCom: a tool for differential analysis of cell–cell interactions provides a mouse atlas of aging changes in intercellular communication
Source: Nat Aging. 2023 Nov 2;3(11):1446–61. doi: 10.1038/s43587-023-00514-x (PMC10645595; doi:10.1038/s43587-023-00514-x)
Supplement: Supplementary file 4 — Statistical source data. [file 43587_2023_514_MOESM4_ESM.xlsx]

## Sheet: source_data_fig5
cell_line	category	CAT_LR	notCAT_LR	CAT_notLR	notCAT_notLR	OR	pval	BH
hUVEC	connective tissue cell	61630	206618	20943	103844	1.47899	0	0
hUVEC	endothelial cell	44561	223687	13216	111571	1.68176	0	0
hUVEC	epithelial cell	47478	220770	23601	101186	0.922026	4.51635e-20	7.33906e-20
hUVEC	erythroid lineage cell	2335	265913	1175	123612	0.923786	0.0288439	0.0312475
hUVEC	glial cell	3816	264432	1870	122917	0.948561	0.0641715	0.0641715
hUVEC	hematopoietic precursor cell	7225	261023	3577	121210	0.937949	0.00206232	0.00243729
hUVEC	lymphocyte	25176	243072	21215	103572	0.50564	0	0
hUVEC	muscle cell	13212	255036	4633	120154	1.34354	5.56963e-67	1.4481e-66
hUVEC	myeloid leukocyte	34975	233273	21724	103063	0.711287	5.86748e-281	1.90693e-280
hUVEC	neuron	1631	266617	906	123881	0.836471	2.04855e-05	2.66312e-05
hUVEC	professional antigen presenting cell	1676	266572	1108	123679	0.701791	2.92098e-19	4.21919e-19
hUVEC	stem cell	21782	246466	9077	115710	1.12661	2.66583e-20	4.95082e-20
mBMM	connective tissue cell	58604	210936	23969	99526	1.15359	5.13817e-63	1.33592e-62
mBMM	endothelial cell	40618	228922	17159	106336	1.09958	3.16062e-22	4.10881e-22
mBMM	epithelial cell	43135	226405	27944	95551	0.651452	0	0
mBMM	erythroid lineage cell	2808	266732	702	122793	1.84144	2.16888e-52	4.69924e-52
mBMM	glial cell	2826	266714	2860	120635	0.446918	1.59487e-194	6.91111e-194
mBMM	hematopoietic precursor cell	8023	261517	2779	120716	1.33268	1.60526e-39	2.9812e-39
mBMM	lymphocyte	31742	237798	14649	108846	0.991813	0.440041	0.440041
mBMM	muscle cell	11477	258063	6368	117127	0.818026	2.00277e-35	2.89289e-35
mBMM	myeloid leukocyte	43294	226246	13405	110090	1.57155	0	0
mBMM	neuron	1020	268520	1517	121978	0.305436	6.62377e-191	2.15273e-190
mBMM	professional antigen presenting cell	1955	267585	829	122666	1.08107	0.062263	0.0674516
mBMM	stem cell	20579	248961	10280	113215	0.910344	1.14287e-13	1.35066e-13
neuron	connective tissue cell	47531	155123	35042	155339	1.35828	0	0
neuron	endothelial cell	30545	172109	27232	163149	1.0633	1.03958e-11	1.50161e-11
neuron	epithelial cell	37353	165301	33726	156655	1.04963	5.41261e-09	7.0364e-09
neuron	erythroid lineage cell	1703	200951	1807	188574	0.8844	0.000301466	0.000326588
neuron	glial cell	3531	199123	2155	188226	1.54884	2.17557e-58	7.07062e-58
neuron	hematopoietic precursor cell	5424	197230	5378	185003	0.946006	0.0045024	0.0045024
neuron	lymphocyte	17450	185204	28941	161440	0.525593	0	0
neuron	muscle cell	9795	192859	8050	182331	1.15035	8.25332e-20	1.53276e-19
neuron	myeloid leukocyte	27081	175573	29618	160763	0.837218	3.58912e-85	1.55529e-84
neuron	neuron	1662	200992	875	189506	1.79087	6.65195e-46	1.44126e-45
neuron	professional antigen presenting cell	1234	201420	1550	188831	0.746374	1.82682e-14	2.96858e-14
neuron	stem cell	17156	185498	13703	176678	1.19246	1.79166e-49	4.65832e-49
mMSCAT	connective tissue cell	44546	109956	38027	200506	2.13613	0	0
mMSCAT	endothelial cell	24578	129924	33199	205334	1.17001	6.83724e-66	1.4814e-65
mMSCAT	epithelial cell	24591	129911	46488	192045	0.781976	6.59635e-180	2.14381e-179
mMSCAT	erythroid lineage cell	1103	153399	2407	236126	0.705377	2.0318e-22	2.40121e-22
mMSCAT	glial cell	1891	152611	3795	234738	0.766439	2.04871e-21	2.21943e-21
mMSCAT	hematopoietic precursor cell	3510	150992	7292	231241	0.737177	4.72049e-50	7.6708e-50
mMSCAT	lymphocyte	12511	141991	33880	204653	0.53224	0	0
mMSCAT	muscle cell	7260	147242	10585	227948	1.06182	0.0001253	0.0001253
mMSCAT	myeloid leukocyte	17986	136516	38713	199820	0.68004	0	0
mMSCAT	neuron	615	153887	1922	236611	0.491991	3.23957e-58	6.01634e-58
mMSCAT	professional antigen presenting cell	819	153683	1965	236568	0.641582	1.10533e-27	1.43693e-27
mMSCAT	stem cell	13711	140791	17148	221385	1.25725	4.85071e-81	1.26118e-80
rCM	connective tissue cell	44672	97286	37901	213176	2.58269	0	0
rCM	endothelial cell	21403	120555	36374	214703	1.04793	5.50536e-07	5.96414e-07
rCM	epithelial cell	23795	118163	47284	203793	0.867935	1.69144e-59	3.66478e-59
rCM	erythroid lineage cell	999	140959	2511	248566	0.701565	5.39536e-22	7.01397e-22
rCM	glial cell	1982	139976	3704	247373	0.945648	0.0467568	0.0467568
rCM	hematopoietic precursor cell	3191	138767	7611	243466	0.735593	1.59582e-48	2.96367e-48
rCM	lymphocyte	7789	134169	38602	212475	0.319555	0	0
rCM	muscle cell	6989	134969	10856	240221	1.14583	6.45864e-18	7.63294e-18
rCM	myeloid leukocyte	15239	126719	41460	209617	0.608014	0	0
rCM	neuron	677	141281	1860	249217	0.642052	3.96106e-24	5.72153e-24
rCM	professional antigen presenting cell	469	141489	2315	248762	0.356194	1.79736e-112	4.67313e-112
rCM	stem cell	13550	128408	17309	233768	1.42509	4.58576e-189	1.49037e-188
hPDE	connective tissue cell	67406	226695	15167	83767	1.64221	0	0
hPDE	endothelial cell	45905	248196	11872	87062	1.35636	1.67128e-175	4.34533e-175
hPDE	epithelial cell	57162	236939	13917	85017	1.47377	0	0
hPDE	erythroid lineage cell	2482	291619	1028	97906	0.810577	2.82382e-08	3.33725e-08
hPDE	glial cell	4113	289988	1573	97361	0.877896	1.62776e-05	1.7634e-05
hPDE	hematopoietic precursor cell	7479	286622	3323	95611	0.750779	2.82842e-40	6.12824e-40
hPDE	lymphocyte	26517	267584	19874	79060	0.394218	0	0
hPDE	muscle cell	13540	280561	4305	94629	1.06082	0.000932329	0.000932329
hPDE	myeloid leukocyte	39159	254942	17540	81394	0.712777	1.15098e-246	3.74069e-246
hPDE	neuron	1628	292473	909	98025	0.600264	8.06336e-33	1.49748e-32
hPDE	professional antigen presenting cell	1812	292289	972	97962	0.624795	1.85986e-30	3.02228e-30
hPDE	stem cell	23825	270276	7034	91900	1.15169	4.44982e-24	6.42752e-24
