# Supplementary material for: scDiffCom: a tool for differential analysis of cell–cell interactions provides a mouse atlas of aging changes in intercellular communication
Source: Nat Aging. 2023 Nov 2;3(11):1446–61. doi: 10.1038/s43587-023-00514-x (PMC10645595; doi:10.1038/s43587-023-00514-x)
Supplement: Supplementary file 5 — Statistical source data. [file 43587_2023_514_MOESM5_ESM.xlsx]

## Sheet: source_data_fig6
Tissue	Dataset	REGULATION	pct
Kidney	Calico Droplet (male)	FLAT	0.798954
Kidney	Calico Droplet (male)	DOWN	0.0195235
Kidney	Calico Droplet (male)	UP	0.0431145
Kidney	Calico Droplet (male)	NSC	0.138408
Lung	Calico Droplet (male)	FLAT	0.861428
Lung	Calico Droplet (male)	DOWN	0.0586439
Lung	Calico Droplet (male)	UP	0.0350247
Lung	Calico Droplet (male)	NSC	0.0449035
Spleen	Calico Droplet (male)	FLAT	0.909091
Spleen	Calico Droplet (male)	DOWN	0.00128041
Spleen	Calico Droplet (male)	UP	0.084507
Spleen	Calico Droplet (male)	NSC	0.00512164
Heart_and_Aorta	TMS Droplet (female)	FLAT	0.783849
Heart_and_Aorta	TMS Droplet (female)	DOWN	0.0727913
Heart_and_Aorta	TMS Droplet (female)	UP	0.0129654
Heart_and_Aorta	TMS Droplet (female)	NSC	0.130395
Kidney	TMS Droplet (female)	FLAT	0.710846
Kidney	TMS Droplet (female)	DOWN	0.00885857
Kidney	TMS Droplet (female)	UP	0.00453732
Kidney	TMS Droplet (female)	NSC	0.275758
Limb_Muscle	TMS Droplet (female)	FLAT	0.743601
Limb_Muscle	TMS Droplet (female)	DOWN	0.0520521
Limb_Muscle	TMS Droplet (female)	UP	0.102388
Limb_Muscle	TMS Droplet (female)	NSC	0.101959
Liver	TMS Droplet (female)	FLAT	0.576828
Liver	TMS Droplet (female)	DOWN	0.0673788
Liver	TMS Droplet (female)	UP	0.0772391
Liver	TMS Droplet (female)	NSC	0.278554
Lung	TMS Droplet (female)	FLAT	0.783898
Lung	TMS Droplet (female)	DOWN	0.00722789
Lung	TMS Droplet (female)	UP	0.0119821
Lung	TMS Droplet (female)	NSC	0.196892
Mammary_Gland	TMS Droplet (female)	FLAT	0.778501
Mammary_Gland	TMS Droplet (female)	DOWN	0.0928335
Mammary_Gland	TMS Droplet (female)	UP	0.123705
Mammary_Gland	TMS Droplet (female)	NSC	0.00496141
Marrow	TMS Droplet (female)	FLAT	0.746683
Marrow	TMS Droplet (female)	DOWN	0.0933815
Marrow	TMS Droplet (female)	UP	0.0819575
Marrow	TMS Droplet (female)	NSC	0.0779776
Spleen	TMS Droplet (female)	FLAT	0.688003
Spleen	TMS Droplet (female)	DOWN	0.0305958
Spleen	TMS Droplet (female)	UP	0.0752818
Spleen	TMS Droplet (female)	NSC	0.206119
Thymus	TMS Droplet (female)	FLAT	0.716837
Thymus	TMS Droplet (female)	DOWN	0.0688776
Thymus	TMS Droplet (female)	UP	0.00510204
Thymus	TMS Droplet (female)	NSC	0.209184
Bladder	TMS Droplet (male)	FLAT	0.749746
Bladder	TMS Droplet (male)	DOWN	0.0454315
Bladder	TMS Droplet (male)	UP	0.0718274
Bladder	TMS Droplet (male)	NSC	0.132995
Kidney	TMS Droplet (male)	FLAT	0.627988
Kidney	TMS Droplet (male)	DOWN	0.0222815
Kidney	TMS Droplet (male)	UP	0.0472907
Kidney	TMS Droplet (male)	NSC	0.30244
Liver	TMS Droplet (male)	FLAT	0.492386
Liver	TMS Droplet (male)	DOWN	0.0101523
Liver	TMS Droplet (male)	UP	0.253807
Liver	TMS Droplet (male)	NSC	0.243655
Lung	TMS Droplet (male)	FLAT	0.650073
Lung	TMS Droplet (male)	DOWN	0.063957
Lung	TMS Droplet (male)	UP	0.0261293
Lung	TMS Droplet (male)	NSC	0.259841
Spleen	TMS Droplet (male)	FLAT	0.599064
Spleen	TMS Droplet (male)	DOWN	0.0444618
Spleen	TMS Droplet (male)	UP	0.165367
Spleen	TMS Droplet (male)	NSC	0.191108
Tongue	TMS Droplet (male)	FLAT	0.786187
Tongue	TMS Droplet (male)	DOWN	0.0264511
Tongue	TMS Droplet (male)	UP	0.0727406
Tongue	TMS Droplet (male)	NSC	0.114622
Adipose_Brown	TMS FACS (female)	FLAT	0.44311
Adipose_Brown	TMS FACS (female)	DOWN	0.0325088
Adipose_Brown	TMS FACS (female)	UP	0.039576
Adipose_Brown	TMS FACS (female)	NSC	0.484806
Adipose_Gonadal	TMS FACS (female)	FLAT	0.549406
Adipose_Gonadal	TMS FACS (female)	DOWN	0.0631792
Adipose_Gonadal	TMS FACS (female)	UP	0.0477635
Adipose_Gonadal	TMS FACS (female)	NSC	0.339651
Adipose_Mesenteric	TMS FACS (female)	FLAT	0.492684
Adipose_Mesenteric	TMS FACS (female)	DOWN	0.0680923
Adipose_Mesenteric	TMS FACS (female)	UP	0.0981992
Adipose_Mesenteric	TMS FACS (female)	NSC	0.341024
Adipose_Subcutaneous	TMS FACS (female)	FLAT	0.438348
Adipose_Subcutaneous	TMS FACS (female)	DOWN	0.110535
Adipose_Subcutaneous	TMS FACS (female)	UP	0.15403
Adipose_Subcutaneous	TMS FACS (female)	NSC	0.297087
Bladder	TMS FACS (female)	FLAT	0.434923
Bladder	TMS FACS (female)	DOWN	0.0354381
Bladder	TMS FACS (female)	UP	0.428479
Bladder	TMS FACS (female)	NSC	0.10116
Brain	TMS FACS (female)	FLAT	0.552701
Brain	TMS FACS (female)	DOWN	0.0385401
Brain	TMS FACS (female)	UP	0.0247202
Brain	TMS FACS (female)	NSC	0.384039
Heart	TMS FACS (female)	FLAT	0.544756
Heart	TMS FACS (female)	DOWN	0.0456425
Heart	TMS FACS (female)	UP	0.0209749
Heart	TMS FACS (female)	NSC	0.388626
Kidney	TMS FACS (female)	FLAT	0.372133
Kidney	TMS FACS (female)	DOWN	0.0108945
Kidney	TMS FACS (female)	UP	0.00974771
Kidney	TMS FACS (female)	NSC	0.607225
Large_Intestine	TMS FACS (female)	FLAT	0.658782
Large_Intestine	TMS FACS (female)	DOWN	0.0941743
Large_Intestine	TMS FACS (female)	UP	0.0367937
Large_Intestine	TMS FACS (female)	NSC	0.21025
Limb_Muscle	TMS FACS (female)	FLAT	0.448923
Limb_Muscle	TMS FACS (female)	DOWN	0.124
Limb_Muscle	TMS FACS (female)	UP	0.0578462
Limb_Muscle	TMS FACS (female)	NSC	0.369231
Lung	TMS FACS (female)	FLAT	0.44705
Lung	TMS FACS (female)	DOWN	0.0228608
Lung	TMS FACS (female)	UP	0.0870945
Lung	TMS FACS (female)	NSC	0.442995
Mammary_Gland	TMS FACS (female)	FLAT	0.589097
Mammary_Gland	TMS FACS (female)	DOWN	0.0876323
Mammary_Gland	TMS FACS (female)	UP	0.124578
Mammary_Gland	TMS FACS (female)	NSC	0.198693
Marrow	TMS FACS (female)	FLAT	0.612019
Marrow	TMS FACS (female)	DOWN	0.0719952
Marrow	TMS FACS (female)	UP	0.102284
Marrow	TMS FACS (female)	NSC	0.213702
Pancreas	TMS FACS (female)	FLAT	0.531289
Pancreas	TMS FACS (female)	DOWN	0.00629219
Pancreas	TMS FACS (female)	UP	0.0232239
Pancreas	TMS FACS (female)	NSC	0.439195
Skin	TMS FACS (female)	FLAT	0.693957
Skin	TMS FACS (female)	DOWN	0.108512
Skin	TMS FACS (female)	UP	0.110461
Skin	TMS FACS (female)	NSC	0.0870695
Spleen	TMS FACS (female)	FLAT	0.537074
Spleen	TMS FACS (female)	DOWN	0.0501002
Spleen	TMS FACS (female)	UP	0.142285
Spleen	TMS FACS (female)	NSC	0.270541
Thymus	TMS FACS (female)	FLAT	0.209459
Thymus	TMS FACS (female)	DOWN	0.234234
Thymus	TMS FACS (female)	UP	0.387387
Thymus	TMS FACS (female)	NSC	0.168919
Tongue	TMS FACS (female)	FLAT	0.572034
Tongue	TMS FACS (female)	DOWN	0.300847
Tongue	TMS FACS (female)	UP	0.0155367
Tongue	TMS FACS (female)	NSC	0.111582
Trachea	TMS FACS (female)	FLAT	0.494728
Trachea	TMS FACS (female)	DOWN	0.043301
Trachea	TMS FACS (female)	UP	0.0168705
Trachea	TMS FACS (female)	NSC	0.445101
Adipose_Brown	TMS FACS (male)	FLAT	0.47725
Adipose_Brown	TMS FACS (male)	DOWN	0.162072
Adipose_Brown	TMS FACS (male)	UP	0.0584523
Adipose_Brown	TMS FACS (male)	NSC	0.302225
Adipose_Gonadal	TMS FACS (male)	FLAT	0.420451
Adipose_Gonadal	TMS FACS (male)	DOWN	0.324534
Adipose_Gonadal	TMS FACS (male)	UP	0.0526223
Adipose_Gonadal	TMS FACS (male)	NSC	0.202394
Adipose_Mesenteric	TMS FACS (male)	FLAT	0.531235
Adipose_Mesenteric	TMS FACS (male)	DOWN	0.112024
Adipose_Mesenteric	TMS FACS (male)	UP	0.0775012
Adipose_Mesenteric	TMS FACS (male)	NSC	0.279239
Adipose_Subcutaneous	TMS FACS (male)	FLAT	0.455657
Adipose_Subcutaneous	TMS FACS (male)	DOWN	0.263802
Adipose_Subcutaneous	TMS FACS (male)	UP	0.0743602
Adipose_Subcutaneous	TMS FACS (male)	NSC	0.206181
Aorta	TMS FACS (male)	FLAT	0.237613
Aorta	TMS FACS (male)	DOWN	0.34792
Aorta	TMS FACS (male)	UP	0.0929476
Aorta	TMS FACS (male)	NSC	0.321519
Bladder	TMS FACS (male)	FLAT	0.605279
Bladder	TMS FACS (male)	DOWN	0.334897
Bladder	TMS FACS (male)	UP	0.0486804
Bladder	TMS FACS (male)	NSC	0.0111437
Brain	TMS FACS (male)	FLAT	0.430876
Brain	TMS FACS (male)	DOWN	0.206657
Brain	TMS FACS (male)	UP	0.0305629
Brain	TMS FACS (male)	NSC	0.331904
Diaphragm	TMS FACS (male)	FLAT	0.168127
Diaphragm	TMS FACS (male)	DOWN	0.535724
Diaphragm	TMS FACS (male)	UP	0.0419655
Diaphragm	TMS FACS (male)	NSC	0.254183
Heart	TMS FACS (male)	FLAT	0.483664
Heart	TMS FACS (male)	DOWN	0.250331
Heart	TMS FACS (male)	UP	0.0190746
Heart	TMS FACS (male)	NSC	0.246931
Kidney	TMS FACS (male)	FLAT	0.322085
Kidney	TMS FACS (male)	DOWN	0.186201
Kidney	TMS FACS (male)	UP	0.00602591
Kidney	TMS FACS (male)	NSC	0.485688
Large_Intestine	TMS FACS (male)	FLAT	0.565736
Large_Intestine	TMS FACS (male)	DOWN	0.248035
Large_Intestine	TMS FACS (male)	UP	0.049878
Large_Intestine	TMS FACS (male)	NSC	0.136351
Limb_Muscle	TMS FACS (male)	FLAT	0.183063
Limb_Muscle	TMS FACS (male)	DOWN	0.618634
Limb_Muscle	TMS FACS (male)	UP	0.0133102
Limb_Muscle	TMS FACS (male)	NSC	0.184992
Liver	TMS FACS (male)	FLAT	0.560569
Liver	TMS FACS (male)	DOWN	0.103271
Liver	TMS FACS (male)	UP	0.0342217
Liver	TMS FACS (male)	NSC	0.301938
Lung	TMS FACS (male)	FLAT	0.296078
Lung	TMS FACS (male)	DOWN	0.321422
Lung	TMS FACS (male)	UP	0.0102155
Lung	TMS FACS (male)	NSC	0.372284
Marrow	TMS FACS (male)	FLAT	0.446359
Marrow	TMS FACS (male)	DOWN	0.397026
Marrow	TMS FACS (male)	UP	0.0556923
Marrow	TMS FACS (male)	NSC	0.100923
Pancreas	TMS FACS (male)	FLAT	0.30851
Pancreas	TMS FACS (male)	DOWN	0.251694
Pancreas	TMS FACS (male)	UP	0.0366497
Pancreas	TMS FACS (male)	NSC	0.403146
Skin	TMS FACS (male)	FLAT	0.462535
Skin	TMS FACS (male)	DOWN	0.469859
Skin	TMS FACS (male)	UP	0.0523944
Skin	TMS FACS (male)	NSC	0.0152113
Spleen	TMS FACS (male)	FLAT	0.356056
Spleen	TMS FACS (male)	DOWN	0.219722
Spleen	TMS FACS (male)	UP	0.067505
Spleen	TMS FACS (male)	NSC	0.356717
Thymus	TMS FACS (male)	FLAT	0.219149
Thymus	TMS FACS (male)	DOWN	0.13617
Thymus	TMS FACS (male)	UP	0.0340426
Thymus	TMS FACS (male)	NSC	0.610638
Tongue	TMS FACS (male)	FLAT	0.236275
Tongue	TMS FACS (male)	DOWN	0.740097
Tongue	TMS FACS (male)	UP	0.018763
Tongue	TMS FACS (male)	NSC	0.00486449
Trachea	TMS FACS (male)	FLAT	0.244583
Trachea	TMS FACS (male)	DOWN	0.418026
Trachea	TMS FACS (male)	UP	0.0171804
Trachea	TMS FACS (male)	NSC	0.320211
