# Supplementary material for: scDiffCom: a tool for differential analysis of cell–cell interactions provides a mouse atlas of aging changes in intercellular communication
Source: Nat Aging. 2023 Nov 2;3(11):1446–61. doi: 10.1038/s43587-023-00514-x (PMC10645595; doi:10.1038/s43587-023-00514-x)
Supplement: Supplementary file 6 — Statistical source data. [file 43587_2023_514_MOESM6_ESM.xlsx]

## Sheet: source_data_EDFig1a
gene	hPDE (Li 2022)	hUVEC (Zhao 2020)	mBMM (Meissner 2013)	mMSC-AT (Acar 2020)	mNeuron (Tushaus 2020)	mGlial (Tushaus 2020)	rCM (Kuhn 2020)	N
A2m	TRUE	FALSE	TRUE	FALSE	TRUE	TRUE	FALSE	4
Ace	FALSE	TRUE	FALSE	FALSE	FALSE	TRUE	FALSE	2
Acvr1b	FALSE	TRUE	TRUE	FALSE	FALSE	FALSE	FALSE	2
Ada	TRUE	TRUE	FALSE	FALSE	FALSE	FALSE	FALSE	2
Adam10	TRUE	TRUE	TRUE	TRUE	TRUE	TRUE	FALSE	6
Adam12	FALSE	FALSE	FALSE	FALSE	TRUE	TRUE	FALSE	2
Adam15	TRUE	TRUE	FALSE	FALSE	FALSE	FALSE	FALSE	2
Adam17	TRUE	TRUE	TRUE	FALSE	FALSE	FALSE	FALSE	3
Adam22	FALSE	FALSE	FALSE	FALSE	TRUE	TRUE	FALSE	2
Adam23	FALSE	TRUE	FALSE	FALSE	FALSE	FALSE	FALSE	1
Adam9	TRUE	TRUE	TRUE	FALSE	TRUE	TRUE	FALSE	5
Adgrg1	TRUE	FALSE	FALSE	FALSE	TRUE	TRUE	FALSE	3
Adgrl1	FALSE	FALSE	FALSE	FALSE	TRUE	TRUE	FALSE	2
Adipoq	TRUE	FALSE	FALSE	FALSE	FALSE	TRUE	FALSE	2
Adm	TRUE	TRUE	TRUE	TRUE	FALSE	FALSE	TRUE	5
Agrn	TRUE	TRUE	TRUE	FALSE	FALSE	FALSE	FALSE	3
Ahsg	TRUE	TRUE	FALSE	FALSE	TRUE	TRUE	FALSE	4
Aimp1	TRUE	TRUE	FALSE	FALSE	FALSE	FALSE	FALSE	2
Alb	TRUE	TRUE	FALSE	TRUE	TRUE	TRUE	FALSE	5
Alcam	TRUE	TRUE	TRUE	FALSE	TRUE	TRUE	FALSE	5
Amh	FALSE	FALSE	FALSE	FALSE	FALSE	TRUE	FALSE	1
Ang	FALSE	TRUE	FALSE	FALSE	FALSE	FALSE	FALSE	1
Angpt2	FALSE	TRUE	FALSE	FALSE	FALSE	FALSE	FALSE	1
Angptl2	FALSE	TRUE	FALSE	TRUE	FALSE	FALSE	TRUE	3
Angptl3	FALSE	FALSE	FALSE	FALSE	FALSE	TRUE	FALSE	1
Angptl4	TRUE	TRUE	FALSE	TRUE	FALSE	FALSE	FALSE	3
Anpep	TRUE	TRUE	TRUE	FALSE	FALSE	FALSE	FALSE	3
Antxr1	FALSE	FALSE	FALSE	FALSE	FALSE	TRUE	FALSE	1
Anxa1	TRUE	TRUE	FALSE	TRUE	FALSE	FALSE	FALSE	3
Anxa2	FALSE	FALSE	FALSE	TRUE	TRUE	TRUE	TRUE	4
Aplp2	TRUE	TRUE	TRUE	FALSE	TRUE	TRUE	TRUE	6
Apoa1	FALSE	FALSE	FALSE	FALSE	TRUE	TRUE	FALSE	2
Apob	TRUE	FALSE	FALSE	FALSE	TRUE	TRUE	FALSE	3
Apoc3	TRUE	FALSE	FALSE	FALSE	FALSE	FALSE	FALSE	1
Apod	FALSE	TRUE	FALSE	FALSE	FALSE	FALSE	FALSE	1
Apoe	TRUE	FALSE	FALSE	TRUE	TRUE	TRUE	TRUE	5
Apom	TRUE	FALSE	FALSE	FALSE	FALSE	TRUE	FALSE	2
App	TRUE	TRUE	TRUE	FALSE	TRUE	TRUE	TRUE	6
Areg	TRUE	FALSE	FALSE	FALSE	FALSE	FALSE	FALSE	1
Arf1	FALSE	FALSE	TRUE	FALSE	TRUE	TRUE	FALSE	3
Arf4	TRUE	TRUE	FALSE	FALSE	FALSE	FALSE	FALSE	2
Atp1a3	TRUE	TRUE	FALSE	FALSE	FALSE	FALSE	FALSE	2
Atp6ap2	TRUE	TRUE	TRUE	TRUE	FALSE	FALSE	TRUE	5
Atrn	TRUE	TRUE	FALSE	FALSE	TRUE	TRUE	FALSE	4
Axl	TRUE	TRUE	FALSE	FALSE	FALSE	FALSE	TRUE	3
B2m	TRUE	TRUE	TRUE	TRUE	FALSE	TRUE	TRUE	6
Bag6	TRUE	TRUE	FALSE	FALSE	FALSE	FALSE	FALSE	2
Bcam	TRUE	FALSE	FALSE	FALSE	FALSE	FALSE	FALSE	1
Bcan	FALSE	TRUE	FALSE	FALSE	TRUE	TRUE	FALSE	3
Bgn	TRUE	TRUE	FALSE	TRUE	FALSE	FALSE	TRUE	4
Bmp2	FALSE	TRUE	FALSE	FALSE	FALSE	FALSE	TRUE	2
Bmp3	FALSE	FALSE	FALSE	FALSE	TRUE	TRUE	TRUE	3
Bmp4	FALSE	TRUE	FALSE	FALSE	FALSE	FALSE	FALSE	1
Bmp6	FALSE	TRUE	FALSE	FALSE	FALSE	FALSE	FALSE	1
Boc	FALSE	FALSE	FALSE	FALSE	TRUE	TRUE	FALSE	2
Bsg	TRUE	TRUE	FALSE	FALSE	FALSE	FALSE	FALSE	2
Bst2	FALSE	FALSE	TRUE	FALSE	FALSE	FALSE	FALSE	1
C1qa	FALSE	FALSE	TRUE	TRUE	TRUE	TRUE	FALSE	4
C1qb	FALSE	FALSE	FALSE	TRUE	TRUE	TRUE	FALSE	3
C1qtnf5	FALSE	TRUE	FALSE	FALSE	FALSE	FALSE	FALSE	1
C3	TRUE	TRUE	TRUE	TRUE	TRUE	TRUE	TRUE	7
C4b	TRUE	FALSE	FALSE	FALSE	TRUE	TRUE	FALSE	3
Cachd1	FALSE	FALSE	FALSE	FALSE	TRUE	TRUE	FALSE	2
Cadm1	FALSE	TRUE	FALSE	FALSE	FALSE	FALSE	FALSE	1
Cadm3	FALSE	TRUE	FALSE	FALSE	FALSE	FALSE	FALSE	1
Cadm4	TRUE	TRUE	FALSE	FALSE	TRUE	TRUE	FALSE	4
Calr	TRUE	TRUE	TRUE	FALSE	TRUE	TRUE	FALSE	5
Cap1	TRUE	TRUE	TRUE	TRUE	TRUE	TRUE	FALSE	6
Cav1	TRUE	TRUE	FALSE	FALSE	FALSE	FALSE	FALSE	2
Cck	FALSE	FALSE	FALSE	TRUE	FALSE	FALSE	FALSE	1
Ccl12	FALSE	FALSE	TRUE	FALSE	FALSE	FALSE	FALSE	1
Ccl22	FALSE	FALSE	TRUE	FALSE	FALSE	FALSE	FALSE	1
Ccl24	FALSE	FALSE	TRUE	FALSE	FALSE	FALSE	FALSE	1
Ccl3	FALSE	FALSE	TRUE	FALSE	FALSE	FALSE	FALSE	1
Ccl4	FALSE	FALSE	TRUE	FALSE	FALSE	FALSE	FALSE	1
Ccl5	FALSE	FALSE	TRUE	FALSE	FALSE	FALSE	FALSE	1
Ccl6	FALSE	FALSE	TRUE	FALSE	FALSE	FALSE	FALSE	1
Ccl7	FALSE	FALSE	TRUE	TRUE	FALSE	FALSE	FALSE	2
Ccl8	FALSE	FALSE	TRUE	FALSE	FALSE	FALSE	FALSE	1
Ccl9	FALSE	FALSE	TRUE	FALSE	FALSE	FALSE	FALSE	1
Ccn1	TRUE	FALSE	FALSE	TRUE	FALSE	FALSE	FALSE	2
Ccn2	TRUE	FALSE	FALSE	TRUE	FALSE	FALSE	FALSE	2
Ccn3	TRUE	FALSE	FALSE	TRUE	TRUE	TRUE	FALSE	4
Ccn4	FALSE	FALSE	FALSE	TRUE	FALSE	FALSE	FALSE	1
Cd109	TRUE	TRUE	TRUE	FALSE	FALSE	TRUE	FALSE	4
Cd14	TRUE	FALSE	TRUE	FALSE	FALSE	TRUE	FALSE	3
Cd151	TRUE	FALSE	FALSE	FALSE	FALSE	FALSE	FALSE	1
Cd200	FALSE	FALSE	FALSE	FALSE	TRUE	FALSE	FALSE	1
Cd248	FALSE	FALSE	FALSE	TRUE	FALSE	FALSE	FALSE	1
Cd274	FALSE	FALSE	TRUE	FALSE	FALSE	FALSE	FALSE	1
Cd36	FALSE	FALSE	TRUE	FALSE	FALSE	FALSE	FALSE	1
Cd40	FALSE	FALSE	TRUE	FALSE	FALSE	FALSE	FALSE	1
Cd40lg	FALSE	FALSE	TRUE	FALSE	FALSE	FALSE	FALSE	1
Cd44	TRUE	TRUE	TRUE	FALSE	TRUE	TRUE	FALSE	5
Cd47	FALSE	FALSE	TRUE	FALSE	FALSE	FALSE	FALSE	1
Cd55	TRUE	TRUE	FALSE	FALSE	FALSE	FALSE	FALSE	2
Cd55b	TRUE	TRUE	FALSE	FALSE	FALSE	FALSE	FALSE	2
Cd5l	FALSE	FALSE	TRUE	FALSE	FALSE	TRUE	FALSE	2
Cd63	TRUE	TRUE	FALSE	FALSE	FALSE	FALSE	FALSE	2
Cd69	FALSE	FALSE	TRUE	FALSE	FALSE	FALSE	FALSE	1
Cd74	TRUE	FALSE	TRUE	FALSE	FALSE	FALSE	FALSE	2
Cd81	FALSE	TRUE	TRUE	FALSE	FALSE	FALSE	FALSE	2
Cd83	FALSE	FALSE	TRUE	FALSE	FALSE	FALSE	FALSE	1
Cd86	FALSE	FALSE	TRUE	FALSE	FALSE	FALSE	FALSE	1
Cd9	TRUE	TRUE	FALSE	FALSE	FALSE	FALSE	FALSE	2
Cd93	TRUE	TRUE	FALSE	FALSE	FALSE	FALSE	FALSE	2
Cdh1	TRUE	FALSE	FALSE	FALSE	FALSE	FALSE	FALSE	1
Cdh10	FALSE	FALSE	FALSE	FALSE	TRUE	TRUE	FALSE	2
Cdh11	FALSE	TRUE	FALSE	TRUE	TRUE	TRUE	TRUE	5
Cdh15	FALSE	FALSE	FALSE	FALSE	FALSE	TRUE	FALSE	1
Cdh2	FALSE	TRUE	FALSE	TRUE	TRUE	TRUE	TRUE	5
Cdh3	TRUE	FALSE	FALSE	FALSE	FALSE	FALSE	FALSE	1
Cdh4	FALSE	FALSE	FALSE	FALSE	TRUE	TRUE	FALSE	2
Cdh5	FALSE	TRUE	FALSE	FALSE	TRUE	TRUE	FALSE	3
Cdh6	FALSE	FALSE	FALSE	FALSE	TRUE	TRUE	FALSE	2
Ceacam1	TRUE	FALSE	FALSE	FALSE	FALSE	FALSE	FALSE	1
Cel	TRUE	FALSE	FALSE	FALSE	FALSE	FALSE	FALSE	1
Celsr1	TRUE	FALSE	FALSE	FALSE	FALSE	FALSE	FALSE	1
Celsr2	TRUE	FALSE	FALSE	FALSE	FALSE	FALSE	FALSE	1
Celsr3	FALSE	FALSE	FALSE	FALSE	FALSE	TRUE	FALSE	1
Cfh	FALSE	FALSE	TRUE	FALSE	TRUE	TRUE	FALSE	3
Cfp	FALSE	FALSE	TRUE	FALSE	FALSE	TRUE	FALSE	2
Cgn	TRUE	FALSE	FALSE	FALSE	FALSE	FALSE	FALSE	1
Chl1	FALSE	TRUE	FALSE	FALSE	TRUE	TRUE	FALSE	3
Clec11a	FALSE	TRUE	FALSE	FALSE	FALSE	TRUE	FALSE	2
Clec14a	FALSE	TRUE	FALSE	FALSE	FALSE	FALSE	FALSE	1
Clec2d	FALSE	FALSE	TRUE	FALSE	FALSE	FALSE	FALSE	1
Clu	TRUE	TRUE	FALSE	TRUE	TRUE	TRUE	TRUE	6
Cntfr	FALSE	FALSE	FALSE	FALSE	TRUE	TRUE	FALSE	2
Cntn1	FALSE	TRUE	FALSE	FALSE	TRUE	TRUE	FALSE	3
Cntn2	FALSE	TRUE	FALSE	FALSE	TRUE	TRUE	FALSE	3
Cntn4	FALSE	FALSE	FALSE	FALSE	TRUE	TRUE	FALSE	2
Cntn6	FALSE	FALSE	FALSE	FALSE	TRUE	TRUE	FALSE	2
Cntnap2	FALSE	TRUE	FALSE	FALSE	TRUE	TRUE	FALSE	3
Col11a1	FALSE	FALSE	FALSE	FALSE	TRUE	TRUE	FALSE	2
Col11a2	FALSE	FALSE	FALSE	FALSE	FALSE	TRUE	FALSE	1
Col12a1	TRUE	TRUE	FALSE	FALSE	TRUE	TRUE	TRUE	5
Col14a1	TRUE	FALSE	FALSE	FALSE	FALSE	FALSE	TRUE	2
Col16a1	FALSE	FALSE	FALSE	TRUE	FALSE	FALSE	TRUE	2
Col17a1	TRUE	FALSE	FALSE	FALSE	FALSE	FALSE	FALSE	1
Col18a1	TRUE	TRUE	FALSE	FALSE	FALSE	TRUE	TRUE	4
Col1a1	TRUE	FALSE	FALSE	TRUE	TRUE	TRUE	TRUE	5
Col1a2	TRUE	FALSE	FALSE	TRUE	TRUE	TRUE	TRUE	5
Col2a1	FALSE	FALSE	FALSE	FALSE	TRUE	TRUE	FALSE	2
Col3a1	TRUE	TRUE	FALSE	TRUE	TRUE	TRUE	TRUE	6
Col4a1	TRUE	TRUE	FALSE	TRUE	TRUE	TRUE	TRUE	6
Col4a2	TRUE	TRUE	FALSE	TRUE	TRUE	TRUE	TRUE	6
Col4a3	TRUE	FALSE	FALSE	FALSE	FALSE	FALSE	FALSE	1
Col4a5	TRUE	FALSE	FALSE	FALSE	FALSE	FALSE	TRUE	2
Col4a6	TRUE	FALSE	FALSE	FALSE	FALSE	FALSE	FALSE	1
Col5a1	TRUE	TRUE	FALSE	TRUE	TRUE	TRUE	TRUE	6
Col5a2	TRUE	TRUE	FALSE	TRUE	TRUE	TRUE	TRUE	6
Col5a3	FALSE	FALSE	FALSE	FALSE	FALSE	FALSE	TRUE	1
Col6a1	TRUE	TRUE	FALSE	TRUE	TRUE	TRUE	TRUE	6
Col6a2	TRUE	FALSE	FALSE	TRUE	TRUE	TRUE	TRUE	5
Col6a3	TRUE	FALSE	FALSE	FALSE	FALSE	FALSE	TRUE	2
Col8a1	FALSE	TRUE	FALSE	TRUE	FALSE	FALSE	TRUE	3
Comp	TRUE	FALSE	FALSE	FALSE	TRUE	TRUE	FALSE	3
Copa	TRUE	TRUE	TRUE	FALSE	FALSE	FALSE	FALSE	3
Cp	TRUE	TRUE	FALSE	FALSE	TRUE	TRUE	FALSE	4
Crlf1	FALSE	FALSE	FALSE	TRUE	TRUE	TRUE	FALSE	3
Csf1	TRUE	TRUE	TRUE	TRUE	FALSE	FALSE	TRUE	5
Csf2	FALSE	TRUE	FALSE	FALSE	FALSE	FALSE	FALSE	1
Csf3	TRUE	TRUE	TRUE	FALSE	FALSE	FALSE	FALSE	3
Csf3r	FALSE	FALSE	TRUE	FALSE	FALSE	FALSE	FALSE	1
Cspg4	FALSE	FALSE	FALSE	FALSE	TRUE	TRUE	FALSE	2
Cst3	TRUE	TRUE	TRUE	TRUE	TRUE	TRUE	TRUE	7
Cthrc1	FALSE	TRUE	FALSE	FALSE	TRUE	TRUE	FALSE	3
Ctsd	TRUE	TRUE	TRUE	FALSE	TRUE	TRUE	TRUE	6
Cx3cl1	FALSE	FALSE	TRUE	TRUE	FALSE	FALSE	FALSE	2
Cxadr	FALSE	FALSE	FALSE	FALSE	TRUE	FALSE	FALSE	1
Cxcl1	FALSE	FALSE	TRUE	FALSE	FALSE	FALSE	TRUE	2
Cxcl10	TRUE	FALSE	TRUE	FALSE	FALSE	FALSE	FALSE	2
Cxcl2	FALSE	FALSE	TRUE	FALSE	FALSE	FALSE	FALSE	1
Cxcl3	FALSE	FALSE	TRUE	FALSE	FALSE	FALSE	FALSE	1
Cxcl5	TRUE	FALSE	TRUE	FALSE	FALSE	FALSE	FALSE	2
Cxcl9	FALSE	FALSE	TRUE	FALSE	FALSE	FALSE	FALSE	1
Dag1	TRUE	TRUE	TRUE	TRUE	TRUE	TRUE	TRUE	7
Dcbld2	TRUE	TRUE	FALSE	FALSE	FALSE	FALSE	TRUE	3
Dcc	FALSE	FALSE	FALSE	FALSE	TRUE	TRUE	FALSE	2
Dchs1	FALSE	TRUE	FALSE	FALSE	FALSE	FALSE	FALSE	1
Dcn	FALSE	FALSE	FALSE	TRUE	FALSE	FALSE	FALSE	1
Ddr1	TRUE	FALSE	FALSE	FALSE	TRUE	TRUE	FALSE	3
Dkk1	TRUE	TRUE	FALSE	FALSE	FALSE	FALSE	FALSE	2
Dkk2	TRUE	FALSE	FALSE	FALSE	FALSE	FALSE	FALSE	1
Dkk3	TRUE	TRUE	FALSE	FALSE	FALSE	FALSE	TRUE	3
Dnajb11	TRUE	TRUE	TRUE	TRUE	TRUE	TRUE	TRUE	7
Dsc2	FALSE	FALSE	FALSE	FALSE	FALSE	FALSE	TRUE	1
Dsc3	TRUE	FALSE	FALSE	FALSE	FALSE	FALSE	FALSE	1
Dsg1b	FALSE	FALSE	FALSE	FALSE	TRUE	TRUE	FALSE	2
Dsg2	TRUE	FALSE	FALSE	FALSE	FALSE	FALSE	FALSE	1
Dsg3	TRUE	FALSE	FALSE	FALSE	FALSE	FALSE	FALSE	1
Dsg4	FALSE	FALSE	FALSE	FALSE	TRUE	TRUE	FALSE	2
Ebi3	FALSE	FALSE	TRUE	FALSE	FALSE	FALSE	FALSE	1
Ecm1	TRUE	TRUE	TRUE	TRUE	TRUE	TRUE	TRUE	7
Edil3	FALSE	TRUE	FALSE	FALSE	FALSE	FALSE	FALSE	1
Edn1	FALSE	TRUE	TRUE	FALSE	FALSE	FALSE	FALSE	2
Efemp1	TRUE	TRUE	FALSE	TRUE	TRUE	TRUE	FALSE	5
Efemp2	FALSE	TRUE	FALSE	FALSE	TRUE	TRUE	TRUE	4
Efna1	TRUE	TRUE	FALSE	FALSE	FALSE	FALSE	FALSE	2
Efna3	FALSE	FALSE	FALSE	FALSE	TRUE	TRUE	FALSE	2
Efna5	TRUE	TRUE	FALSE	FALSE	FALSE	FALSE	FALSE	2
Efnb1	TRUE	TRUE	FALSE	TRUE	FALSE	FALSE	FALSE	3
Efnb2	TRUE	TRUE	FALSE	FALSE	TRUE	TRUE	FALSE	4
Efnb3	TRUE	FALSE	FALSE	FALSE	FALSE	FALSE	FALSE	1
Egf	FALSE	TRUE	FALSE	FALSE	FALSE	FALSE	FALSE	1
Egfr	TRUE	FALSE	FALSE	FALSE	TRUE	TRUE	FALSE	3
Eng	FALSE	TRUE	FALSE	FALSE	FALSE	FALSE	FALSE	1
Eno1	TRUE	TRUE	TRUE	TRUE	TRUE	TRUE	FALSE	6
Epb41l1	FALSE	TRUE	FALSE	FALSE	FALSE	FALSE	FALSE	1
Epcam	TRUE	FALSE	FALSE	FALSE	FALSE	FALSE	FALSE	1
Epha2	TRUE	FALSE	FALSE	FALSE	FALSE	FALSE	FALSE	1
Epha4	TRUE	TRUE	FALSE	FALSE	TRUE	TRUE	FALSE	4
Ephb2	TRUE	TRUE	FALSE	FALSE	FALSE	FALSE	FALSE	2
Ephb4	TRUE	TRUE	FALSE	FALSE	FALSE	TRUE	FALSE	3
Ephb6	TRUE	FALSE	FALSE	FALSE	FALSE	FALSE	FALSE	1
Erap1	TRUE	TRUE	TRUE	FALSE	FALSE	TRUE	FALSE	4
Ereg	TRUE	FALSE	FALSE	FALSE	FALSE	FALSE	FALSE	1
Esam	FALSE	TRUE	FALSE	FALSE	FALSE	FALSE	FALSE	1
Ezr	TRUE	TRUE	TRUE	TRUE	TRUE	TRUE	FALSE	6
F10	FALSE	FALSE	TRUE	FALSE	TRUE	TRUE	FALSE	3
F11	FALSE	FALSE	FALSE	FALSE	FALSE	TRUE	FALSE	1
F11r	TRUE	TRUE	TRUE	FALSE	FALSE	FALSE	FALSE	3
F13a1	FALSE	FALSE	TRUE	FALSE	FALSE	TRUE	FALSE	2
F2	TRUE	FALSE	FALSE	FALSE	TRUE	TRUE	FALSE	3
F2rl1	TRUE	FALSE	FALSE	FALSE	FALSE	FALSE	FALSE	1
F3	TRUE	FALSE	FALSE	FALSE	FALSE	FALSE	FALSE	1
Fabp5	TRUE	TRUE	FALSE	FALSE	TRUE	TRUE	FALSE	4
Fam3c	TRUE	TRUE	TRUE	FALSE	FALSE	TRUE	TRUE	5
Fap	FALSE	FALSE	FALSE	FALSE	FALSE	TRUE	FALSE	1
Fas	FALSE	FALSE	TRUE	FALSE	FALSE	FALSE	FALSE	1
Fat4	FALSE	TRUE	FALSE	FALSE	FALSE	FALSE	FALSE	1
Fbln1	TRUE	TRUE	FALSE	TRUE	TRUE	TRUE	TRUE	6
Fbln2	FALSE	FALSE	FALSE	TRUE	FALSE	FALSE	TRUE	2
Fbn1	FALSE	TRUE	FALSE	TRUE	TRUE	TRUE	TRUE	5
Fcgr1	FALSE	FALSE	TRUE	FALSE	FALSE	FALSE	FALSE	1
Fga	FALSE	FALSE	FALSE	FALSE	TRUE	TRUE	FALSE	2
Fgb	FALSE	FALSE	FALSE	FALSE	TRUE	TRUE	FALSE	2
Fgf1	FALSE	TRUE	FALSE	FALSE	FALSE	FALSE	FALSE	1
Fgf2	FALSE	FALSE	TRUE	FALSE	FALSE	FALSE	FALSE	1
Fgfr1	TRUE	FALSE	FALSE	FALSE	TRUE	TRUE	FALSE	3
Fgfr2	TRUE	FALSE	FALSE	FALSE	FALSE	FALSE	FALSE	1
Fgfr3	TRUE	FALSE	FALSE	FALSE	FALSE	FALSE	FALSE	1
Fgfr4	TRUE	FALSE	FALSE	FALSE	FALSE	FALSE	FALSE	1
Fgg	TRUE	FALSE	FALSE	FALSE	TRUE	TRUE	FALSE	3
Fgl1	FALSE	FALSE	FALSE	FALSE	FALSE	TRUE	FALSE	1
Flrt2	FALSE	TRUE	FALSE	FALSE	FALSE	FALSE	TRUE	2
Flrt3	TRUE	FALSE	TRUE	FALSE	FALSE	FALSE	FALSE	2
Flt1	TRUE	TRUE	TRUE	FALSE	FALSE	FALSE	FALSE	3
Flt3	TRUE	FALSE	FALSE	FALSE	FALSE	FALSE	FALSE	1
Flt4	TRUE	FALSE	FALSE	FALSE	FALSE	TRUE	FALSE	2
Fn1	FALSE	TRUE	TRUE	TRUE	TRUE	TRUE	TRUE	6
Fst	TRUE	TRUE	TRUE	FALSE	FALSE	FALSE	TRUE	4
Fstl1	TRUE	TRUE	FALSE	TRUE	TRUE	TRUE	TRUE	6
Fyn	TRUE	FALSE	TRUE	FALSE	FALSE	FALSE	FALSE	2
Gad1	FALSE	TRUE	FALSE	FALSE	FALSE	FALSE	FALSE	1
Gal	TRUE	TRUE	FALSE	FALSE	FALSE	FALSE	FALSE	2
Gas6	TRUE	TRUE	TRUE	FALSE	TRUE	TRUE	TRUE	6
Gc	TRUE	FALSE	FALSE	FALSE	FALSE	FALSE	FALSE	1
Gdf15	TRUE	TRUE	TRUE	FALSE	FALSE	FALSE	TRUE	4
Gdf2	FALSE	FALSE	FALSE	FALSE	FALSE	TRUE	FALSE	1
Gdf6	FALSE	TRUE	FALSE	TRUE	FALSE	FALSE	FALSE	2
Gdf7	FALSE	TRUE	FALSE	FALSE	FALSE	FALSE	FALSE	1
Gfra2	FALSE	FALSE	FALSE	FALSE	TRUE	TRUE	FALSE	2
Glg1	TRUE	TRUE	FALSE	FALSE	TRUE	TRUE	TRUE	5
Gm10334	FALSE	TRUE	FALSE	FALSE	FALSE	FALSE	FALSE	1
Gnb1	TRUE	TRUE	FALSE	FALSE	TRUE	TRUE	FALSE	4
Gnb2	TRUE	TRUE	FALSE	FALSE	FALSE	FALSE	FALSE	2
Gnb4	TRUE	TRUE	FALSE	FALSE	FALSE	FALSE	FALSE	2
Gnb5	FALSE	TRUE	FALSE	FALSE	FALSE	FALSE	FALSE	1
Gng12	TRUE	TRUE	FALSE	FALSE	FALSE	FALSE	FALSE	2
Gng5	TRUE	FALSE	FALSE	FALSE	FALSE	FALSE	FALSE	1
Gpc1	TRUE	TRUE	FALSE	TRUE	TRUE	TRUE	TRUE	6
Gpc4	FALSE	FALSE	FALSE	TRUE	FALSE	FALSE	TRUE	2
Gpi1	TRUE	TRUE	FALSE	TRUE	TRUE	TRUE	FALSE	5
Gpnmb	FALSE	FALSE	TRUE	FALSE	TRUE	TRUE	FALSE	3
Grn	TRUE	TRUE	TRUE	FALSE	TRUE	TRUE	TRUE	6
Gstp1	TRUE	TRUE	FALSE	TRUE	TRUE	TRUE	FALSE	5
H2-D1	FALSE	FALSE	TRUE	FALSE	FALSE	TRUE	FALSE	2
H2-K1	FALSE	FALSE	TRUE	FALSE	FALSE	TRUE	FALSE	2
H2-M3	FALSE	FALSE	TRUE	FALSE	FALSE	FALSE	FALSE	1
H2-Q4	FALSE	FALSE	TRUE	FALSE	FALSE	FALSE	FALSE	1
H2-T23	FALSE	FALSE	TRUE	FALSE	FALSE	FALSE	FALSE	1
H2-T24	FALSE	FALSE	TRUE	FALSE	FALSE	FALSE	FALSE	1
Havcr2	FALSE	FALSE	TRUE	FALSE	FALSE	FALSE	FALSE	1
Hbegf	TRUE	FALSE	FALSE	FALSE	FALSE	FALSE	FALSE	1
Hc	TRUE	FALSE	FALSE	FALSE	FALSE	TRUE	FALSE	2
Hdc	FALSE	TRUE	FALSE	FALSE	FALSE	FALSE	FALSE	1
Hebp1	TRUE	TRUE	FALSE	FALSE	FALSE	FALSE	FALSE	2
Hfe	FALSE	FALSE	TRUE	FALSE	FALSE	FALSE	FALSE	1
Hgf	FALSE	FALSE	FALSE	TRUE	FALSE	FALSE	FALSE	1
Hhip	FALSE	TRUE	FALSE	FALSE	FALSE	FALSE	FALSE	1
Hmgb1	TRUE	TRUE	TRUE	FALSE	TRUE	TRUE	FALSE	5
Hp	FALSE	TRUE	TRUE	FALSE	TRUE	TRUE	FALSE	4
Hpx	TRUE	TRUE	FALSE	FALSE	TRUE	TRUE	FALSE	4
Hsp90aa1	FALSE	FALSE	TRUE	TRUE	TRUE	TRUE	FALSE	4
Hspa1a	TRUE	TRUE	FALSE	FALSE	TRUE	TRUE	FALSE	4
Hspa1b	TRUE	TRUE	FALSE	TRUE	TRUE	TRUE	FALSE	5
Hspg2	TRUE	TRUE	FALSE	FALSE	TRUE	TRUE	FALSE	4
Icam1	TRUE	TRUE	TRUE	FALSE	FALSE	FALSE	FALSE	3
Icam2	FALSE	TRUE	TRUE	FALSE	FALSE	FALSE	FALSE	2
Icam5	FALSE	TRUE	FALSE	FALSE	TRUE	FALSE	FALSE	2
Icosl	TRUE	TRUE	FALSE	FALSE	FALSE	FALSE	FALSE	2
Ide	TRUE	TRUE	TRUE	FALSE	TRUE	TRUE	FALSE	5
Ifitm1	TRUE	FALSE	FALSE	FALSE	FALSE	FALSE	FALSE	1
Ifnar1	FALSE	FALSE	TRUE	FALSE	FALSE	FALSE	FALSE	1
Ifnar2	FALSE	FALSE	TRUE	FALSE	TRUE	TRUE	FALSE	3
Igf1	FALSE	FALSE	TRUE	FALSE	TRUE	TRUE	TRUE	4
Igf2	FALSE	TRUE	TRUE	TRUE	TRUE	TRUE	FALSE	5
Igf2r	TRUE	TRUE	TRUE	FALSE	TRUE	TRUE	FALSE	5
Igfbp4	TRUE	TRUE	FALSE	TRUE	TRUE	TRUE	TRUE	6
Igfbp5	TRUE	FALSE	TRUE	FALSE	TRUE	TRUE	TRUE	5
Ighm	FALSE	FALSE	FALSE	FALSE	TRUE	TRUE	FALSE	2
Ihh	FALSE	FALSE	TRUE	FALSE	FALSE	FALSE	FALSE	1
Il10	FALSE	FALSE	TRUE	FALSE	FALSE	FALSE	FALSE	1
Il12b	FALSE	FALSE	TRUE	FALSE	FALSE	FALSE	FALSE	1
Il17a	FALSE	FALSE	TRUE	FALSE	FALSE	FALSE	FALSE	1
Il18	TRUE	FALSE	FALSE	FALSE	FALSE	FALSE	FALSE	1
Il18bp	FALSE	FALSE	TRUE	FALSE	FALSE	FALSE	FALSE	1
Il19	FALSE	FALSE	TRUE	FALSE	FALSE	FALSE	FALSE	1
Il1b	FALSE	FALSE	TRUE	FALSE	FALSE	FALSE	FALSE	1
Il1rap	FALSE	FALSE	TRUE	FALSE	TRUE	TRUE	TRUE	4
Il1rl1	TRUE	TRUE	FALSE	FALSE	FALSE	FALSE	TRUE	3
Il1rn	TRUE	FALSE	TRUE	FALSE	FALSE	FALSE	FALSE	2
Il22	FALSE	FALSE	TRUE	FALSE	FALSE	FALSE	FALSE	1
Il27	FALSE	FALSE	TRUE	FALSE	FALSE	FALSE	FALSE	1
Il2rg	FALSE	FALSE	TRUE	FALSE	FALSE	FALSE	FALSE	1
Il3	FALSE	FALSE	TRUE	FALSE	FALSE	FALSE	FALSE	1
Il3ra	FALSE	FALSE	TRUE	FALSE	FALSE	FALSE	FALSE	1
Il6	FALSE	TRUE	TRUE	FALSE	FALSE	FALSE	FALSE	2
Il6st	FALSE	TRUE	FALSE	FALSE	FALSE	FALSE	FALSE	1
Il7	FALSE	FALSE	TRUE	FALSE	FALSE	FALSE	FALSE	1
Inha	FALSE	FALSE	FALSE	FALSE	FALSE	FALSE	TRUE	1
Inhba	TRUE	FALSE	FALSE	TRUE	FALSE	FALSE	TRUE	3
Inhbb	FALSE	FALSE	FALSE	TRUE	FALSE	FALSE	FALSE	1
Ins1	TRUE	TRUE	FALSE	FALSE	FALSE	FALSE	FALSE	2
Ins2	TRUE	TRUE	FALSE	FALSE	FALSE	FALSE	FALSE	2
Insr	FALSE	FALSE	TRUE	FALSE	FALSE	FALSE	FALSE	1
Insrr	FALSE	FALSE	FALSE	FALSE	TRUE	TRUE	FALSE	2
Itga2	TRUE	TRUE	FALSE	FALSE	FALSE	FALSE	FALSE	2
Itga3	TRUE	FALSE	FALSE	FALSE	FALSE	FALSE	FALSE	1
Itga4	FALSE	FALSE	TRUE	FALSE	FALSE	FALSE	FALSE	1
Itga5	FALSE	TRUE	FALSE	TRUE	FALSE	FALSE	FALSE	2
Itga6	TRUE	FALSE	FALSE	FALSE	FALSE	FALSE	FALSE	1
Itgal	FALSE	FALSE	TRUE	FALSE	FALSE	FALSE	FALSE	1
Itgam	FALSE	FALSE	TRUE	FALSE	FALSE	FALSE	FALSE	1
Itgav	TRUE	FALSE	TRUE	FALSE	FALSE	FALSE	FALSE	2
Itgax	FALSE	FALSE	TRUE	FALSE	FALSE	FALSE	FALSE	1
Itgb1	TRUE	TRUE	TRUE	TRUE	FALSE	FALSE	FALSE	4
Itgb2	FALSE	FALSE	TRUE	FALSE	FALSE	FALSE	FALSE	1
Itgb4	TRUE	FALSE	FALSE	FALSE	FALSE	FALSE	FALSE	1
Itgb5	FALSE	FALSE	TRUE	FALSE	FALSE	FALSE	FALSE	1
Jag1	TRUE	TRUE	TRUE	FALSE	TRUE	TRUE	FALSE	5
Jag2	FALSE	TRUE	FALSE	FALSE	FALSE	FALSE	FALSE	1
Jam3	TRUE	FALSE	FALSE	FALSE	FALSE	FALSE	FALSE	1
Kdr	TRUE	FALSE	FALSE	FALSE	FALSE	FALSE	FALSE	1
Kit	TRUE	TRUE	FALSE	FALSE	TRUE	TRUE	FALSE	4
Kitl	TRUE	FALSE	FALSE	FALSE	FALSE	FALSE	FALSE	1
Kng1	FALSE	FALSE	FALSE	FALSE	TRUE	TRUE	FALSE	2
L1cam	TRUE	TRUE	FALSE	FALSE	TRUE	TRUE	FALSE	4
Lag3	FALSE	FALSE	FALSE	FALSE	FALSE	TRUE	FALSE	1
Lama1	FALSE	FALSE	FALSE	TRUE	FALSE	FALSE	FALSE	1
Lama2	FALSE	FALSE	FALSE	TRUE	TRUE	TRUE	TRUE	4
Lama3	TRUE	FALSE	FALSE	FALSE	FALSE	TRUE	FALSE	2
Lama4	FALSE	TRUE	FALSE	TRUE	TRUE	TRUE	TRUE	5
Lama5	TRUE	TRUE	FALSE	TRUE	TRUE	TRUE	TRUE	6
Lamb1	TRUE	TRUE	FALSE	FALSE	TRUE	TRUE	TRUE	5
Lamb2	TRUE	TRUE	FALSE	TRUE	TRUE	TRUE	TRUE	6
Lamb3	TRUE	FALSE	FALSE	FALSE	FALSE	FALSE	TRUE	2
Lamc1	TRUE	TRUE	FALSE	FALSE	TRUE	TRUE	TRUE	5
Lamc2	TRUE	TRUE	FALSE	FALSE	FALSE	FALSE	TRUE	3
Lamc3	TRUE	FALSE	FALSE	FALSE	FALSE	FALSE	FALSE	1
Lamp1	TRUE	TRUE	TRUE	FALSE	FALSE	FALSE	FALSE	3
Lamp2	TRUE	TRUE	TRUE	FALSE	FALSE	FALSE	FALSE	3
Lck	TRUE	FALSE	FALSE	FALSE	FALSE	FALSE	FALSE	1
Lcn2	TRUE	FALSE	TRUE	FALSE	FALSE	FALSE	FALSE	2
Ldlr	TRUE	TRUE	TRUE	FALSE	TRUE	TRUE	FALSE	5
Lgals1	TRUE	TRUE	FALSE	TRUE	FALSE	FALSE	TRUE	4
Lgals3	TRUE	TRUE	FALSE	FALSE	TRUE	TRUE	FALSE	4
Lgals3bp	TRUE	FALSE	TRUE	TRUE	FALSE	TRUE	TRUE	5
Lgals8	TRUE	FALSE	TRUE	FALSE	FALSE	FALSE	FALSE	2
Lgi1	FALSE	FALSE	FALSE	FALSE	TRUE	FALSE	FALSE	1
Lif	TRUE	FALSE	FALSE	FALSE	FALSE	FALSE	FALSE	1
Lifr	FALSE	FALSE	FALSE	FALSE	TRUE	TRUE	FALSE	2
Lin7c	TRUE	FALSE	FALSE	FALSE	FALSE	FALSE	FALSE	1
Lingo1	FALSE	FALSE	FALSE	FALSE	TRUE	TRUE	FALSE	2
Lpl	FALSE	FALSE	TRUE	TRUE	TRUE	TRUE	TRUE	5
Lrp1	TRUE	TRUE	TRUE	FALSE	TRUE	TRUE	FALSE	5
Lrp10	FALSE	FALSE	TRUE	FALSE	FALSE	FALSE	FALSE	1
Lrp1b	FALSE	FALSE	FALSE	FALSE	TRUE	FALSE	FALSE	1
Lrp2	FALSE	FALSE	FALSE	FALSE	TRUE	TRUE	FALSE	2
Lrp8	TRUE	FALSE	FALSE	FALSE	FALSE	FALSE	FALSE	1
Lrpap1	TRUE	FALSE	FALSE	TRUE	FALSE	TRUE	FALSE	3
Lrrc4b	FALSE	FALSE	FALSE	FALSE	TRUE	TRUE	FALSE	2
Lsr	TRUE	FALSE	FALSE	FALSE	FALSE	FALSE	FALSE	1
Ltbp1	TRUE	TRUE	FALSE	FALSE	FALSE	FALSE	TRUE	3
Ltbp3	TRUE	TRUE	TRUE	TRUE	FALSE	FALSE	TRUE	5
Ltf	TRUE	FALSE	FALSE	FALSE	TRUE	TRUE	FALSE	3
Lum	TRUE	TRUE	FALSE	FALSE	TRUE	TRUE	TRUE	5
Ly86	FALSE	FALSE	TRUE	FALSE	FALSE	FALSE	FALSE	1
Ly9	FALSE	FALSE	TRUE	FALSE	FALSE	FALSE	FALSE	1
Ly96	FALSE	TRUE	TRUE	FALSE	FALSE	FALSE	FALSE	2
Mag	FALSE	TRUE	FALSE	FALSE	FALSE	FALSE	FALSE	1
Marco	FALSE	FALSE	TRUE	FALSE	FALSE	FALSE	FALSE	1
Mcam	TRUE	TRUE	FALSE	TRUE	TRUE	TRUE	TRUE	6
Mdk	FALSE	FALSE	FALSE	FALSE	TRUE	FALSE	TRUE	2
Met	TRUE	TRUE	TRUE	FALSE	TRUE	TRUE	FALSE	5
Mfap2	FALSE	TRUE	FALSE	FALSE	FALSE	FALSE	FALSE	1
Mfap5	TRUE	FALSE	FALSE	FALSE	FALSE	FALSE	FALSE	1
Mfge8	TRUE	TRUE	FALSE	TRUE	TRUE	TRUE	TRUE	6
Mfng	FALSE	TRUE	FALSE	FALSE	FALSE	FALSE	FALSE	1
Mia	TRUE	FALSE	FALSE	FALSE	FALSE	FALSE	FALSE	1
Mif	TRUE	TRUE	FALSE	TRUE	TRUE	TRUE	FALSE	5
Mmp12	FALSE	FALSE	FALSE	FALSE	FALSE	TRUE	TRUE	2
Mmp13	TRUE	FALSE	TRUE	FALSE	FALSE	FALSE	FALSE	2
Mmp14	TRUE	TRUE	TRUE	TRUE	FALSE	FALSE	TRUE	5
Mmp1a	TRUE	TRUE	FALSE	FALSE	FALSE	FALSE	FALSE	2
Mmp2	TRUE	TRUE	FALSE	TRUE	FALSE	TRUE	TRUE	5
Mmp7	TRUE	FALSE	FALSE	FALSE	FALSE	FALSE	FALSE	1
Mmp9	TRUE	FALSE	FALSE	FALSE	FALSE	TRUE	FALSE	2
Mmrn2	FALSE	TRUE	FALSE	FALSE	FALSE	FALSE	FALSE	1
Mrc1	FALSE	FALSE	TRUE	FALSE	TRUE	TRUE	FALSE	3
Mrc2	TRUE	TRUE	FALSE	TRUE	TRUE	TRUE	FALSE	5
Msmp	FALSE	TRUE	FALSE	FALSE	FALSE	FALSE	FALSE	1
Msn	TRUE	TRUE	TRUE	TRUE	TRUE	TRUE	FALSE	6
Mst1	FALSE	FALSE	FALSE	FALSE	TRUE	TRUE	FALSE	2
Mst1r	TRUE	FALSE	FALSE	FALSE	FALSE	FALSE	FALSE	1
Mstn	FALSE	FALSE	FALSE	FALSE	FALSE	TRUE	FALSE	1
Muc1	TRUE	FALSE	FALSE	FALSE	FALSE	FALSE	FALSE	1
Myl9	TRUE	FALSE	FALSE	TRUE	FALSE	FALSE	FALSE	2
Myoc	FALSE	FALSE	FALSE	FALSE	FALSE	TRUE	FALSE	1
Nampt	TRUE	TRUE	FALSE	FALSE	FALSE	FALSE	FALSE	2
Ncam1	FALSE	TRUE	FALSE	FALSE	TRUE	TRUE	TRUE	4
Ncam2	FALSE	FALSE	FALSE	FALSE	TRUE	TRUE	FALSE	2
Ncan	FALSE	TRUE	FALSE	FALSE	TRUE	TRUE	FALSE	3
Ncl	TRUE	TRUE	TRUE	TRUE	TRUE	TRUE	FALSE	6
Nectin1	TRUE	FALSE	FALSE	FALSE	FALSE	FALSE	FALSE	1
Nectin2	TRUE	FALSE	FALSE	FALSE	FALSE	FALSE	FALSE	1
Nectin3	TRUE	FALSE	FALSE	FALSE	FALSE	FALSE	FALSE	1
Nectin4	TRUE	FALSE	FALSE	FALSE	FALSE	FALSE	FALSE	1
Negr1	FALSE	TRUE	FALSE	FALSE	TRUE	TRUE	FALSE	3
Nell2	FALSE	FALSE	FALSE	FALSE	TRUE	TRUE	FALSE	2
Neo1	FALSE	TRUE	FALSE	FALSE	TRUE	TRUE	FALSE	3
Nfasc	FALSE	TRUE	FALSE	FALSE	TRUE	TRUE	FALSE	3
Ngf	FALSE	FALSE	FALSE	FALSE	FALSE	FALSE	TRUE	1
Nid1	TRUE	TRUE	FALSE	TRUE	TRUE	TRUE	TRUE	6
Nid2	TRUE	TRUE	FALSE	TRUE	TRUE	TRUE	TRUE	6
Nlgn1	FALSE	TRUE	FALSE	FALSE	FALSE	FALSE	FALSE	1
Nlgn2	FALSE	FALSE	FALSE	FALSE	TRUE	TRUE	FALSE	2
Nlgn3	FALSE	TRUE	FALSE	FALSE	TRUE	TRUE	FALSE	3
Notch1	FALSE	TRUE	TRUE	FALSE	TRUE	TRUE	FALSE	4
Notch2	FALSE	FALSE	FALSE	FALSE	TRUE	TRUE	FALSE	2
Notch3	FALSE	FALSE	FALSE	FALSE	TRUE	TRUE	FALSE	2
Npnt	FALSE	FALSE	FALSE	TRUE	FALSE	FALSE	FALSE	1
Nppa	FALSE	FALSE	FALSE	FALSE	FALSE	FALSE	TRUE	1
Nptx1	FALSE	TRUE	FALSE	FALSE	TRUE	TRUE	FALSE	3
Nptx2	FALSE	FALSE	FALSE	FALSE	TRUE	TRUE	FALSE	2
Nptxr	FALSE	FALSE	FALSE	FALSE	TRUE	FALSE	FALSE	1
Nrcam	FALSE	TRUE	FALSE	FALSE	TRUE	TRUE	FALSE	3
Nrg1	TRUE	TRUE	FALSE	FALSE	FALSE	FALSE	FALSE	2
Nrp1	TRUE	TRUE	FALSE	TRUE	TRUE	TRUE	FALSE	5
Nrp2	TRUE	TRUE	TRUE	FALSE	TRUE	TRUE	FALSE	5
Nrxn1	FALSE	TRUE	FALSE	FALSE	TRUE	TRUE	FALSE	3
Nrxn3	FALSE	FALSE	FALSE	FALSE	TRUE	FALSE	FALSE	1
Nt5e	TRUE	FALSE	FALSE	FALSE	FALSE	FALSE	FALSE	1
Ntn4	TRUE	TRUE	FALSE	FALSE	FALSE	FALSE	FALSE	2
Ntng1	FALSE	FALSE	FALSE	FALSE	TRUE	FALSE	FALSE	1
Nts	TRUE	FALSE	FALSE	FALSE	FALSE	FALSE	FALSE	1
Nucb2	TRUE	TRUE	FALSE	FALSE	FALSE	FALSE	TRUE	3
Nxph1	FALSE	FALSE	FALSE	FALSE	TRUE	TRUE	FALSE	2
Ocln	TRUE	FALSE	FALSE	FALSE	FALSE	FALSE	FALSE	1
Ogn	FALSE	TRUE	FALSE	TRUE	TRUE	TRUE	FALSE	4
Olfm2	FALSE	FALSE	FALSE	FALSE	TRUE	TRUE	FALSE	2
Omd	FALSE	FALSE	FALSE	FALSE	TRUE	TRUE	FALSE	2
Omg	FALSE	TRUE	FALSE	FALSE	TRUE	TRUE	FALSE	3
Osmr	TRUE	FALSE	FALSE	FALSE	FALSE	FALSE	FALSE	1
P4hb	TRUE	TRUE	TRUE	TRUE	TRUE	TRUE	TRUE	7
Papln	FALSE	TRUE	FALSE	FALSE	FALSE	FALSE	FALSE	1
Pcsk9	TRUE	FALSE	FALSE	FALSE	FALSE	FALSE	FALSE	1
Pdap1	TRUE	TRUE	FALSE	TRUE	TRUE	TRUE	FALSE	5
Pdcd2	FALSE	FALSE	TRUE	FALSE	FALSE	FALSE	FALSE	1
Pdgfa	TRUE	FALSE	TRUE	FALSE	FALSE	FALSE	FALSE	2
Pdgfb	TRUE	TRUE	TRUE	FALSE	FALSE	FALSE	FALSE	3
Pdgfc	TRUE	FALSE	FALSE	FALSE	FALSE	FALSE	FALSE	1
Pdgfd	FALSE	TRUE	FALSE	TRUE	FALSE	FALSE	FALSE	2
Pdgfra	TRUE	FALSE	FALSE	FALSE	FALSE	TRUE	FALSE	2
Pdgfrb	TRUE	FALSE	FALSE	FALSE	FALSE	FALSE	FALSE	1
Pecam1	FALSE	TRUE	FALSE	FALSE	FALSE	FALSE	FALSE	1
Penk	FALSE	FALSE	TRUE	FALSE	FALSE	FALSE	TRUE	2
Pf4	FALSE	FALSE	TRUE	FALSE	FALSE	FALSE	FALSE	1
Pgf	FALSE	TRUE	FALSE	FALSE	FALSE	FALSE	FALSE	1
Pgrmc1	TRUE	FALSE	TRUE	FALSE	FALSE	FALSE	FALSE	2
Pgrmc2	FALSE	FALSE	TRUE	FALSE	FALSE	FALSE	FALSE	1
Pira2	FALSE	FALSE	TRUE	FALSE	FALSE	FALSE	FALSE	1
Plat	TRUE	TRUE	FALSE	TRUE	FALSE	FALSE	TRUE	4
Plau	TRUE	TRUE	TRUE	TRUE	FALSE	TRUE	FALSE	5
Plaur	TRUE	TRUE	TRUE	FALSE	FALSE	FALSE	FALSE	3
Plekho2	FALSE	FALSE	TRUE	TRUE	FALSE	FALSE	FALSE	2
Plg	TRUE	FALSE	FALSE	FALSE	TRUE	TRUE	FALSE	3
Pltp	TRUE	TRUE	FALSE	FALSE	TRUE	TRUE	FALSE	4
Plxdc1	FALSE	FALSE	TRUE	FALSE	FALSE	FALSE	FALSE	1
Plxdc2	FALSE	FALSE	FALSE	FALSE	TRUE	TRUE	TRUE	3
Plxna1	TRUE	FALSE	TRUE	FALSE	TRUE	TRUE	FALSE	4
Plxna2	FALSE	TRUE	FALSE	FALSE	TRUE	TRUE	FALSE	3
Plxna4	FALSE	FALSE	FALSE	FALSE	TRUE	TRUE	FALSE	2
Plxnb2	TRUE	FALSE	TRUE	FALSE	TRUE	TRUE	FALSE	4
Plxnb3	FALSE	FALSE	FALSE	FALSE	FALSE	TRUE	FALSE	1
Plxnc1	FALSE	FALSE	TRUE	FALSE	FALSE	FALSE	FALSE	1
Plxnd1	FALSE	TRUE	TRUE	FALSE	FALSE	TRUE	FALSE	3
Podxl2	FALSE	FALSE	FALSE	FALSE	TRUE	TRUE	FALSE	2
Postn	FALSE	TRUE	FALSE	FALSE	TRUE	TRUE	TRUE	4
Prg4	FALSE	FALSE	FALSE	FALSE	FALSE	TRUE	FALSE	1
Prl7c1	FALSE	FALSE	FALSE	TRUE	FALSE	FALSE	FALSE	1
Proc	FALSE	FALSE	FALSE	FALSE	FALSE	TRUE	FALSE	1
Procr	TRUE	TRUE	TRUE	FALSE	FALSE	FALSE	FALSE	3
Pros1	FALSE	TRUE	TRUE	TRUE	FALSE	TRUE	FALSE	4
Prss2	FALSE	TRUE	FALSE	FALSE	FALSE	FALSE	FALSE	1
Prss23	TRUE	TRUE	FALSE	TRUE	FALSE	TRUE	TRUE	5
Psap	TRUE	TRUE	TRUE	FALSE	TRUE	TRUE	TRUE	6
Pthlh	TRUE	FALSE	FALSE	FALSE	FALSE	FALSE	FALSE	1
Ptk7	TRUE	TRUE	FALSE	TRUE	TRUE	TRUE	FALSE	5
Ptpn11	TRUE	TRUE	FALSE	FALSE	FALSE	FALSE	FALSE	2
Ptpn6	FALSE	FALSE	TRUE	FALSE	FALSE	TRUE	FALSE	2
Ptprb	FALSE	TRUE	FALSE	FALSE	FALSE	FALSE	FALSE	1
Ptprd	TRUE	TRUE	FALSE	FALSE	TRUE	TRUE	FALSE	4
Ptprf	TRUE	TRUE	FALSE	FALSE	TRUE	TRUE	FALSE	4
Ptprg	FALSE	TRUE	FALSE	FALSE	TRUE	TRUE	FALSE	3
Ptprj	FALSE	FALSE	TRUE	FALSE	FALSE	FALSE	FALSE	1
Ptprk	TRUE	TRUE	FALSE	FALSE	TRUE	TRUE	FALSE	4
Ptprm	FALSE	TRUE	FALSE	FALSE	FALSE	TRUE	FALSE	2
Ptprs	TRUE	TRUE	TRUE	FALSE	TRUE	TRUE	FALSE	5
Ptprz1	TRUE	TRUE	FALSE	FALSE	TRUE	TRUE	FALSE	4
Pvr	TRUE	TRUE	TRUE	FALSE	FALSE	FALSE	FALSE	3
Qdpr	TRUE	TRUE	FALSE	FALSE	FALSE	FALSE	FALSE	2
Rack1	TRUE	FALSE	FALSE	TRUE	TRUE	TRUE	FALSE	4
Rbp4	FALSE	TRUE	FALSE	FALSE	FALSE	FALSE	FALSE	1
Reck	FALSE	FALSE	FALSE	FALSE	TRUE	TRUE	FALSE	2
Reln	FALSE	FALSE	FALSE	FALSE	TRUE	TRUE	FALSE	2
Ret	FALSE	FALSE	FALSE	FALSE	FALSE	TRUE	FALSE	1
Rgma	FALSE	FALSE	FALSE	FALSE	TRUE	TRUE	TRUE	3
Rgmb	TRUE	FALSE	FALSE	FALSE	TRUE	TRUE	FALSE	3
Ripk1	FALSE	FALSE	TRUE	FALSE	FALSE	FALSE	FALSE	1
Robo1	TRUE	TRUE	FALSE	FALSE	TRUE	TRUE	FALSE	4
Robo2	FALSE	FALSE	FALSE	FALSE	TRUE	TRUE	FALSE	2
Robo4	FALSE	TRUE	FALSE	FALSE	FALSE	FALSE	FALSE	1
Rph3a	FALSE	TRUE	FALSE	FALSE	FALSE	FALSE	FALSE	1
Rps19	TRUE	TRUE	TRUE	TRUE	FALSE	FALSE	FALSE	4
Rps27a	FALSE	FALSE	FALSE	TRUE	TRUE	TRUE	FALSE	3
Rpsa	TRUE	TRUE	TRUE	TRUE	TRUE	TRUE	FALSE	6
Rtn4	TRUE	TRUE	FALSE	TRUE	FALSE	FALSE	FALSE	3
Rtn4r	FALSE	FALSE	FALSE	FALSE	TRUE	TRUE	FALSE	2
Rtn4rl1	FALSE	FALSE	FALSE	FALSE	TRUE	TRUE	FALSE	2
Rtn4rl2	FALSE	FALSE	FALSE	FALSE	TRUE	TRUE	FALSE	2
S100a1	TRUE	TRUE	FALSE	FALSE	FALSE	FALSE	FALSE	2
S100a10	TRUE	TRUE	FALSE	TRUE	FALSE	FALSE	FALSE	3
S100a4	TRUE	TRUE	TRUE	FALSE	FALSE	FALSE	FALSE	3
S100a8	FALSE	TRUE	FALSE	FALSE	FALSE	FALSE	FALSE	1
S100a9	FALSE	FALSE	TRUE	FALSE	FALSE	FALSE	FALSE	1
Scarb2	FALSE	TRUE	FALSE	FALSE	FALSE	FALSE	FALSE	1
Scarf1	FALSE	TRUE	FALSE	FALSE	FALSE	FALSE	FALSE	1
Sdc1	TRUE	FALSE	TRUE	FALSE	FALSE	FALSE	FALSE	2
Sdc3	FALSE	FALSE	TRUE	FALSE	FALSE	FALSE	FALSE	1
Sdc4	TRUE	TRUE	TRUE	FALSE	FALSE	FALSE	TRUE	4
Selenop	FALSE	FALSE	FALSE	FALSE	TRUE	TRUE	FALSE	2
Sell	FALSE	FALSE	TRUE	FALSE	FALSE	FALSE	FALSE	1
Sema3a	TRUE	FALSE	FALSE	FALSE	TRUE	TRUE	FALSE	3
Sema3b	TRUE	FALSE	FALSE	FALSE	FALSE	FALSE	FALSE	1
Sema3c	TRUE	FALSE	FALSE	FALSE	TRUE	TRUE	TRUE	4
Sema3d	FALSE	FALSE	FALSE	FALSE	FALSE	FALSE	TRUE	1
Sema3e	FALSE	FALSE	FALSE	TRUE	TRUE	TRUE	FALSE	3
Sema3f	FALSE	TRUE	FALSE	FALSE	TRUE	TRUE	TRUE	4
Sema4b	TRUE	FALSE	TRUE	FALSE	TRUE	TRUE	FALSE	4
Sema4c	FALSE	FALSE	TRUE	FALSE	TRUE	TRUE	FALSE	3
Sema4d	FALSE	FALSE	FALSE	FALSE	TRUE	TRUE	FALSE	2
Sema4g	FALSE	FALSE	FALSE	FALSE	TRUE	TRUE	FALSE	2
Sema5a	FALSE	FALSE	FALSE	FALSE	TRUE	TRUE	FALSE	2
Sema5b	FALSE	FALSE	FALSE	FALSE	TRUE	TRUE	FALSE	2
Sema6a	FALSE	FALSE	FALSE	FALSE	TRUE	TRUE	FALSE	2
Sema6b	TRUE	TRUE	FALSE	FALSE	TRUE	TRUE	FALSE	4
Sema6c	FALSE	TRUE	FALSE	FALSE	FALSE	FALSE	FALSE	1
Sema6d	FALSE	FALSE	FALSE	FALSE	TRUE	TRUE	FALSE	2
Sema7a	TRUE	TRUE	FALSE	TRUE	TRUE	TRUE	TRUE	6
Serpina7	TRUE	FALSE	FALSE	FALSE	FALSE	FALSE	FALSE	1
Serpinc1	TRUE	FALSE	FALSE	TRUE	TRUE	TRUE	FALSE	4
Serpine1	TRUE	TRUE	TRUE	FALSE	TRUE	TRUE	TRUE	6
Serpine2	TRUE	TRUE	FALSE	TRUE	TRUE	TRUE	FALSE	5
Serpinf1	TRUE	FALSE	FALSE	TRUE	TRUE	TRUE	FALSE	4
Serping1	FALSE	TRUE	TRUE	TRUE	FALSE	TRUE	FALSE	4
Sfrp1	FALSE	FALSE	FALSE	TRUE	FALSE	FALSE	TRUE	2
Shh	FALSE	FALSE	TRUE	FALSE	FALSE	FALSE	FALSE	1
Siglec1	FALSE	FALSE	TRUE	FALSE	FALSE	FALSE	FALSE	1
Sirpa	FALSE	FALSE	FALSE	FALSE	TRUE	TRUE	FALSE	2
Slit2	FALSE	TRUE	FALSE	FALSE	FALSE	FALSE	TRUE	2
Slit3	FALSE	FALSE	FALSE	TRUE	FALSE	FALSE	TRUE	2
Slitrk3	FALSE	FALSE	FALSE	FALSE	TRUE	TRUE	FALSE	2
Slitrk5	TRUE	FALSE	FALSE	FALSE	TRUE	TRUE	FALSE	3
Slitrk6	TRUE	FALSE	FALSE	FALSE	FALSE	FALSE	FALSE	1
Slpi	TRUE	FALSE	FALSE	FALSE	FALSE	FALSE	FALSE	1
Snca	TRUE	TRUE	FALSE	FALSE	FALSE	FALSE	FALSE	2
Sorcs1	FALSE	FALSE	FALSE	FALSE	TRUE	TRUE	FALSE	2
Sorl1	TRUE	FALSE	FALSE	FALSE	TRUE	TRUE	FALSE	3
Sort1	FALSE	FALSE	FALSE	FALSE	TRUE	TRUE	FALSE	2
Spint1	TRUE	FALSE	FALSE	FALSE	FALSE	FALSE	FALSE	1
Spon1	FALSE	FALSE	FALSE	FALSE	TRUE	TRUE	TRUE	3
Spon2	FALSE	FALSE	FALSE	TRUE	FALSE	FALSE	FALSE	1
Spp1	TRUE	FALSE	TRUE	FALSE	TRUE	TRUE	TRUE	5
Sptan1	TRUE	TRUE	FALSE	FALSE	TRUE	TRUE	FALSE	4
Sptbn2	TRUE	FALSE	FALSE	FALSE	FALSE	FALSE	FALSE	1
Srpx2	TRUE	TRUE	FALSE	TRUE	FALSE	FALSE	TRUE	4
St14	TRUE	FALSE	FALSE	FALSE	FALSE	FALSE	FALSE	1
St6gal1	FALSE	TRUE	FALSE	FALSE	FALSE	FALSE	FALSE	1
Stx1a	FALSE	TRUE	FALSE	FALSE	FALSE	FALSE	FALSE	1
Tcn2	FALSE	TRUE	TRUE	TRUE	FALSE	FALSE	TRUE	4
Tek	FALSE	TRUE	FALSE	FALSE	FALSE	TRUE	FALSE	2
Tfpi	TRUE	TRUE	TRUE	FALSE	FALSE	FALSE	TRUE	4
Tfr2	TRUE	FALSE	FALSE	FALSE	FALSE	FALSE	FALSE	1
Tfrc	TRUE	TRUE	TRUE	FALSE	TRUE	TRUE	FALSE	5
Tg	FALSE	FALSE	FALSE	FALSE	TRUE	TRUE	FALSE	2
Tgfa	TRUE	FALSE	FALSE	FALSE	FALSE	FALSE	FALSE	1
Tgfb1	TRUE	TRUE	TRUE	FALSE	FALSE	TRUE	FALSE	4
Tgfb2	TRUE	TRUE	FALSE	FALSE	TRUE	TRUE	TRUE	5
Tgfb3	FALSE	FALSE	FALSE	FALSE	FALSE	FALSE	TRUE	1
Tgfbr2	FALSE	TRUE	FALSE	FALSE	FALSE	FALSE	FALSE	1
Tgfbr3	TRUE	FALSE	FALSE	FALSE	FALSE	TRUE	FALSE	2
Tgm2	TRUE	TRUE	TRUE	TRUE	FALSE	FALSE	FALSE	4
Thbd	TRUE	FALSE	FALSE	FALSE	FALSE	FALSE	FALSE	1
Thbs1	TRUE	TRUE	TRUE	FALSE	TRUE	TRUE	TRUE	6
Thbs2	TRUE	FALSE	FALSE	TRUE	TRUE	TRUE	FALSE	4
Thbs3	TRUE	FALSE	FALSE	FALSE	FALSE	FALSE	FALSE	1
Thbs4	TRUE	FALSE	FALSE	FALSE	TRUE	TRUE	FALSE	3
Thy1	FALSE	FALSE	FALSE	FALSE	TRUE	TRUE	FALSE	2
Tie1	FALSE	TRUE	FALSE	FALSE	FALSE	TRUE	FALSE	2
Timp1	TRUE	TRUE	TRUE	TRUE	FALSE	TRUE	TRUE	6
Timp2	TRUE	TRUE	TRUE	FALSE	FALSE	FALSE	TRUE	4
Timp3	TRUE	FALSE	FALSE	FALSE	FALSE	FALSE	TRUE	2
Tlr2	FALSE	FALSE	TRUE	FALSE	FALSE	FALSE	FALSE	1
Tnc	TRUE	TRUE	FALSE	TRUE	TRUE	TRUE	TRUE	6
Tnf	FALSE	FALSE	TRUE	FALSE	FALSE	FALSE	FALSE	1
Tnfrsf11a	FALSE	FALSE	TRUE	FALSE	FALSE	FALSE	FALSE	1
Tnfrsf11b	FALSE	FALSE	FALSE	FALSE	FALSE	FALSE	TRUE	1
Tnfrsf12a	FALSE	FALSE	FALSE	FALSE	FALSE	FALSE	TRUE	1
Tnfrsf1a	FALSE	FALSE	TRUE	FALSE	FALSE	FALSE	TRUE	2
Tnfrsf21	TRUE	FALSE	FALSE	FALSE	TRUE	TRUE	FALSE	3
Tnfsf13	FALSE	FALSE	TRUE	FALSE	FALSE	FALSE	FALSE	1
Tnfsf15	TRUE	FALSE	FALSE	FALSE	FALSE	FALSE	FALSE	1
Tnfsf9	FALSE	FALSE	TRUE	FALSE	FALSE	FALSE	FALSE	1
Tnn	FALSE	FALSE	FALSE	FALSE	TRUE	TRUE	FALSE	2
Tnr	FALSE	TRUE	FALSE	FALSE	TRUE	TRUE	FALSE	3
Trem2	FALSE	FALSE	TRUE	FALSE	FALSE	TRUE	FALSE	2
Trf	TRUE	TRUE	FALSE	FALSE	TRUE	TRUE	FALSE	4
Try10	FALSE	TRUE	FALSE	FALSE	FALSE	FALSE	FALSE	1
Try4	FALSE	TRUE	FALSE	FALSE	FALSE	FALSE	FALSE	1
Try5	FALSE	TRUE	FALSE	FALSE	FALSE	FALSE	FALSE	1
Tspan14	TRUE	TRUE	FALSE	FALSE	FALSE	FALSE	FALSE	2
Ttr	TRUE	TRUE	FALSE	FALSE	TRUE	TRUE	FALSE	4
Txlna	TRUE	FALSE	FALSE	FALSE	FALSE	FALSE	FALSE	1
Uts2	TRUE	FALSE	FALSE	FALSE	FALSE	FALSE	FALSE	1
Vasn	TRUE	FALSE	FALSE	TRUE	TRUE	TRUE	TRUE	5
Vasp	TRUE	TRUE	FALSE	TRUE	FALSE	TRUE	FALSE	4
Vcam1	FALSE	FALSE	TRUE	FALSE	TRUE	TRUE	FALSE	3
Vcan	TRUE	TRUE	TRUE	FALSE	FALSE	FALSE	TRUE	4
Vcl	TRUE	TRUE	TRUE	TRUE	TRUE	TRUE	FALSE	6
Vegfa	TRUE	FALSE	FALSE	FALSE	TRUE	TRUE	TRUE	4
Vegfc	TRUE	TRUE	TRUE	FALSE	FALSE	FALSE	TRUE	4
Vegfd	FALSE	FALSE	FALSE	TRUE	FALSE	FALSE	FALSE	1
Vgf	TRUE	TRUE	FALSE	FALSE	FALSE	FALSE	FALSE	2
Vldlr	FALSE	FALSE	FALSE	FALSE	FALSE	FALSE	TRUE	1
Vtn	TRUE	FALSE	FALSE	FALSE	TRUE	TRUE	FALSE	3
Vwf	FALSE	TRUE	FALSE	FALSE	FALSE	TRUE	FALSE	2
Yars	TRUE	FALSE	TRUE	FALSE	FALSE	FALSE	FALSE	2

## Sheet: source_data_EDFig1b_e
cell_line	category	TMS_samples	OR	BH
neuron	T cell	Brain	0.443337	8.10413e-19
neuron	astrocyte	Brain	1.2297	0.000876808
neuron	endothelial cell	Brain	0.883948	0.0322968
neuron	ependymal cell	Brain	1.17905	0.0877331
neuron	macrophage	Brain	1.04074	0.0643723
neuron	microglial cell	Brain	0.492875	3.53323e-20
neuron	neuron	Brain	1.36637	1.59648e-06
neuron	neuronal stem cell	Brain	1.40281	6.91785e-06
neuron	oligodendrocyte	Brain	1.17424	0.0364723
neuron	oligodendrocyte precursor cell	Brain	1.17837	0.00324289
neuron	pericyte cell	Brain	0.86226	0.00718426
mMSCAT	B cell	Adipose Tissues	0.46613	1.46925e-07
mMSCAT	T cell	Adipose Tissues	0.515463	5.12309e-10
mMSCAT	endothelial cell	Adipose Tissues	1.25274	0.0109349
mMSCAT	epithelial cell	Adipose Tissues	0.782351	0.0119927
mMSCAT	mesenchymal stem cell of adipose	Adipose Tissues	2.36916	8.13854e-40
mMSCAT	myeloid leukocyte	Adipose Tissues	0.587075	2.74482e-11
mMSCAT	natural killer cell	Adipose Tissues	0.530839	4.06342e-05
rCM	B cell	Heart	0.361319	8.22807e-13
rCM	T cell	Heart	0.180611	1.72873e-43
rCM	endocardial cell	Heart	0.845124	0.0141385
rCM	endothelial cell of coronary artery	Heart	0.695918	6.81707e-08
rCM	fibroblast of cardiac tissue	Heart	2.45994	8.18518e-59
rCM	heart valve cell	Heart	2.02074	2.0865e-25
rCM	leukocyte	Heart	0.396906	6.81787e-26
rCM	monocyte	Heart	0.408282	1.25567e-31
rCM	regular atrial cardiac myocyte	Heart	0.707775	1.73311e-06
rCM	regular ventricular cardiac myocyte	Heart	0.937742	0.553884
rCM	smooth muscle cell	Heart	1.22414	0.000898241
hPDE	endothelial cell	Pancreas	1.59827	1.043e-15
hPDE	leukocyte	Pancreas	0.742314	1.51785e-06
hPDE	pancreatic A cell	Pancreas	0.609527	4.91568e-10
hPDE	pancreatic D cell	Pancreas	0.818264	0.00388443
hPDE	pancreatic PP cell	Pancreas	0.723783	0.00227502
hPDE	pancreatic acinar cell	Pancreas	0.646084	8.0174e-05
hPDE	pancreatic ductal cell	Pancreas	1.24446	0.000183292
hPDE	pancreatic stellate cell	Pancreas	1.58088	4.54264e-18
hPDE	type B pancreatic cell	Pancreas	0.648358	2.37286e-07
