# Supplementary material for: scDiffCom: a tool for differential analysis of cell–cell interactions provides a mouse atlas of aging changes in intercellular communication
Source: Nat Aging. 2023 Nov 2;3(11):1446–61. doi: 10.1038/s43587-023-00514-x (PMC10645595; doi:10.1038/s43587-023-00514-x)
Supplement: Supplementary file 7 — Statistical source data. [file 43587_2023_514_MOESM7_ESM.xlsx]

## Sheet: dt_source_data_sdea_edfig2
dataset	scDiffCom_regulation	ligand_deg	receptor_deg	Receptor Down	Receptor Up	Receptor Not DE	Ligand Down	Ligand Up	Ligand Not DE	CCI Down	CCI Up	CCI Not DE
Calico Droplet (male)	NO	NOT DE	NOT DE	FALSE	FALSE	TRUE	FALSE	FALSE	TRUE	FALSE	FALSE	TRUE
Calico Droplet (male)	NO	NOT DE	NOT DE	FALSE	FALSE	TRUE	FALSE	FALSE	TRUE	FALSE	FALSE	TRUE
Calico Droplet (male)	NO	NOT DE	NOT DE	FALSE	FALSE	TRUE	FALSE	FALSE	TRUE	FALSE	FALSE	TRUE
Calico Droplet (male)	NO	NOT DE	DOWN	TRUE	FALSE	FALSE	FALSE	FALSE	TRUE	FALSE	FALSE	TRUE
Calico Droplet (male)	NO	NOT DE	NOT DE	FALSE	FALSE	TRUE	FALSE	FALSE	TRUE	FALSE	FALSE	TRUE
Calico Droplet (male)	NO	NOT DE	NOT DE	FALSE	FALSE	TRUE	FALSE	FALSE	TRUE	FALSE	FALSE	TRUE
Calico Droplet (male)	NO	NOT DE	NOT DE	FALSE	FALSE	TRUE	FALSE	FALSE	TRUE	FALSE	FALSE	TRUE
Calico Droplet (male)	NO	NOT DE	NOT DE	FALSE	FALSE	TRUE	FALSE	FALSE	TRUE	FALSE	FALSE	TRUE
Calico Droplet (male)	NO	NOT DE	NOT DE	FALSE	FALSE	TRUE	FALSE	FALSE	TRUE	FALSE	FALSE	TRUE
Calico Droplet (male)	NO	NOT DE	NOT DE	FALSE	FALSE	TRUE	FALSE	FALSE	TRUE	FALSE	FALSE	TRUE
Calico Droplet (male)	NO	NOT DE	NOT DE	FALSE	FALSE	TRUE	FALSE	FALSE	TRUE	FALSE	FALSE	TRUE
Calico Droplet (male)	NO	NOT DE	NOT DE	FALSE	FALSE	TRUE	FALSE	FALSE	TRUE	FALSE	FALSE	TRUE
Calico Droplet (male)	NO	NOT DE	NOT DE	FALSE	FALSE	TRUE	FALSE	FALSE	TRUE	FALSE	FALSE	TRUE
Calico Droplet (male)	NO	NOT DE	DOWN	TRUE	FALSE	FALSE	FALSE	FALSE	TRUE	FALSE	FALSE	TRUE
Calico Droplet (male)	NO	NOT DE	NOT DE	FALSE	FALSE	TRUE	FALSE	FALSE	TRUE	FALSE	FALSE	TRUE
Calico Droplet (male)	NO	NOT DE	UP	FALSE	TRUE	FALSE	FALSE	FALSE	TRUE	FALSE	FALSE	TRUE
Calico Droplet (male)	NO	NOT DE	NOT DE	FALSE	FALSE	TRUE	FALSE	FALSE	TRUE	FALSE	FALSE	TRUE
Calico Droplet (male)	NO	NOT DE	NOT DE	FALSE	FALSE	TRUE	FALSE	FALSE	TRUE	FALSE	FALSE	TRUE
Calico Droplet (male)	NO	NOT DE	NOT DE	FALSE	FALSE	TRUE	FALSE	FALSE	TRUE	FALSE	FALSE	TRUE
Calico Droplet (male)	UP	NOT DE	UP	FALSE	TRUE	FALSE	FALSE	FALSE	TRUE	FALSE	TRUE	FALSE
Calico Droplet (male)	NO	NOT DE	NOT DE	FALSE	FALSE	TRUE	FALSE	FALSE	TRUE	FALSE	FALSE	TRUE
Calico Droplet (male)	NO	NOT DE	DOWN	TRUE	FALSE	FALSE	FALSE	FALSE	TRUE	FALSE	FALSE	TRUE
Calico Droplet (male)	UP	NOT DE	UP	FALSE	TRUE	FALSE	FALSE	FALSE	TRUE	FALSE	TRUE	FALSE
Calico Droplet (male)	UP	NOT DE	UP	FALSE	TRUE	FALSE	FALSE	FALSE	TRUE	FALSE	TRUE	FALSE
Calico Droplet (male)	NO	NOT DE	NOT DE	FALSE	FALSE	TRUE	FALSE	FALSE	TRUE	FALSE	FALSE	TRUE
Calico Droplet (male)	UP	UP	UP	FALSE	TRUE	FALSE	FALSE	TRUE	FALSE	FALSE	TRUE	FALSE
Calico Droplet (male)	UP	NOT DE	UP	FALSE	TRUE	FALSE	FALSE	FALSE	TRUE	FALSE	TRUE	FALSE
Calico Droplet (male)	UP	NOT DE	UP	FALSE	TRUE	FALSE	FALSE	FALSE	TRUE	FALSE	TRUE	FALSE
Calico Droplet (male)	UP	NOT DE	NOT DE	FALSE	FALSE	TRUE	FALSE	FALSE	TRUE	FALSE	TRUE	FALSE
Calico Droplet (male)	NO	NOT DE	NOT DE	FALSE	FALSE	TRUE	FALSE	FALSE	TRUE	FALSE	FALSE	TRUE
Calico Droplet (male)	NO	NOT DE	UP	FALSE	TRUE	FALSE	FALSE	FALSE	TRUE	FALSE	FALSE	TRUE
Calico Droplet (male)	UP	NOT DE	UP	FALSE	TRUE	FALSE	FALSE	FALSE	TRUE	FALSE	TRUE	FALSE
Calico Droplet (male)	UP	NOT DE	UP	FALSE	TRUE	FALSE	FALSE	FALSE	TRUE	FALSE	TRUE	FALSE
Calico Droplet (male)	UP	NOT DE	UP	FALSE	TRUE	FALSE	FALSE	FALSE	TRUE	FALSE	TRUE	FALSE
Calico Droplet (male)	UP	NOT DE	UP	FALSE	TRUE	FALSE	FALSE	FALSE	TRUE	FALSE	TRUE	FALSE
Calico Droplet (male)	NO	NOT DE	NOT DE	FALSE	FALSE	TRUE	FALSE	FALSE	TRUE	FALSE	FALSE	TRUE
Calico Droplet (male)	NO	NOT DE	UP	FALSE	TRUE	FALSE	FALSE	FALSE	TRUE	FALSE	FALSE	TRUE
Calico Droplet (male)	UP	UP	NOT DE	FALSE	FALSE	TRUE	FALSE	TRUE	FALSE	FALSE	TRUE	FALSE
Calico Droplet (male)	UP	UP	UP	FALSE	TRUE	FALSE	FALSE	TRUE	FALSE	FALSE	TRUE	FALSE
Calico Droplet (male)	UP	NOT DE	UP	FALSE	TRUE	FALSE	FALSE	FALSE	TRUE	FALSE	TRUE	FALSE
Calico Droplet (male)	UP	NOT DE	UP	FALSE	TRUE	FALSE	FALSE	FALSE	TRUE	FALSE	TRUE	FALSE
Calico Droplet (male)	NO	NOT DE	NOT DE	FALSE	FALSE	TRUE	FALSE	FALSE	TRUE	FALSE	FALSE	TRUE
Calico Droplet (male)	NO	NOT DE	UP	FALSE	TRUE	FALSE	FALSE	FALSE	TRUE	FALSE	FALSE	TRUE
Calico Droplet (male)	UP	UP	NOT DE	FALSE	FALSE	TRUE	FALSE	TRUE	FALSE	FALSE	TRUE	FALSE
Calico Droplet (male)	UP	UP	UP	FALSE	TRUE	FALSE	FALSE	TRUE	FALSE	FALSE	TRUE	FALSE
Calico Droplet (male)	NO	UP	NOT DE	FALSE	FALSE	TRUE	FALSE	TRUE	FALSE	FALSE	FALSE	TRUE
Calico Droplet (male)	UP	UP	UP	FALSE	TRUE	FALSE	FALSE	TRUE	FALSE	FALSE	TRUE	FALSE
Calico Droplet (male)	NO	NOT DE	NOT DE	FALSE	FALSE	TRUE	FALSE	FALSE	TRUE	FALSE	FALSE	TRUE
Calico Droplet (male)	NO	NOT DE	UP	FALSE	TRUE	FALSE	FALSE	FALSE	TRUE	FALSE	FALSE	TRUE
Calico Droplet (male)	NO	NOT DE	NOT DE	FALSE	FALSE	TRUE	FALSE	FALSE	TRUE	FALSE	FALSE	TRUE
Calico Droplet (male)	NO	NOT DE	UP	FALSE	TRUE	FALSE	FALSE	FALSE	TRUE	FALSE	FALSE	TRUE
Calico Droplet (male)	NO	NOT DE	NOT DE	FALSE	FALSE	TRUE	FALSE	FALSE	TRUE	FALSE	FALSE	TRUE
Calico Droplet (male)	NO	NOT DE	NOT DE	FALSE	FALSE	TRUE	FALSE	FALSE	TRUE	FALSE	FALSE	TRUE
Calico Droplet (male)	UP	NOT DE	UP	FALSE	TRUE	FALSE	FALSE	FALSE	TRUE	FALSE	TRUE	FALSE
Calico Droplet (male)	NO	NOT DE	NOT DE	FALSE	FALSE	TRUE	FALSE	FALSE	TRUE	FALSE	FALSE	TRUE
Calico Droplet (male)	NO	NOT DE	NOT DE	FALSE	FALSE	TRUE	FALSE	FALSE	TRUE	FALSE	FALSE	TRUE
Calico Droplet (male)	NO	NOT DE	NOT DE	FALSE	FALSE	TRUE	FALSE	FALSE	TRUE	FALSE	FALSE	TRUE
Calico Droplet (male)	NO	NOT DE	NOT DE	FALSE	FALSE	TRUE	FALSE	FALSE	TRUE	FALSE	FALSE	TRUE
Calico Droplet (male)	NO	NOT DE	NOT DE	FALSE	FALSE	TRUE	FALSE	FALSE	TRUE	FALSE	FALSE	TRUE
Calico Droplet (male)	NO	NOT DE	NOT DE	FALSE	FALSE	TRUE	FALSE	FALSE	TRUE	FALSE	FALSE	TRUE
Calico Droplet (male)	UP	UP	NOT DE	FALSE	FALSE	TRUE	FALSE	TRUE	FALSE	FALSE	TRUE	FALSE
Calico Droplet (male)	NO	UP	NOT DE	FALSE	FALSE	TRUE	FALSE	TRUE	FALSE	FALSE	FALSE	TRUE
Calico Droplet (male)	UP	UP	NOT DE	FALSE	FALSE	TRUE	FALSE	TRUE	FALSE	FALSE	TRUE	FALSE
Calico Droplet (male)	NO	NOT DE	NOT DE	FALSE	FALSE	TRUE	FALSE	FALSE	TRUE	FALSE	FALSE	TRUE
Calico Droplet (male)	NO	NOT DE	NOT DE	FALSE	FALSE	TRUE	FALSE	FALSE	TRUE	FALSE	FALSE	TRUE
Calico Droplet (male)	NO	NOT DE	NOT DE	FALSE	FALSE	TRUE	FALSE	FALSE	TRUE	FALSE	FALSE	TRUE
Calico Droplet (male)	NO	NOT DE	NOT DE	FALSE	FALSE	TRUE	FALSE	FALSE	TRUE	FALSE	FALSE	TRUE
Calico Droplet (male)	NO	NOT DE	NOT DE	FALSE	FALSE	TRUE	FALSE	FALSE	TRUE	FALSE	FALSE	TRUE
Calico Droplet (male)	NO	NOT DE	NOT DE	FALSE	FALSE	TRUE	FALSE	FALSE	TRUE	FALSE	FALSE	TRUE
Calico Droplet (male)	NO	NOT DE	NOT DE	FALSE	FALSE	TRUE	FALSE	FALSE	TRUE	FALSE	FALSE	TRUE
Calico Droplet (male)	NO	NOT DE	NOT DE	FALSE	FALSE	TRUE	FALSE	FALSE	TRUE	FALSE	FALSE	TRUE
Calico Droplet (male)	NO	UP	NOT DE	FALSE	FALSE	TRUE	FALSE	TRUE	FALSE	FALSE	FALSE	TRUE
Calico Droplet (male)	NO	NOT DE	DOWN	TRUE	FALSE	FALSE	FALSE	FALSE	TRUE	FALSE	FALSE	TRUE
Calico Droplet (male)	NO	NOT DE	NOT DE	FALSE	FALSE	TRUE	FALSE	FALSE	TRUE	FALSE	FALSE	TRUE
Calico Droplet (male)	NO	NOT DE	NOT DE	FALSE	FALSE	TRUE	FALSE	FALSE	TRUE	FALSE	FALSE	TRUE
Calico Droplet (male)	NO	NOT DE	NOT DE	FALSE	FALSE	TRUE	FALSE	FALSE	TRUE	FALSE	FALSE	TRUE
Calico Droplet (male)	NO	NOT DE	NOT DE	FALSE	FALSE	TRUE	FALSE	FALSE	TRUE	FALSE	FALSE	TRUE
Calico Droplet (male)	DOWN	DOWN	NOT DE	FALSE	FALSE	TRUE	TRUE	FALSE	FALSE	TRUE	FALSE	FALSE
Calico Droplet (male)	NO	NOT DE	UP	FALSE	TRUE	FALSE	FALSE	FALSE	TRUE	FALSE	FALSE	TRUE
Calico Droplet (male)	NO	NOT DE	UP	FALSE	TRUE	FALSE	FALSE	FALSE	TRUE	FALSE	FALSE	TRUE
Calico Droplet (male)	NO	UP	NOT DE	FALSE	FALSE	TRUE	FALSE	TRUE	FALSE	FALSE	FALSE	TRUE
Calico Droplet (male)	NO	NOT DE	NOT DE	FALSE	FALSE	TRUE	FALSE	FALSE	TRUE	FALSE	FALSE	TRUE
Calico Droplet (male)	NO	NOT DE	NOT DE	FALSE	FALSE	TRUE	FALSE	FALSE	TRUE	FALSE	FALSE	TRUE
Calico Droplet (male)	NO	NOT DE	NOT DE	FALSE	FALSE	TRUE	FALSE	FALSE	TRUE	FALSE	FALSE	TRUE
Calico Droplet (male)	NO	NOT DE	NOT DE	FALSE	FALSE	TRUE	FALSE	FALSE	TRUE	FALSE	FALSE	TRUE
Calico Droplet (male)	NO	NOT DE	NOT DE	FALSE	FALSE	TRUE	FALSE	FALSE	TRUE	FALSE	FALSE	TRUE
Calico Droplet (male)	NO	NOT DE	NOT DE	FALSE	FALSE	TRUE	FALSE	FALSE	TRUE	FALSE	FALSE	TRUE
Calico Droplet (male)	NO	NOT DE	NOT DE	FALSE	FALSE	TRUE	FALSE	FALSE	TRUE	FALSE	FALSE	TRUE
Calico Droplet (male)	NO	NOT DE	NOT DE	FALSE	FALSE	TRUE	FALSE	FALSE	TRUE	FALSE	FALSE	TRUE
Calico Droplet (male)	NO	NOT DE	NOT DE	FALSE	FALSE	TRUE	FALSE	FALSE	TRUE	FALSE	FALSE	TRUE
Calico Droplet (male)	NO	NOT DE	NOT DE	FALSE	FALSE	TRUE	FALSE	FALSE	TRUE	FALSE	FALSE	TRUE
Calico Droplet (male)	NO	NOT DE	NOT DE	FALSE	FALSE	TRUE	FALSE	FALSE	TRUE	FALSE	FALSE	TRUE
Calico Droplet (male)	NO	NOT DE	NOT DE	FALSE	FALSE	TRUE	FALSE	FALSE	TRUE	FALSE	FALSE	TRUE
Calico Droplet (male)	DOWN	NOT DE	DOWN	TRUE	FALSE	FALSE	FALSE	FALSE	TRUE	TRUE	FALSE	FALSE
Calico Droplet (male)	NO	NOT DE	NOT DE	FALSE	FALSE	TRUE	FALSE	FALSE	TRUE	FALSE	FALSE	TRUE
Calico Droplet (male)	UP	UP	NOT DE	FALSE	FALSE	TRUE	FALSE	TRUE	FALSE	FALSE	TRUE	FALSE
Calico Droplet (male)	NO	NOT DE	NOT DE	FALSE	FALSE	TRUE	FALSE	FALSE	TRUE	FALSE	FALSE	TRUE
Calico Droplet (male)	NO	UP	NOT DE	FALSE	FALSE	TRUE	FALSE	TRUE	FALSE	FALSE	FALSE	TRUE
Calico Droplet (male)	NO	NOT DE	NOT DE	FALSE	FALSE	TRUE	FALSE	FALSE	TRUE	FALSE	FALSE	TRUE
Calico Droplet (male)	NO	NOT DE	NOT DE	FALSE	FALSE	TRUE	FALSE	FALSE	TRUE	FALSE	FALSE	TRUE
Calico Droplet (male)	UP	UP	NOT DE	FALSE	FALSE	TRUE	FALSE	TRUE	FALSE	FALSE	TRUE	FALSE
Calico Droplet (male)	NO	NOT DE	NOT DE	FALSE	FALSE	TRUE	FALSE	FALSE	TRUE	FALSE	FALSE	TRUE
Calico Droplet (male)	NO	NOT DE	NOT DE	FALSE	FALSE	TRUE	FALSE	FALSE	TRUE	FALSE	FALSE	TRUE
Calico Droplet (male)	UP	UP	NOT DE	FALSE	FALSE	TRUE	FALSE	TRUE	FALSE	FALSE	TRUE	FALSE
Calico Droplet (male)	UP	UP	NOT DE	FALSE	FALSE	TRUE	FALSE	TRUE	FALSE	FALSE	TRUE	FALSE
Calico Droplet (male)	NO	NOT DE	NOT DE	FALSE	FALSE	TRUE	FALSE	FALSE	TRUE	FALSE	FALSE	TRUE
Calico Droplet (male)	NO	NOT DE	NOT DE	FALSE	FALSE	TRUE	FALSE	FALSE	TRUE	FALSE	FALSE	TRUE
Calico Droplet (male)	NO	NOT DE	NOT DE	FALSE	FALSE	TRUE	FALSE	FALSE	TRUE	FALSE	FALSE	TRUE
Calico Droplet (male)	NO	NOT DE	NOT DE	FALSE	FALSE	TRUE	FALSE	FALSE	TRUE	FALSE	FALSE	TRUE
Calico Droplet (male)	NO	UP	NOT DE	FALSE	FALSE	TRUE	FALSE	TRUE	FALSE	FALSE	FALSE	TRUE
Calico Droplet (male)	NO	UP	NOT DE	FALSE	FALSE	TRUE	FALSE	TRUE	FALSE	FALSE	FALSE	TRUE
Calico Droplet (male)	NO	UP	NOT DE	FALSE	FALSE	TRUE	FALSE	TRUE	FALSE	FALSE	FALSE	TRUE
Calico Droplet (male)	NO	NOT DE	NOT DE	FALSE	FALSE	TRUE	FALSE	FALSE	TRUE	FALSE	FALSE	TRUE
Calico Droplet (male)	NO	NOT DE	NOT DE	FALSE	FALSE	TRUE	FALSE	FALSE	TRUE	FALSE	FALSE	TRUE
Calico Droplet (male)	NO	NOT DE	NOT DE	FALSE	FALSE	TRUE	FALSE	FALSE	TRUE	FALSE	FALSE	TRUE
Calico Droplet (male)	NO	NOT DE	NOT DE	FALSE	FALSE	TRUE	FALSE	FALSE	TRUE	FALSE	FALSE	TRUE
Calico Droplet (male)	NO	NOT DE	NOT DE	FALSE	FALSE	TRUE	FALSE	FALSE	TRUE	FALSE	FALSE	TRUE
Calico Droplet (male)	NO	NOT DE	NOT DE	FALSE	FALSE	TRUE	FALSE	FALSE	TRUE	FALSE	FALSE	TRUE
Calico Droplet (male)	NO	NOT DE	NOT DE	FALSE	FALSE	TRUE	FALSE	FALSE	TRUE	FALSE	FALSE	TRUE
Calico Droplet (male)	NO	NOT DE	NOT DE	FALSE	FALSE	TRUE	FALSE	FALSE	TRUE	FALSE	FALSE	TRUE
Calico Droplet (male)	NO	NOT DE	NOT DE	FALSE	FALSE	TRUE	FALSE	FALSE	TRUE	FALSE	FALSE	TRUE
Calico Droplet (male)	NO	NOT DE	NOT DE	FALSE	FALSE	TRUE	FALSE	FALSE	TRUE	FALSE	FALSE	TRUE
Calico Droplet (male)	NO	NOT DE	NOT DE	FALSE	FALSE	TRUE	FALSE	FALSE	TRUE	FALSE	FALSE	TRUE
Calico Droplet (male)	NO	NOT DE	NOT DE	FALSE	FALSE	TRUE	FALSE	FALSE	TRUE	FALSE	FALSE	TRUE
Calico Droplet (male)	NO	NOT DE	NOT DE	FALSE	FALSE	TRUE	FALSE	FALSE	TRUE	FALSE	FALSE	TRUE
Calico Droplet (male)	NO	NOT DE	NOT DE	FALSE	FALSE	TRUE	FALSE	FALSE	TRUE	FALSE	FALSE	TRUE
Calico Droplet (male)	NO	NOT DE	NOT DE	FALSE	FALSE	TRUE	FALSE	FALSE	TRUE	FALSE	FALSE	TRUE
Calico Droplet (male)	NO	NOT DE	NOT DE	FALSE	FALSE	TRUE	FALSE	FALSE	TRUE	FALSE	FALSE	TRUE
Calico Droplet (male)	NO	NOT DE	NOT DE	FALSE	FALSE	TRUE	FALSE	FALSE	TRUE	FALSE	FALSE	TRUE
Calico Droplet (male)	NO	NOT DE	NOT DE	FALSE	FALSE	TRUE	FALSE	FALSE	TRUE	FALSE	FALSE	TRUE
Calico Droplet (male)	NO	NOT DE	NOT DE	FALSE	FALSE	TRUE	FALSE	FALSE	TRUE	FALSE	FALSE	TRUE
Calico Droplet (male)	NO	NOT DE	NOT DE	FALSE	FALSE	TRUE	FALSE	FALSE	TRUE	FALSE	FALSE	TRUE
Calico Droplet (male)	NO	NOT DE	NOT DE	FALSE	FALSE	TRUE	FALSE	FALSE	TRUE	FALSE	FALSE	TRUE
Calico Droplet (male)	NO	UP	NOT DE	FALSE	FALSE	TRUE	FALSE	TRUE	FALSE	FALSE	FALSE	TRUE
Calico Droplet (male)	UP	UP	NOT DE	FALSE	FALSE	TRUE	FALSE	TRUE	FALSE	FALSE	TRUE	FALSE
Calico Droplet (male)	NO	NOT DE	NOT DE	FALSE	FALSE	TRUE	FALSE	FALSE	TRUE	FALSE	FALSE	TRUE
Calico Droplet (male)	NO	NOT DE	NOT DE	FALSE	FALSE	TRUE	FALSE	FALSE	TRUE	FALSE	FALSE	TRUE
Calico Droplet (male)	NO	NOT DE	NOT DE	FALSE	FALSE	TRUE	FALSE	FALSE	TRUE	FALSE	FALSE	TRUE
Calico Droplet (male)	NO	NOT DE	NOT DE	FALSE	FALSE	TRUE	FALSE	FALSE	TRUE	FALSE	FALSE	TRUE
Calico Droplet (male)	NO	UP	NOT DE	FALSE	FALSE	TRUE	FALSE	TRUE	FALSE	FALSE	FALSE	TRUE
Calico Droplet (male)	NO	NOT DE	NOT DE	FALSE	FALSE	TRUE	FALSE	FALSE	TRUE	FALSE	FALSE	TRUE
Calico Droplet (male)	NO	NOT DE	NOT DE	FALSE	FALSE	TRUE	FALSE	FALSE	TRUE	FALSE	FALSE	TRUE
Calico Droplet (male)	DOWN	NOT DE	DOWN	TRUE	FALSE	FALSE	FALSE	FALSE	TRUE	TRUE	FALSE	FALSE
Calico Droplet (male)	NO	NOT DE	NOT DE	FALSE	FALSE	TRUE	FALSE	FALSE	TRUE	FALSE	FALSE	TRUE
Calico Droplet (male)	NO	NOT DE	NOT DE	FALSE	FALSE	TRUE	FALSE	FALSE	TRUE	FALSE	FALSE	TRUE
Calico Droplet (male)	NO	NOT DE	NOT DE	FALSE	FALSE	TRUE	FALSE	FALSE	TRUE	FALSE	FALSE	TRUE
Calico Droplet (male)	NO	NOT DE	NOT DE	FALSE	FALSE	TRUE	FALSE	FALSE	TRUE	FALSE	FALSE	TRUE
Calico Droplet (male)	NO	NOT DE	NOT DE	FALSE	FALSE	TRUE	FALSE	FALSE	TRUE	FALSE	FALSE	TRUE
Calico Droplet (male)	NO	NOT DE	NOT DE	FALSE	FALSE	TRUE	FALSE	FALSE	TRUE	FALSE	FALSE	TRUE
Calico Droplet (male)	NO	NOT DE	NOT DE	FALSE	FALSE	TRUE	FALSE	FALSE	TRUE	FALSE	FALSE	TRUE
Calico Droplet (male)	NO	NOT DE	NOT DE	FALSE	FALSE	TRUE	FALSE	FALSE	TRUE	FALSE	FALSE	TRUE
Calico Droplet (male)	UP	UP	UP	FALSE	TRUE	FALSE	FALSE	TRUE	FALSE	FALSE	TRUE	FALSE
Calico Droplet (male)	NO	NOT DE	NOT DE	FALSE	FALSE	TRUE	FALSE	FALSE	TRUE	FALSE	FALSE	TRUE
Calico Droplet (male)	NO	NOT DE	UP	FALSE	TRUE	FALSE	FALSE	FALSE	TRUE	FALSE	FALSE	TRUE
Calico Droplet (male)	NO	NOT DE	NOT DE	FALSE	FALSE	TRUE	FALSE	FALSE	TRUE	FALSE	FALSE	TRUE
Calico Droplet (male)	NO	NOT DE	NOT DE	FALSE	FALSE	TRUE	FALSE	FALSE	TRUE	FALSE	FALSE	TRUE
Calico Droplet (male)	NO	NOT DE	UP	FALSE	TRUE	FALSE	FALSE	FALSE	TRUE	FALSE	FALSE	TRUE
Calico Droplet (male)	NO	NOT DE	UP	FALSE	TRUE	FALSE	FALSE	FALSE	TRUE	FALSE	FALSE	TRUE
Calico Droplet (male)	NO	NOT DE	NOT DE	FALSE	FALSE	TRUE	FALSE	FALSE	TRUE	FALSE	FALSE	TRUE
Calico Droplet (male)	NO	NOT DE	NOT DE	FALSE	FALSE	TRUE	FALSE	FALSE	TRUE	FALSE	FALSE	TRUE
Calico Droplet (male)	NO	UP	NOT DE	FALSE	FALSE	TRUE	FALSE	TRUE	FALSE	FALSE	FALSE	TRUE
Calico Droplet (male)	NO	UP	NOT DE	FALSE	FALSE	TRUE	FALSE	TRUE	FALSE	FALSE	FALSE	TRUE
Calico Droplet (male)	UP	NOT DE	UP	FALSE	TRUE	FALSE	FALSE	FALSE	TRUE	FALSE	TRUE	FALSE
Calico Droplet (male)	NO	NOT DE	NOT DE	FALSE	FALSE	TRUE	FALSE	FALSE	TRUE	FALSE	FALSE	TRUE
Calico Droplet (male)	NO	NOT DE	NOT DE	FALSE	FALSE	TRUE	FALSE	FALSE	TRUE	FALSE	FALSE	TRUE
Calico Droplet (male)	NO	NOT DE	NOT DE	FALSE	FALSE	TRUE	FALSE	FALSE	TRUE	FALSE	FALSE	TRUE
Calico Droplet (male)	NO	NOT DE	NOT DE	FALSE	FALSE	TRUE	FALSE	FALSE	TRUE	FALSE	FALSE	TRUE
Calico Droplet (male)	NO	NOT DE	NOT DE	FALSE	FALSE	TRUE	FALSE	FALSE	TRUE	FALSE	FALSE	TRUE
Calico Droplet (male)	NO	NOT DE	NOT DE	FALSE	FALSE	TRUE	FALSE	FALSE	TRUE	FALSE	FALSE	TRUE
Calico Droplet (male)	NO	NOT DE	NOT DE	FALSE	FALSE	TRUE	FALSE	FALSE	TRUE	FALSE	FALSE	TRUE
Calico Droplet (male)	NO	NOT DE	NOT DE	FALSE	FALSE	TRUE	FALSE	FALSE	TRUE	FALSE	FALSE	TRUE
Calico Droplet (male)	NO	NOT DE	NOT DE	FALSE	FALSE	TRUE	FALSE	FALSE	TRUE	FALSE	FALSE	TRUE
Calico Droplet (male)	NO	NOT DE	NOT DE	FALSE	FALSE	TRUE	FALSE	FALSE	TRUE	FALSE	FALSE	TRUE
Calico Droplet (male)	NO	NOT DE	NOT DE	FALSE	FALSE	TRUE	FALSE	FALSE	TRUE	FALSE	FALSE	TRUE
Calico Droplet (male)	NO	NOT DE	NOT DE	FALSE	FALSE	TRUE	FALSE	FALSE	TRUE	FALSE	FALSE	TRUE
Calico Droplet (male)	NO	NOT DE	NOT DE	FALSE	FALSE	TRUE	FALSE	FALSE	TRUE	FALSE	FALSE	TRUE
Calico Droplet (male)	NO	NOT DE	NOT DE	FALSE	FALSE	TRUE	FALSE	FALSE	TRUE	FALSE	FALSE	TRUE
Calico Droplet (male)	NO	NOT DE	NOT DE	FALSE	FALSE	TRUE	FALSE	FALSE	TRUE	FALSE	FALSE	TRUE
Calico Droplet (male)	NO	NOT DE	NOT DE	FALSE	FALSE	TRUE	FALSE	FALSE	TRUE	FALSE	FALSE	TRUE
Calico Droplet (male)	NO	NOT DE	NOT DE	FALSE	FALSE	TRUE	FALSE	FALSE	TRUE	FALSE	FALSE	TRUE
Calico Droplet (male)	NO	NOT DE	NOT DE	FALSE	FALSE	TRUE	FALSE	FALSE	TRUE	FALSE	FALSE	TRUE
Calico Droplet (male)	NO	NOT DE	NOT DE	FALSE	FALSE	TRUE	FALSE	FALSE	TRUE	FALSE	FALSE	TRUE
Calico Droplet (male)	NO	NOT DE	NOT DE	FALSE	FALSE	TRUE	FALSE	FALSE	TRUE	FALSE	FALSE	TRUE
Calico Droplet (male)	NO	NOT DE	NOT DE	FALSE	FALSE	TRUE	FALSE	FALSE	TRUE	FALSE	FALSE	TRUE
Calico Droplet (male)	NO	NOT DE	NOT DE	FALSE	FALSE	TRUE	FALSE	FALSE	TRUE	FALSE	FALSE	TRUE
Calico Droplet (male)	NO	NOT DE	NOT DE	FALSE	FALSE	TRUE	FALSE	FALSE	TRUE	FALSE	FALSE	TRUE
Calico Droplet (male)	NO	NOT DE	NOT DE	FALSE	FALSE	TRUE	FALSE	FALSE	TRUE	FALSE	FALSE	TRUE
Calico Droplet (male)	NO	NOT DE	NOT DE	FALSE	FALSE	TRUE	FALSE	FALSE	TRUE	FALSE	FALSE	TRUE
Calico Droplet (male)	NO	NOT DE	UP	FALSE	TRUE	FALSE	FALSE	FALSE	TRUE	FALSE	FALSE	TRUE
Calico Droplet (male)	NO	NOT DE	NOT DE	FALSE	FALSE	TRUE	FALSE	FALSE	TRUE	FALSE	FALSE	TRUE
Calico Droplet (male)	UP	UP	NOT DE	FALSE	FALSE	TRUE	FALSE	TRUE	FALSE	FALSE	TRUE	FALSE
Calico Droplet (male)	NO	NOT DE	NOT DE	FALSE	FALSE	TRUE	FALSE	FALSE	TRUE	FALSE	FALSE	TRUE
Calico Droplet (male)	NO	NOT DE	NOT DE	FALSE	FALSE	TRUE	FALSE	FALSE	TRUE	FALSE	FALSE	TRUE
Calico Droplet (male)	NO	UP	NOT DE	FALSE	FALSE	TRUE	FALSE	TRUE	FALSE	FALSE	FALSE	TRUE
Calico Droplet (male)	NO	UP	NOT DE	FALSE	FALSE	TRUE	FALSE	TRUE	FALSE	FALSE	FALSE	TRUE
Calico Droplet (male)	NO	NOT DE	NOT DE	FALSE	FALSE	TRUE	FALSE	FALSE	TRUE	FALSE	FALSE	TRUE
Calico Droplet (male)	NO	NOT DE	NOT DE	FALSE	FALSE	TRUE	FALSE	FALSE	TRUE	FALSE	FALSE	TRUE
Calico Droplet (male)	NO	NOT DE	NOT DE	FALSE	FALSE	TRUE	FALSE	FALSE	TRUE	FALSE	FALSE	TRUE
Calico Droplet (male)	NO	NOT DE	NOT DE	FALSE	FALSE	TRUE	FALSE	FALSE	TRUE	FALSE	FALSE	TRUE
Calico Droplet (male)	NO	DOWN	NOT DE	FALSE	FALSE	TRUE	TRUE	FALSE	FALSE	FALSE	FALSE	TRUE
Calico Droplet (male)	NO	NOT DE	NOT DE	FALSE	FALSE	TRUE	FALSE	FALSE	TRUE	FALSE	FALSE	TRUE
Calico Droplet (male)	NO	NOT DE	NOT DE	FALSE	FALSE	TRUE	FALSE	FALSE	TRUE	FALSE	FALSE	TRUE
Calico Droplet (male)	NO	NOT DE	NOT DE	FALSE	FALSE	TRUE	FALSE	FALSE	TRUE	FALSE	FALSE	TRUE
Calico Droplet (male)	NO	NOT DE	NOT DE	FALSE	FALSE	TRUE	FALSE	FALSE	TRUE	FALSE	FALSE	TRUE
Calico Droplet (male)	NO	NOT DE	NOT DE	FALSE	FALSE	TRUE	FALSE	FALSE	TRUE	FALSE	FALSE	TRUE
Calico Droplet (male)	NO	NOT DE	NOT DE	FALSE	FALSE	TRUE	FALSE	FALSE	TRUE	FALSE	FALSE	TRUE
Calico Droplet (male)	NO	NOT DE	NOT DE	FALSE	FALSE	TRUE	FALSE	FALSE	TRUE	FALSE	FALSE	TRUE
Calico Droplet (male)	NO	UP	NOT DE	FALSE	FALSE	TRUE	FALSE	TRUE	FALSE	FALSE	FALSE	TRUE
Calico Droplet (male)	NO	NOT DE	NOT DE	FALSE	FALSE	TRUE	FALSE	FALSE	TRUE	FALSE	FALSE	TRUE
Calico Droplet (male)	NO	NOT DE	NOT DE	FALSE	FALSE	TRUE	FALSE	FALSE	TRUE	FALSE	FALSE	TRUE
Calico Droplet (male)	NO	NOT DE	NOT DE	FALSE	FALSE	TRUE	FALSE	FALSE	TRUE	FALSE	FALSE	TRUE
Calico Droplet (male)	NO	NOT DE	NOT DE	FALSE	FALSE	TRUE	FALSE	FALSE	TRUE	FALSE	FALSE	TRUE
Calico Droplet (male)	UP	UP	NOT DE	FALSE	FALSE	TRUE	FALSE	TRUE	FALSE	FALSE	TRUE	FALSE
Calico Droplet (male)	NO	NOT DE	NOT DE	FALSE	FALSE	TRUE	FALSE	FALSE	TRUE	FALSE	FALSE	TRUE
Calico Droplet (male)	NO	NOT DE	NOT DE	FALSE	FALSE	TRUE	FALSE	FALSE	TRUE	FALSE	FALSE	TRUE
Calico Droplet (male)	NO	NOT DE	UP	FALSE	TRUE	FALSE	FALSE	FALSE	TRUE	FALSE	FALSE	TRUE
Calico Droplet (male)	NO	NOT DE	NOT DE	FALSE	FALSE	TRUE	FALSE	FALSE	TRUE	FALSE	FALSE	TRUE
Calico Droplet (male)	NO	NOT DE	NOT DE	FALSE	FALSE	TRUE	FALSE	FALSE	TRUE	FALSE	FALSE	TRUE
Calico Droplet (male)	NO	NOT DE	NOT DE	FALSE	FALSE	TRUE	FALSE	FALSE	TRUE	FALSE	FALSE	TRUE
Calico Droplet (male)	NO	NOT DE	NOT DE	FALSE	FALSE	TRUE	FALSE	FALSE	TRUE	FALSE	FALSE	TRUE
Calico Droplet (male)	NO	NOT DE	NOT DE	FALSE	FALSE	TRUE	FALSE	FALSE	TRUE	FALSE	FALSE	TRUE
Calico Droplet (male)	NO	NOT DE	NOT DE	FALSE	FALSE	TRUE	FALSE	FALSE	TRUE	FALSE	FALSE	TRUE
Calico Droplet (male)	NO	NOT DE	NOT DE	FALSE	FALSE	TRUE	FALSE	FALSE	TRUE	FALSE	FALSE	TRUE
Calico Droplet (male)	NO	NOT DE	NOT DE	FALSE	FALSE	TRUE	FALSE	FALSE	TRUE	FALSE	FALSE	TRUE
Calico Droplet (male)	NO	NOT DE	NOT DE	FALSE	FALSE	TRUE	FALSE	FALSE	TRUE	FALSE	FALSE	TRUE
Calico Droplet (male)	NO	NOT DE	NOT DE	FALSE	FALSE	TRUE	FALSE	FALSE	TRUE	FALSE	FALSE	TRUE
Calico Droplet (male)	NO	NOT DE	NOT DE	FALSE	FALSE	TRUE	FALSE	FALSE	TRUE	FALSE	FALSE	TRUE
Calico Droplet (male)	UP	NOT DE	UP	FALSE	TRUE	FALSE	FALSE	FALSE	TRUE	FALSE	TRUE	FALSE
Calico Droplet (male)	NO	UP	NOT DE	FALSE	FALSE	TRUE	FALSE	TRUE	FALSE	FALSE	FALSE	TRUE
Calico Droplet (male)	NO	NOT DE	NOT DE	FALSE	FALSE	TRUE	FALSE	FALSE	TRUE	FALSE	FALSE	TRUE
Calico Droplet (male)	NO	NOT DE	NOT DE	FALSE	FALSE	TRUE	FALSE	FALSE	TRUE	FALSE	FALSE	TRUE
Calico Droplet (male)	NO	NOT DE	NOT DE	FALSE	FALSE	TRUE	FALSE	FALSE	TRUE	FALSE	FALSE	TRUE
Calico Droplet (male)	NO	NOT DE	NOT DE	FALSE	FALSE	TRUE	FALSE	FALSE	TRUE	FALSE	FALSE	TRUE
Calico Droplet (male)	NO	NOT DE	NOT DE	FALSE	FALSE	TRUE	FALSE	FALSE	TRUE	FALSE	FALSE	TRUE
Calico Droplet (male)	NO	NOT DE	NOT DE	FALSE	FALSE	TRUE	FALSE	FALSE	TRUE	FALSE	FALSE	TRUE
Calico Droplet (male)	NO	NOT DE	NOT DE	FALSE	FALSE	TRUE	FALSE	FALSE	TRUE	FALSE	FALSE	TRUE
Calico Droplet (male)	NO	NOT DE	NOT DE	FALSE	FALSE	TRUE	FALSE	FALSE	TRUE	FALSE	FALSE	TRUE
Calico Droplet (male)	NO	NOT DE	NOT DE	FALSE	FALSE	TRUE	FALSE	FALSE	TRUE	FALSE	FALSE	TRUE
Calico Droplet (male)	NO	NOT DE	NOT DE	FALSE	FALSE	TRUE	FALSE	FALSE	TRUE	FALSE	FALSE	TRUE
Calico Droplet (male)	NO	NOT DE	NOT DE	FALSE	FALSE	TRUE	FALSE	FALSE	TRUE	FALSE	FALSE	TRUE
Calico Droplet (male)	UP	UP	NOT DE	FALSE	FALSE	TRUE	FALSE	TRUE	FALSE	FALSE	TRUE	FALSE
Calico Droplet (male)	NO	UP	NOT DE	FALSE	FALSE	TRUE	FALSE	TRUE	FALSE	FALSE	FALSE	TRUE
Calico Droplet (male)	NO	NOT DE	NOT DE	FALSE	FALSE	TRUE	FALSE	FALSE	TRUE	FALSE	FALSE	TRUE
Calico Droplet (male)	NO	NOT DE	NOT DE	FALSE	FALSE	TRUE	FALSE	FALSE	TRUE	FALSE	FALSE	TRUE
Calico Droplet (male)	NO	NOT DE	NOT DE	FALSE	FALSE	TRUE	FALSE	FALSE	TRUE	FALSE	FALSE	TRUE
Calico Droplet (male)	NO	NOT DE	NOT DE	FALSE	FALSE	TRUE	FALSE	FALSE	TRUE	FALSE	FALSE	TRUE
Calico Droplet (male)	NO	NOT DE	NOT DE	FALSE	FALSE	TRUE	FALSE	FALSE	TRUE	FALSE	FALSE	TRUE
Calico Droplet (male)	NO	NOT DE	NOT DE	FALSE	FALSE	TRUE	FALSE	FALSE	TRUE	FALSE	FALSE	TRUE
Calico Droplet (male)	NO	NOT DE	NOT DE	FALSE	FALSE	TRUE	FALSE	FALSE	TRUE	FALSE	FALSE	TRUE
Calico Droplet (male)	NO	NOT DE	NOT DE	FALSE	FALSE	TRUE	FALSE	FALSE	TRUE	FALSE	FALSE	TRUE
Calico Droplet (male)	NO	NOT DE	NOT DE	FALSE	FALSE	TRUE	FALSE	FALSE	TRUE	FALSE	FALSE	TRUE
Calico Droplet (male)	NO	NOT DE	NOT DE	FALSE	FALSE	TRUE	FALSE	FALSE	TRUE	FALSE	FALSE	TRUE
Calico Droplet (male)	NO	UP	NOT DE	FALSE	FALSE	TRUE	FALSE	TRUE	FALSE	FALSE	FALSE	TRUE
Calico Droplet (male)	NO	NOT DE	NOT DE	FALSE	FALSE	TRUE	FALSE	FALSE	TRUE	FALSE	FALSE	TRUE
Calico Droplet (male)	NO	NOT DE	NOT DE	FALSE	FALSE	TRUE	FALSE	FALSE	TRUE	FALSE	FALSE	TRUE
Calico Droplet (male)	NO	NOT DE	NOT DE	FALSE	FALSE	TRUE	FALSE	FALSE	TRUE	FALSE	FALSE	TRUE
Calico Droplet (male)	NO	NOT DE	NOT DE	FALSE	FALSE	TRUE	FALSE	FALSE	TRUE	FALSE	FALSE	TRUE
Calico Droplet (male)	NO	NOT DE	NOT DE	FALSE	FALSE	TRUE	FALSE	FALSE	TRUE	FALSE	FALSE	TRUE
Calico Droplet (male)	NO	NOT DE	NOT DE	FALSE	FALSE	TRUE	FALSE	FALSE	TRUE	FALSE	FALSE	TRUE
Calico Droplet (male)	NO	NOT DE	NOT DE	FALSE	FALSE	TRUE	FALSE	FALSE	TRUE	FALSE	FALSE	TRUE
Calico Droplet (male)	DOWN	DOWN	NOT DE	FALSE	FALSE	TRUE	TRUE	FALSE	FALSE	TRUE	FALSE	FALSE
Calico Droplet (male)	NO	NOT DE	NOT DE	FALSE	FALSE	TRUE	FALSE	FALSE	TRUE	FALSE	FALSE	TRUE
Calico Droplet (male)	NO	NOT DE	NOT DE	FALSE	FALSE	TRUE	FALSE	FALSE	TRUE	FALSE	FALSE	TRUE
Calico Droplet (male)	NO	NOT DE	NOT DE	FALSE	FALSE	TRUE	FALSE	FALSE	TRUE	FALSE	FALSE	TRUE
Calico Droplet (male)	NO	NOT DE	NOT DE	FALSE	FALSE	TRUE	FALSE	FALSE	TRUE	FALSE	FALSE	TRUE
Calico Droplet (male)	UP	UP	NOT DE	FALSE	FALSE	TRUE	FALSE	TRUE	FALSE	FALSE	TRUE	FALSE
Calico Droplet (male)	NO	NOT DE	NOT DE	FALSE	FALSE	TRUE	FALSE	FALSE	TRUE	FALSE	FALSE	TRUE
Calico Droplet (male)	NO	NOT DE	NOT DE	FALSE	FALSE	TRUE	FALSE	FALSE	TRUE	FALSE	FALSE	TRUE
Calico Droplet (male)	NO	NOT DE	NOT DE	FALSE	FALSE	TRUE	FALSE	FALSE	TRUE	FALSE	FALSE	TRUE
Calico Droplet (male)	NO	NOT DE	NOT DE	FALSE	FALSE	TRUE	FALSE	FALSE	TRUE	FALSE	FALSE	TRUE
Calico Droplet (male)	NO	NOT DE	NOT DE	FALSE	FALSE	TRUE	FALSE	FALSE	TRUE	FALSE	FALSE	TRUE
Calico Droplet (male)	NO	NOT DE	NOT DE	FALSE	FALSE	TRUE	FALSE	FALSE	TRUE	FALSE	FALSE	TRUE
Calico Droplet (male)	NO	NOT DE	UP	FALSE	TRUE	FALSE	FALSE	FALSE	TRUE	FALSE	FALSE	TRUE
Calico Droplet (male)	NO	NOT DE	UP	FALSE	TRUE	FALSE	FALSE	FALSE	TRUE	FALSE	FALSE	TRUE
Calico Droplet (male)	NO	NOT DE	NOT DE	FALSE	FALSE	TRUE	FALSE	FALSE	TRUE	FALSE	FALSE	TRUE
Calico Droplet (male)	NO	UP	NOT DE	FALSE	FALSE	TRUE	FALSE	TRUE	FALSE	FALSE	FALSE	TRUE
Calico Droplet (male)	NO	NOT DE	NOT DE	FALSE	FALSE	TRUE	FALSE	FALSE	TRUE	FALSE	FALSE	TRUE
Calico Droplet (male)	NO	NOT DE	NOT DE	FALSE	FALSE	TRUE	FALSE	FALSE	TRUE	FALSE	FALSE	TRUE
Calico Droplet (male)	NO	NOT DE	NOT DE	FALSE	FALSE	TRUE	FALSE	FALSE	TRUE	FALSE	FALSE	TRUE
Calico Droplet (male)	NO	NOT DE	NOT DE	FALSE	FALSE	TRUE	FALSE	FALSE	TRUE	FALSE	FALSE	TRUE
Calico Droplet (male)	NO	NOT DE	NOT DE	FALSE	FALSE	TRUE	FALSE	FALSE	TRUE	FALSE	FALSE	TRUE
Calico Droplet (male)	NO	NOT DE	NOT DE	FALSE	FALSE	TRUE	FALSE	FALSE	TRUE	FALSE	FALSE	TRUE
Calico Droplet (male)	NO	NOT DE	NOT DE	FALSE	FALSE	TRUE	FALSE	FALSE	TRUE	FALSE	FALSE	TRUE
Calico Droplet (male)	NO	NOT DE	NOT DE	FALSE	FALSE	TRUE	FALSE	FALSE	TRUE	FALSE	FALSE	TRUE
Calico Droplet (male)	NO	NOT DE	NOT DE	FALSE	FALSE	TRUE	FALSE	FALSE	TRUE	FALSE	FALSE	TRUE
Calico Droplet (male)	NO	NOT DE	DOWN	TRUE	FALSE	FALSE	FALSE	FALSE	TRUE	FALSE	FALSE	TRUE
Calico Droplet (male)	NO	NOT DE	NOT DE	FALSE	FALSE	TRUE	FALSE	FALSE	TRUE	FALSE	FALSE	TRUE
Calico Droplet (male)	NO	NOT DE	NOT DE	FALSE	FALSE	TRUE	FALSE	FALSE	TRUE	FALSE	FALSE	TRUE
Calico Droplet (male)	NO	NOT DE	NOT DE	FALSE	FALSE	TRUE	FALSE	FALSE	TRUE	FALSE	FALSE	TRUE
Calico Droplet (male)	UP	NOT DE	UP	FALSE	TRUE	FALSE	FALSE	FALSE	TRUE	FALSE	TRUE	FALSE
Calico Droplet (male)	NO	NOT DE	NOT DE	FALSE	FALSE	TRUE	FALSE	FALSE	TRUE	FALSE	FALSE	TRUE
Calico Droplet (male)	NO	NOT DE	NOT DE	FALSE	FALSE	TRUE	FALSE	FALSE	TRUE	FALSE	FALSE	TRUE
Calico Droplet (male)	UP	NOT DE	UP	FALSE	TRUE	FALSE	FALSE	FALSE	TRUE	FALSE	TRUE	FALSE
Calico Droplet (male)	NO	NOT DE	NOT DE	FALSE	FALSE	TRUE	FALSE	FALSE	TRUE	FALSE	FALSE	TRUE
Calico Droplet (male)	NO	NOT DE	NOT DE	FALSE	FALSE	TRUE	FALSE	FALSE	TRUE	FALSE	FALSE	TRUE
Calico Droplet (male)	NO	NOT DE	NOT DE	FALSE	FALSE	TRUE	FALSE	FALSE	TRUE	FALSE	FALSE	TRUE
Calico Droplet (male)	NO	NOT DE	NOT DE	FALSE	FALSE	TRUE	FALSE	FALSE	TRUE	FALSE	FALSE	TRUE
Calico Droplet (male)	NO	NOT DE	NOT DE	FALSE	FALSE	TRUE	FALSE	FALSE	TRUE	FALSE	FALSE	TRUE
Calico Droplet (male)	NO	NOT DE	NOT DE	FALSE	FALSE	TRUE	FALSE	FALSE	TRUE	FALSE	FALSE	TRUE
Calico Droplet (male)	NO	NOT DE	NOT DE	FALSE	FALSE	TRUE	FALSE	FALSE	TRUE	FALSE	FALSE	TRUE
Calico Droplet (male)	NO	NOT DE	NOT DE	FALSE	FALSE	TRUE	FALSE	FALSE	TRUE	FALSE	FALSE	TRUE
Calico Droplet (male)	NO	NOT DE	NOT DE	FALSE	FALSE	TRUE	FALSE	FALSE	TRUE	FALSE	FALSE	TRUE
Calico Droplet (male)	NO	NOT DE	NOT DE	FALSE	FALSE	TRUE	FALSE	FALSE	TRUE	FALSE	FALSE	TRUE
Calico Droplet (male)	NO	NOT DE	NOT DE	FALSE	FALSE	TRUE	FALSE	FALSE	TRUE	FALSE	FALSE	TRUE
Calico Droplet (male)	NO	NOT DE	NOT DE	FALSE	FALSE	TRUE	FALSE	FALSE	TRUE	FALSE	FALSE	TRUE
Calico Droplet (male)	NO	NOT DE	NOT DE	FALSE	FALSE	TRUE	FALSE	FALSE	TRUE	FALSE	FALSE	TRUE
Calico Droplet (male)	NO	NOT DE	NOT DE	FALSE	FALSE	TRUE	FALSE	FALSE	TRUE	FALSE	FALSE	TRUE
Calico Droplet (male)	NO	NOT DE	NOT DE	FALSE	FALSE	TRUE	FALSE	FALSE	TRUE	FALSE	FALSE	TRUE
Calico Droplet (male)	NO	NOT DE	DOWN	TRUE	FALSE	FALSE	FALSE	FALSE	TRUE	FALSE	FALSE	TRUE
Calico Droplet (male)	UP	UP	NOT DE	FALSE	FALSE	TRUE	FALSE	TRUE	FALSE	FALSE	TRUE	FALSE
Calico Droplet (male)	NO	UP	NOT DE	FALSE	FALSE	TRUE	FALSE	TRUE	FALSE	FALSE	FALSE	TRUE
Calico Droplet (male)	NO	NOT DE	NOT DE	FALSE	FALSE	TRUE	FALSE	FALSE	TRUE	FALSE	FALSE	TRUE
Calico Droplet (male)	NO	NOT DE	NOT DE	FALSE	FALSE	TRUE	FALSE	FALSE	TRUE	FALSE	FALSE	TRUE
Calico Droplet (male)	NO	NOT DE	NOT DE	FALSE	FALSE	TRUE	FALSE	FALSE	TRUE	FALSE	FALSE	TRUE
Calico Droplet (male)	NO	UP	DOWN	TRUE	FALSE	FALSE	FALSE	TRUE	FALSE	FALSE	FALSE	TRUE
Calico Droplet (male)	NO	DOWN	NOT DE	FALSE	FALSE	TRUE	TRUE	FALSE	FALSE	FALSE	FALSE	TRUE
Calico Droplet (male)	NO	NOT DE	DOWN	TRUE	FALSE	FALSE	FALSE	FALSE	TRUE	FALSE	FALSE	TRUE
Calico Droplet (male)	NO	NOT DE	NOT DE	FALSE	FALSE	TRUE	FALSE	FALSE	TRUE	FALSE	FALSE	TRUE
Calico Droplet (male)	NO	NOT DE	NOT DE	FALSE	FALSE	TRUE	FALSE	FALSE	TRUE	FALSE	FALSE	TRUE
Calico Droplet (male)	NO	NOT DE	NOT DE	FALSE	FALSE	TRUE	FALSE	FALSE	TRUE	FALSE	FALSE	TRUE
Calico Droplet (male)	NO	NOT DE	NOT DE	FALSE	FALSE	TRUE	FALSE	FALSE	TRUE	FALSE	FALSE	TRUE
Calico Droplet (male)	NO	NOT DE	NOT DE	FALSE	FALSE	TRUE	FALSE	FALSE	TRUE	FALSE	FALSE	TRUE
Calico Droplet (male)	NO	NOT DE	NOT DE	FALSE	FALSE	TRUE	FALSE	FALSE	TRUE	FALSE	FALSE	TRUE
Calico Droplet (male)	UP	UP	NOT DE	FALSE	FALSE	TRUE	FALSE	TRUE	FALSE	FALSE	TRUE	FALSE
Calico Droplet (male)	NO	NOT DE	NOT DE	FALSE	FALSE	TRUE	FALSE	FALSE	TRUE	FALSE	FALSE	TRUE
Calico Droplet (male)	NO	NOT DE	DOWN	TRUE	FALSE	FALSE	FALSE	FALSE	TRUE	FALSE	FALSE	TRUE
Calico Droplet (male)	NO	NOT DE	DOWN	TRUE	FALSE	FALSE	FALSE	FALSE	TRUE	FALSE	FALSE	TRUE
Calico Droplet (male)	UP	UP	NOT DE	FALSE	FALSE	TRUE	FALSE	TRUE	FALSE	FALSE	TRUE	FALSE
Calico Droplet (male)	NO	NOT DE	NOT DE	FALSE	FALSE	TRUE	FALSE	FALSE	TRUE	FALSE	FALSE	TRUE
Calico Droplet (male)	NO	NOT DE	NOT DE	FALSE	FALSE	TRUE	FALSE	FALSE	TRUE	FALSE	FALSE	TRUE
Calico Droplet (male)	NO	NOT DE	DOWN	TRUE	FALSE	FALSE	FALSE	FALSE	TRUE	FALSE	FALSE	TRUE
Calico Droplet (male)	UP	UP	NOT DE	FALSE	FALSE	TRUE	FALSE	TRUE	FALSE	FALSE	TRUE	FALSE
Calico Droplet (male)	NO	NOT DE	NOT DE	FALSE	FALSE	TRUE	FALSE	FALSE	TRUE	FALSE	FALSE	TRUE
Calico Droplet (male)	NO	NOT DE	UP	FALSE	TRUE	FALSE	FALSE	FALSE	TRUE	FALSE	FALSE	TRUE
Calico Droplet (male)	NO	NOT DE	NOT DE	FALSE	FALSE	TRUE	FALSE	FALSE	TRUE	FALSE	FALSE	TRUE
Calico Droplet (male)	NO	NOT DE	NOT DE	FALSE	FALSE	TRUE	FALSE	FALSE	TRUE	FALSE	FALSE	TRUE
Calico Droplet (male)	NO	NOT DE	NOT DE	FALSE	FALSE	TRUE	FALSE	FALSE	TRUE	FALSE	FALSE	TRUE
Calico Droplet (male)	NO	NOT DE	NOT DE	FALSE	FALSE	TRUE	FALSE	FALSE	TRUE	FALSE	FALSE	TRUE
Calico Droplet (male)	UP	UP	NOT DE	FALSE	FALSE	TRUE	FALSE	TRUE	FALSE	FALSE	TRUE	FALSE
Calico Droplet (male)	NO	NOT DE	NOT DE	FALSE	FALSE	TRUE	FALSE	FALSE	TRUE	FALSE	FALSE	TRUE
Calico Droplet (male)	NO	NOT DE	NOT DE	FALSE	FALSE	TRUE	FALSE	FALSE	TRUE	FALSE	FALSE	TRUE
Calico Droplet (male)	NO	NOT DE	NOT DE	FALSE	FALSE	TRUE	FALSE	FALSE	TRUE	FALSE	FALSE	TRUE
Calico Droplet (male)	NO	NOT DE	NOT DE	FALSE	FALSE	TRUE	FALSE	FALSE	TRUE	FALSE	FALSE	TRUE
Calico Droplet (male)	NO	DOWN	NOT DE	FALSE	FALSE	TRUE	TRUE	FALSE	FALSE	FALSE	FALSE	TRUE
Calico Droplet (male)	NO	NOT DE	NOT DE	FALSE	FALSE	TRUE	FALSE	FALSE	TRUE	FALSE	FALSE	TRUE
Calico Droplet (male)	NO	NOT DE	UP	FALSE	TRUE	FALSE	FALSE	FALSE	TRUE	FALSE	FALSE	TRUE
Calico Droplet (male)	NO	NOT DE	NOT DE	FALSE	FALSE	TRUE	FALSE	FALSE	TRUE	FALSE	FALSE	TRUE
Calico Droplet (male)	NO	NOT DE	UP	FALSE	TRUE	FALSE	FALSE	FALSE	TRUE	FALSE	FALSE	TRUE
Calico Droplet (male)	NO	NOT DE	NOT DE	FALSE	FALSE	TRUE	FALSE	FALSE	TRUE	FALSE	FALSE	TRUE
Calico Droplet (male)	NO	NOT DE	UP	FALSE	TRUE	FALSE	FALSE	FALSE	TRUE	FALSE	FALSE	TRUE
Calico Droplet (male)	NO	NOT DE	NOT DE	FALSE	FALSE	TRUE	FALSE	FALSE	TRUE	FALSE	FALSE	TRUE
Calico Droplet (male)	NO	NOT DE	UP	FALSE	TRUE	FALSE	FALSE	FALSE	TRUE	FALSE	FALSE	TRUE
Calico Droplet (male)	NO	NOT DE	NOT DE	FALSE	FALSE	TRUE	FALSE	FALSE	TRUE	FALSE	FALSE	TRUE
Calico Droplet (male)	NO	NOT DE	UP	FALSE	TRUE	FALSE	FALSE	FALSE	TRUE	FALSE	FALSE	TRUE
Calico Droplet (male)	NO	NOT DE	NOT DE	FALSE	FALSE	TRUE	FALSE	FALSE	TRUE	FALSE	FALSE	TRUE
Calico Droplet (male)	NO	NOT DE	UP	FALSE	TRUE	FALSE	FALSE	FALSE	TRUE	FALSE	FALSE	TRUE
Calico Droplet (male)	NO	NOT DE	NOT DE	FALSE	FALSE	TRUE	FALSE	FALSE	TRUE	FALSE	FALSE	TRUE
Calico Droplet (male)	NO	NOT DE	UP	FALSE	TRUE	FALSE	FALSE	FALSE	TRUE	FALSE	FALSE	TRUE
Calico Droplet (male)	NO	NOT DE	NOT DE	FALSE	FALSE	TRUE	FALSE	FALSE	TRUE	FALSE	FALSE	TRUE
Calico Droplet (male)	NO	NOT DE	UP	FALSE	TRUE	FALSE	FALSE	FALSE	TRUE	FALSE	FALSE	TRUE
Calico Droplet (male)	NO	NOT DE	NOT DE	FALSE	FALSE	TRUE	FALSE	FALSE	TRUE	FALSE	FALSE	TRUE
Calico Droplet (male)	NO	NOT DE	NOT DE	FALSE	FALSE	TRUE	FALSE	FALSE	TRUE	FALSE	FALSE	TRUE
Calico Droplet (male)	NO	NOT DE	NOT DE	FALSE	FALSE	TRUE	FALSE	FALSE	TRUE	FALSE	FALSE	TRUE
Calico Droplet (male)	NO	NOT DE	NOT DE	FALSE	FALSE	TRUE	FALSE	FALSE	TRUE	FALSE	FALSE	TRUE
Calico Droplet (male)	UP	NOT DE	UP	FALSE	TRUE	FALSE	FALSE	FALSE	TRUE	FALSE	TRUE	FALSE
Calico Droplet (male)	NO	NOT DE	NOT DE	FALSE	FALSE	TRUE	FALSE	FALSE	TRUE	FALSE	FALSE	TRUE
Calico Droplet (male)	NO	NOT DE	NOT DE	FALSE	FALSE	TRUE	FALSE	FALSE	TRUE	FALSE	FALSE	TRUE
Calico Droplet (male)	NO	NOT DE	NOT DE	FALSE	FALSE	TRUE	FALSE	FALSE	TRUE	FALSE	FALSE	TRUE
Calico Droplet (male)	NO	NOT DE	NOT DE	FALSE	FALSE	TRUE	FALSE	FALSE	TRUE	FALSE	FALSE	TRUE
Calico Droplet (male)	NO	NOT DE	NOT DE	FALSE	FALSE	TRUE	FALSE	FALSE	TRUE	FALSE	FALSE	TRUE
Calico Droplet (male)	NO	NOT DE	UP	FALSE	TRUE	FALSE	FALSE	FALSE	TRUE	FALSE	FALSE	TRUE
Calico Droplet (male)	NO	NOT DE	NOT DE	FALSE	FALSE	TRUE	FALSE	FALSE	TRUE	FALSE	FALSE	TRUE
Calico Droplet (male)	NO	NOT DE	NOT DE	FALSE	FALSE	TRUE	FALSE	FALSE	TRUE	FALSE	FALSE	TRUE
Calico Droplet (male)	NO	NOT DE	NOT DE	FALSE	FALSE	TRUE	FALSE	FALSE	TRUE	FALSE	FALSE	TRUE
Calico Droplet (male)	NO	NOT DE	NOT DE	FALSE	FALSE	TRUE	FALSE	FALSE	TRUE	FALSE	FALSE	TRUE
Calico Droplet (male)	NO	UP	NOT DE	FALSE	FALSE	TRUE	FALSE	TRUE	FALSE	FALSE	FALSE	TRUE
Calico Droplet (male)	NO	NOT DE	NOT DE	FALSE	FALSE	TRUE	FALSE	FALSE	TRUE	FALSE	FALSE	TRUE
Calico Droplet (male)	NO	NOT DE	NOT DE	FALSE	FALSE	TRUE	FALSE	FALSE	TRUE	FALSE	FALSE	TRUE
Calico Droplet (male)	NO	NOT DE	NOT DE	FALSE	FALSE	TRUE	FALSE	FALSE	TRUE	FALSE	FALSE	TRUE
Calico Droplet (male)	NO	NOT DE	NOT DE	FALSE	FALSE	TRUE	FALSE	FALSE	TRUE	FALSE	FALSE	TRUE
Calico Droplet (male)	NO	NOT DE	NOT DE	FALSE	FALSE	TRUE	FALSE	FALSE	TRUE	FALSE	FALSE	TRUE
Calico Droplet (male)	NO	NOT DE	NOT DE	FALSE	FALSE	TRUE	FALSE	FALSE	TRUE	FALSE	FALSE	TRUE
Calico Droplet (male)	UP	UP	NOT DE	FALSE	FALSE	TRUE	FALSE	TRUE	FALSE	FALSE	TRUE	FALSE
Calico Droplet (male)	NO	NOT DE	NOT DE	FALSE	FALSE	TRUE	FALSE	FALSE	TRUE	FALSE	FALSE	TRUE
Calico Droplet (male)	NO	NOT DE	NOT DE	FALSE	FALSE	TRUE	FALSE	FALSE	TRUE	FALSE	FALSE	TRUE
Calico Droplet (male)	NO	NOT DE	NOT DE	FALSE	FALSE	TRUE	FALSE	FALSE	TRUE	FALSE	FALSE	TRUE
Calico Droplet (male)	NO	NOT DE	UP	FALSE	TRUE	FALSE	FALSE	FALSE	TRUE	FALSE	FALSE	TRUE
Calico Droplet (male)	NO	NOT DE	NOT DE	FALSE	FALSE	TRUE	FALSE	FALSE	TRUE	FALSE	FALSE	TRUE
Calico Droplet (male)	NO	NOT DE	NOT DE	FALSE	FALSE	TRUE	FALSE	FALSE	TRUE	FALSE	FALSE	TRUE
Calico Droplet (male)	NO	NOT DE	NOT DE	FALSE	FALSE	TRUE	FALSE	FALSE	TRUE	FALSE	FALSE	TRUE
Calico Droplet (male)	NO	NOT DE	NOT DE	FALSE	FALSE	TRUE	FALSE	FALSE	TRUE	FALSE	FALSE	TRUE
Calico Droplet (male)	NO	NOT DE	NOT DE	FALSE	FALSE	TRUE	FALSE	FALSE	TRUE	FALSE	FALSE	TRUE
Calico Droplet (male)	NO	NOT DE	NOT DE	FALSE	FALSE	TRUE	FALSE	FALSE	TRUE	FALSE	FALSE	TRUE
Calico Droplet (male)	NO	NOT DE	NOT DE	FALSE	FALSE	TRUE	FALSE	FALSE	TRUE	FALSE	FALSE	TRUE
Calico Droplet (male)	NO	UP	NOT DE	FALSE	FALSE	TRUE	FALSE	TRUE	FALSE	FALSE	FALSE	TRUE
Calico Droplet (male)	UP	UP	UP	FALSE	TRUE	FALSE	FALSE	TRUE	FALSE	FALSE	TRUE	FALSE
Calico Droplet (male)	NO	NOT DE	NOT DE	FALSE	FALSE	TRUE	FALSE	FALSE	TRUE	FALSE	FALSE	TRUE
Calico Droplet (male)	NO	NOT DE	NOT DE	FALSE	FALSE	TRUE	FALSE	FALSE	TRUE	FALSE	FALSE	TRUE
Calico Droplet (male)	NO	UP	NOT DE	FALSE	FALSE	TRUE	FALSE	TRUE	FALSE	FALSE	FALSE	TRUE
Calico Droplet (male)	NO	NOT DE	NOT DE	FALSE	FALSE	TRUE	FALSE	FALSE	TRUE	FALSE	FALSE	TRUE
Calico Droplet (male)	NO	NOT DE	NOT DE	FALSE	FALSE	TRUE	FALSE	FALSE	TRUE	FALSE	FALSE	TRUE
Calico Droplet (male)	UP	UP	NOT DE	FALSE	FALSE	TRUE	FALSE	TRUE	FALSE	FALSE	TRUE	FALSE
Calico Droplet (male)	NO	NOT DE	NOT DE	FALSE	FALSE	TRUE	FALSE	FALSE	TRUE	FALSE	FALSE	TRUE
Calico Droplet (male)	NO	DOWN	NOT DE	FALSE	FALSE	TRUE	TRUE	FALSE	FALSE	FALSE	FALSE	TRUE
Calico Droplet (male)	NO	NOT DE	NOT DE	FALSE	FALSE	TRUE	FALSE	FALSE	TRUE	FALSE	FALSE	TRUE
Calico Droplet (male)	NO	NOT DE	NOT DE	FALSE	FALSE	TRUE	FALSE	FALSE	TRUE	FALSE	FALSE	TRUE
Calico Droplet (male)	NO	NOT DE	NOT DE	FALSE	FALSE	TRUE	FALSE	FALSE	TRUE	FALSE	FALSE	TRUE
Calico Droplet (male)	NO	NOT DE	NOT DE	FALSE	FALSE	TRUE	FALSE	FALSE	TRUE	FALSE	FALSE	TRUE
Calico Droplet (male)	NO	NOT DE	NOT DE	FALSE	FALSE	TRUE	FALSE	FALSE	TRUE	FALSE	FALSE	TRUE
Calico Droplet (male)	NO	NOT DE	NOT DE	FALSE	FALSE	TRUE	FALSE	FALSE	TRUE	FALSE	FALSE	TRUE
Calico Droplet (male)	NO	NOT DE	NOT DE	FALSE	FALSE	TRUE	FALSE	FALSE	TRUE	FALSE	FALSE	TRUE
Calico Droplet (male)	NO	NOT DE	NOT DE	FALSE	FALSE	TRUE	FALSE	FALSE	TRUE	FALSE	FALSE	TRUE
Calico Droplet (male)	DOWN	DOWN	NOT DE	FALSE	FALSE	TRUE	TRUE	FALSE	FALSE	TRUE	FALSE	FALSE
Calico Droplet (male)	UP	NOT DE	UP	FALSE	TRUE	FALSE	FALSE	FALSE	TRUE	FALSE	TRUE	FALSE
Calico Droplet (male)	NO	NOT DE	NOT DE	FALSE	FALSE	TRUE	FALSE	FALSE	TRUE	FALSE	FALSE	TRUE
Calico Droplet (male)	NO	NOT DE	UP	FALSE	TRUE	FALSE	FALSE	FALSE	TRUE	FALSE	FALSE	TRUE
Calico Droplet (male)	NO	NOT DE	NOT DE	FALSE	FALSE	TRUE	FALSE	FALSE	TRUE	FALSE	FALSE	TRUE
Calico Droplet (male)	NO	NOT DE	NOT DE	FALSE	FALSE	TRUE	FALSE	FALSE	TRUE	FALSE	FALSE	TRUE
Calico Droplet (male)	NO	NOT DE	NOT DE	FALSE	FALSE	TRUE	FALSE	FALSE	TRUE	FALSE	FALSE	TRUE
Calico Droplet (male)	NO	NOT DE	NOT DE	FALSE	FALSE	TRUE	FALSE	FALSE	TRUE	FALSE	FALSE	TRUE
Calico Droplet (male)	NO	NOT DE	NOT DE	FALSE	FALSE	TRUE	FALSE	FALSE	TRUE	FALSE	FALSE	TRUE
Calico Droplet (male)	NO	NOT DE	NOT DE	FALSE	FALSE	TRUE	FALSE	FALSE	TRUE	FALSE	FALSE	TRUE
Calico Droplet (male)	NO	UP	NOT DE	FALSE	FALSE	TRUE	FALSE	TRUE	FALSE	FALSE	FALSE	TRUE
Calico Droplet (male)	NO	UP	NOT DE	FALSE	FALSE	TRUE	FALSE	TRUE	FALSE	FALSE	FALSE	TRUE
Calico Droplet (male)	NO	UP	NOT DE	FALSE	FALSE	TRUE	FALSE	TRUE	FALSE	FALSE	FALSE	TRUE
Calico Droplet (male)	NO	NOT DE	NOT DE	FALSE	FALSE	TRUE	FALSE	FALSE	TRUE	FALSE	FALSE	TRUE
Calico Droplet (male)	NO	NOT DE	NOT DE	FALSE	FALSE	TRUE	FALSE	FALSE	TRUE	FALSE	FALSE	TRUE
Calico Droplet (male)	NO	NOT DE	NOT DE	FALSE	FALSE	TRUE	FALSE	FALSE	TRUE	FALSE	FALSE	TRUE
Calico Droplet (male)	NO	NOT DE	NOT DE	FALSE	FALSE	TRUE	FALSE	FALSE	TRUE	FALSE	FALSE	TRUE
Calico Droplet (male)	NO	NOT DE	NOT DE	FALSE	FALSE	TRUE	FALSE	FALSE	TRUE	FALSE	FALSE	TRUE
Calico Droplet (male)	NO	NOT DE	UP	FALSE	TRUE	FALSE	FALSE	FALSE	TRUE	FALSE	FALSE	TRUE
Calico Droplet (male)	NO	NOT DE	NOT DE	FALSE	FALSE	TRUE	FALSE	FALSE	TRUE	FALSE	FALSE	TRUE
Calico Droplet (male)	NO	NOT DE	NOT DE	FALSE	FALSE	TRUE	FALSE	FALSE	TRUE	FALSE	FALSE	TRUE
Calico Droplet (male)	NO	NOT DE	NOT DE	FALSE	FALSE	TRUE	FALSE	FALSE	TRUE	FALSE	FALSE	TRUE
Calico Droplet (male)	NO	NOT DE	UP	FALSE	TRUE	FALSE	FALSE	FALSE	TRUE	FALSE	FALSE	TRUE
Calico Droplet (male)	NO	UP	NOT DE	FALSE	FALSE	TRUE	FALSE	TRUE	FALSE	FALSE	FALSE	TRUE
Calico Droplet (male)	NO	UP	NOT DE	FALSE	FALSE	TRUE	FALSE	TRUE	FALSE	FALSE	FALSE	TRUE
Calico Droplet (male)	UP	UP	NOT DE	FALSE	FALSE	TRUE	FALSE	TRUE	FALSE	FALSE	TRUE	FALSE
Calico Droplet (male)	NO	UP	NOT DE	FALSE	FALSE	TRUE	FALSE	TRUE	FALSE	FALSE	FALSE	TRUE
Calico Droplet (male)	UP	UP	NOT DE	FALSE	FALSE	TRUE	FALSE	TRUE	FALSE	FALSE	TRUE	FALSE
Calico Droplet (male)	NO	NOT DE	NOT DE	FALSE	FALSE	TRUE	FALSE	FALSE	TRUE	FALSE	FALSE	TRUE
Calico Droplet (male)	NO	NOT DE	NOT DE	FALSE	FALSE	TRUE	FALSE	FALSE	TRUE	FALSE	FALSE	TRUE
Calico Droplet (male)	NO	DOWN	UP	FALSE	TRUE	FALSE	TRUE	FALSE	FALSE	FALSE	FALSE	TRUE
Calico Droplet (male)	NO	NOT DE	NOT DE	FALSE	FALSE	TRUE	FALSE	FALSE	TRUE	FALSE	FALSE	TRUE
Calico Droplet (male)	NO	NOT DE	NOT DE	FALSE	FALSE	TRUE	FALSE	FALSE	TRUE	FALSE	FALSE	TRUE
Calico Droplet (male)	NO	NOT DE	NOT DE	FALSE	FALSE	TRUE	FALSE	FALSE	TRUE	FALSE	FALSE	TRUE
Calico Droplet (male)	NO	NOT DE	NOT DE	FALSE	FALSE	TRUE	FALSE	FALSE	TRUE	FALSE	FALSE	TRUE
Calico Droplet (male)	NO	NOT DE	NOT DE	FALSE	FALSE	TRUE	FALSE	FALSE	TRUE	FALSE	FALSE	TRUE
Calico Droplet (male)	NO	NOT DE	NOT DE	FALSE	FALSE	TRUE	FALSE	FALSE	TRUE	FALSE	FALSE	TRUE
Calico Droplet (male)	NO	NOT DE	NOT DE	FALSE	FALSE	TRUE	FALSE	FALSE	TRUE	FALSE	FALSE	TRUE
Calico Droplet (male)	NO	NOT DE	NOT DE	FALSE	FALSE	TRUE	FALSE	FALSE	TRUE	FALSE	FALSE	TRUE
Calico Droplet (male)	UP	UP	NOT DE	FALSE	FALSE	TRUE	FALSE	TRUE	FALSE	FALSE	TRUE	FALSE
Calico Droplet (male)	NO	NOT DE	NOT DE	FALSE	FALSE	TRUE	FALSE	FALSE	TRUE	FALSE	FALSE	TRUE
Calico Droplet (male)	NO	NOT DE	NOT DE	FALSE	FALSE	TRUE	FALSE	FALSE	TRUE	FALSE	FALSE	TRUE
Calico Droplet (male)	NO	NOT DE	NOT DE	FALSE	FALSE	TRUE	FALSE	FALSE	TRUE	FALSE	FALSE	TRUE
Calico Droplet (male)	NO	NOT DE	NOT DE	FALSE	FALSE	TRUE	FALSE	FALSE	TRUE	FALSE	FALSE	TRUE
Calico Droplet (male)	NO	NOT DE	NOT DE	FALSE	FALSE	TRUE	FALSE	FALSE	TRUE	FALSE	FALSE	TRUE
Calico Droplet (male)	NO	NOT DE	NOT DE	FALSE	FALSE	TRUE	FALSE	FALSE	TRUE	FALSE	FALSE	TRUE
Calico Droplet (male)	NO	NOT DE	NOT DE	FALSE	FALSE	TRUE	FALSE	FALSE	TRUE	FALSE	FALSE	TRUE
Calico Droplet (male)	NO	NOT DE	NOT DE	FALSE	FALSE	TRUE	FALSE	FALSE	TRUE	FALSE	FALSE	TRUE
Calico Droplet (male)	UP	UP	NOT DE	FALSE	FALSE	TRUE	FALSE	TRUE	FALSE	FALSE	TRUE	FALSE
Calico Droplet (male)	UP	UP	NOT DE	FALSE	FALSE	TRUE	FALSE	TRUE	FALSE	FALSE	TRUE	FALSE
Calico Droplet (male)	NO	DOWN	NOT DE	FALSE	FALSE	TRUE	TRUE	FALSE	FALSE	FALSE	FALSE	TRUE
Calico Droplet (male)	NO	DOWN	NOT DE	FALSE	FALSE	TRUE	TRUE	FALSE	FALSE	FALSE	FALSE	TRUE
Calico Droplet (male)	NO	DOWN	NOT DE	FALSE	FALSE	TRUE	TRUE	FALSE	FALSE	FALSE	FALSE	TRUE
Calico Droplet (male)	NO	NOT DE	NOT DE	FALSE	FALSE	TRUE	FALSE	FALSE	TRUE	FALSE	FALSE	TRUE
Calico Droplet (male)	NO	NOT DE	NOT DE	FALSE	FALSE	TRUE	FALSE	FALSE	TRUE	FALSE	FALSE	TRUE
Calico Droplet (male)	NO	NOT DE	NOT DE	FALSE	FALSE	TRUE	FALSE	FALSE	TRUE	FALSE	FALSE	TRUE
Calico Droplet (male)	NO	DOWN	NOT DE	FALSE	FALSE	TRUE	TRUE	FALSE	FALSE	FALSE	FALSE	TRUE
Calico Droplet (male)	NO	NOT DE	NOT DE	FALSE	FALSE	TRUE	FALSE	FALSE	TRUE	FALSE	FALSE	TRUE
Calico Droplet (male)	NO	NOT DE	NOT DE	FALSE	FALSE	TRUE	FALSE	FALSE	TRUE	FALSE	FALSE	TRUE
Calico Droplet (male)	NO	NOT DE	NOT DE	FALSE	FALSE	TRUE	FALSE	FALSE	TRUE	FALSE	FALSE	TRUE
Calico Droplet (male)	NO	NOT DE	NOT DE	FALSE	FALSE	TRUE	FALSE	FALSE	TRUE	FALSE	FALSE	TRUE
Calico Droplet (male)	NO	NOT DE	NOT DE	FALSE	FALSE	TRUE	FALSE	FALSE	TRUE	FALSE	FALSE	TRUE
Calico Droplet (male)	NO	NOT DE	NOT DE	FALSE	FALSE	TRUE	FALSE	FALSE	TRUE	FALSE	FALSE	TRUE
Calico Droplet (male)	NO	NOT DE	NOT DE	FALSE	FALSE	TRUE	FALSE	FALSE	TRUE	FALSE	FALSE	TRUE
Calico Droplet (male)	NO	NOT DE	NOT DE	FALSE	FALSE	TRUE	FALSE	FALSE	TRUE	FALSE	FALSE	TRUE
Calico Droplet (male)	NO	NOT DE	NOT DE	FALSE	FALSE	TRUE	FALSE	FALSE	TRUE	FALSE	FALSE	TRUE
Calico Droplet (male)	NO	NOT DE	NOT DE	FALSE	FALSE	TRUE	FALSE	FALSE	TRUE	FALSE	FALSE	TRUE
Calico Droplet (male)	NO	UP	NOT DE	FALSE	FALSE	TRUE	FALSE	TRUE	FALSE	FALSE	FALSE	TRUE
Calico Droplet (male)	NO	UP	NOT DE	FALSE	FALSE	TRUE	FALSE	TRUE	FALSE	FALSE	FALSE	TRUE
Calico Droplet (male)	NO	UP	NOT DE	FALSE	FALSE	TRUE	FALSE	TRUE	FALSE	FALSE	FALSE	TRUE
Calico Droplet (male)	NO	UP	NOT DE	FALSE	FALSE	TRUE	FALSE	TRUE	FALSE	FALSE	FALSE	TRUE
Calico Droplet (male)	NO	UP	NOT DE	FALSE	FALSE	TRUE	FALSE	TRUE	FALSE	FALSE	FALSE	TRUE
Calico Droplet (male)	UP	UP	NOT DE	FALSE	FALSE	TRUE	FALSE	TRUE	FALSE	FALSE	TRUE	FALSE
Calico Droplet (male)	NO	NOT DE	NOT DE	FALSE	FALSE	TRUE	FALSE	FALSE	TRUE	FALSE	FALSE	TRUE
Calico Droplet (male)	NO	NOT DE	NOT DE	FALSE	FALSE	TRUE	FALSE	FALSE	TRUE	FALSE	FALSE	TRUE
Calico Droplet (male)	NO	NOT DE	NOT DE	FALSE	FALSE	TRUE	FALSE	FALSE	TRUE	FALSE	FALSE	TRUE
Calico Droplet (male)	NO	NOT DE	NOT DE	FALSE	FALSE	TRUE	FALSE	FALSE	TRUE	FALSE	FALSE	TRUE
Calico Droplet (male)	NO	NOT DE	NOT DE	FALSE	FALSE	TRUE	FALSE	FALSE	TRUE	FALSE	FALSE	TRUE
Calico Droplet (male)	NO	NOT DE	NOT DE	FALSE	FALSE	TRUE	FALSE	FALSE	TRUE	FALSE	FALSE	TRUE
Calico Droplet (male)	NO	NOT DE	NOT DE	FALSE	FALSE	TRUE	FALSE	FALSE	TRUE	FALSE	FALSE	TRUE
Calico Droplet (male)	NO	NOT DE	NOT DE	FALSE	FALSE	TRUE	FALSE	FALSE	TRUE	FALSE	FALSE	TRUE
Calico Droplet (male)	NO	NOT DE	NOT DE	FALSE	FALSE	TRUE	FALSE	FALSE	TRUE	FALSE	FALSE	TRUE
Calico Droplet (male)	NO	NOT DE	NOT DE	FALSE	FALSE	TRUE	FALSE	FALSE	TRUE	FALSE	FALSE	TRUE
Calico Droplet (male)	NO	NOT DE	NOT DE	FALSE	FALSE	TRUE	FALSE	FALSE	TRUE	FALSE	FALSE	TRUE
Calico Droplet (male)	NO	NOT DE	NOT DE	FALSE	FALSE	TRUE	FALSE	FALSE	TRUE	FALSE	FALSE	TRUE
Calico Droplet (male)	NO	NOT DE	NOT DE	FALSE	FALSE	TRUE	FALSE	FALSE	TRUE	FALSE	FALSE	TRUE
Calico Droplet (male)	UP	UP	NOT DE	FALSE	FALSE	TRUE	FALSE	TRUE	FALSE	FALSE	TRUE	FALSE
Calico Droplet (male)	NO	UP	NOT DE	FALSE	FALSE	TRUE	FALSE	TRUE	FALSE	FALSE	FALSE	TRUE
Calico Droplet (male)	NO	UP	NOT DE	FALSE	FALSE	TRUE	FALSE	TRUE	FALSE	FALSE	FALSE	TRUE
Calico Droplet (male)	NO	UP	NOT DE	FALSE	FALSE	TRUE	FALSE	TRUE	FALSE	FALSE	FALSE	TRUE
Calico Droplet (male)	NO	UP	NOT DE	FALSE	FALSE	TRUE	FALSE	TRUE	FALSE	FALSE	FALSE	TRUE
Calico Droplet (male)	UP	UP	NOT DE	FALSE	FALSE	TRUE	FALSE	TRUE	FALSE	FALSE	TRUE	FALSE
Calico Droplet (male)	NO	UP	NOT DE	FALSE	FALSE	TRUE	FALSE	TRUE	FALSE	FALSE	FALSE	TRUE
Calico Droplet (male)	NO	NOT DE	NOT DE	FALSE	FALSE	TRUE	FALSE	FALSE	TRUE	FALSE	FALSE	TRUE
Calico Droplet (male)	NO	NOT DE	NOT DE	FALSE	FALSE	TRUE	FALSE	FALSE	TRUE	FALSE	FALSE	TRUE
Calico Droplet (male)	NO	NOT DE	NOT DE	FALSE	FALSE	TRUE	FALSE	FALSE	TRUE	FALSE	FALSE	TRUE
Calico Droplet (male)	DOWN	UP	DOWN	TRUE	FALSE	FALSE	FALSE	TRUE	FALSE	TRUE	FALSE	FALSE
Calico Droplet (male)	NO	DOWN	NOT DE	FALSE	FALSE	TRUE	TRUE	FALSE	FALSE	FALSE	FALSE	TRUE
Calico Droplet (male)	NO	NOT DE	NOT DE	FALSE	FALSE	TRUE	FALSE	FALSE	TRUE	FALSE	FALSE	TRUE
Calico Droplet (male)	NO	NOT DE	NOT DE	FALSE	FALSE	TRUE	FALSE	FALSE	TRUE	FALSE	FALSE	TRUE
Calico Droplet (male)	NO	NOT DE	NOT DE	FALSE	FALSE	TRUE	FALSE	FALSE	TRUE	FALSE	FALSE	TRUE
Calico Droplet (male)	DOWN	NOT DE	DOWN	TRUE	FALSE	FALSE	FALSE	FALSE	TRUE	TRUE	FALSE	FALSE
Calico Droplet (male)	NO	NOT DE	NOT DE	FALSE	FALSE	TRUE	FALSE	FALSE	TRUE	FALSE	FALSE	TRUE
Calico Droplet (male)	NO	NOT DE	NOT DE	FALSE	FALSE	TRUE	FALSE	FALSE	TRUE	FALSE	FALSE	TRUE
Calico Droplet (male)	NO	UP	NOT DE	FALSE	FALSE	TRUE	FALSE	TRUE	FALSE	FALSE	FALSE	TRUE
Calico Droplet (male)	NO	NOT DE	NOT DE	FALSE	FALSE	TRUE	FALSE	FALSE	TRUE	FALSE	FALSE	TRUE
Calico Droplet (male)	NO	NOT DE	NOT DE	FALSE	FALSE	TRUE	FALSE	FALSE	TRUE	FALSE	FALSE	TRUE
Calico Droplet (male)	NO	NOT DE	NOT DE	FALSE	FALSE	TRUE	FALSE	FALSE	TRUE	FALSE	FALSE	TRUE
Calico Droplet (male)	NO	NOT DE	NOT DE	FALSE	FALSE	TRUE	FALSE	FALSE	TRUE	FALSE	FALSE	TRUE
Calico Droplet (male)	NO	NOT DE	NOT DE	FALSE	FALSE	TRUE	FALSE	FALSE	TRUE	FALSE	FALSE	TRUE
Calico Droplet (male)	NO	UP	NOT DE	FALSE	FALSE	TRUE	FALSE	TRUE	FALSE	FALSE	FALSE	TRUE
Calico Droplet (male)	NO	NOT DE	NOT DE	FALSE	FALSE	TRUE	FALSE	FALSE	TRUE	FALSE	FALSE	TRUE
Calico Droplet (male)	NO	NOT DE	NOT DE	FALSE	FALSE	TRUE	FALSE	FALSE	TRUE	FALSE	FALSE	TRUE
Calico Droplet (male)	NO	NOT DE	NOT DE	FALSE	FALSE	TRUE	FALSE	FALSE	TRUE	FALSE	FALSE	TRUE
Calico Droplet (male)	NO	NOT DE	NOT DE	FALSE	FALSE	TRUE	FALSE	FALSE	TRUE	FALSE	FALSE	TRUE
Calico Droplet (male)	NO	NOT DE	NOT DE	FALSE	FALSE	TRUE	FALSE	FALSE	TRUE	FALSE	FALSE	TRUE
Calico Droplet (male)	NO	NOT DE	NOT DE	FALSE	FALSE	TRUE	FALSE	FALSE	TRUE	FALSE	FALSE	TRUE
Calico Droplet (male)	UP	UP	NOT DE	FALSE	FALSE	TRUE	FALSE	TRUE	FALSE	FALSE	TRUE	FALSE
Calico Droplet (male)	UP	UP	NOT DE	FALSE	FALSE	TRUE	FALSE	TRUE	FALSE	FALSE	TRUE	FALSE
Calico Droplet (male)	NO	NOT DE	NOT DE	FALSE	FALSE	TRUE	FALSE	FALSE	TRUE	FALSE	FALSE	TRUE
Calico Droplet (male)	NO	UP	NOT DE	FALSE	FALSE	TRUE	FALSE	TRUE	FALSE	FALSE	FALSE	TRUE
Calico Droplet (male)	NO	NOT DE	UP	FALSE	TRUE	FALSE	FALSE	FALSE	TRUE	FALSE	FALSE	TRUE
Calico Droplet (male)	NO	NOT DE	NOT DE	FALSE	FALSE	TRUE	FALSE	FALSE	TRUE	FALSE	FALSE	TRUE
Calico Droplet (male)	NO	NOT DE	NOT DE	FALSE	FALSE	TRUE	FALSE	FALSE	TRUE	FALSE	FALSE	TRUE
Calico Droplet (male)	UP	UP	NOT DE	FALSE	FALSE	TRUE	FALSE	TRUE	FALSE	FALSE	TRUE	FALSE
Calico Droplet (male)	NO	NOT DE	UP	FALSE	TRUE	FALSE	FALSE	FALSE	TRUE	FALSE	FALSE	TRUE
Calico Droplet (male)	NO	NOT DE	NOT DE	FALSE	FALSE	TRUE	FALSE	FALSE	TRUE	FALSE	FALSE	TRUE
Calico Droplet (male)	NO	NOT DE	NOT DE	FALSE	FALSE	TRUE	FALSE	FALSE	TRUE	FALSE	FALSE	TRUE
Calico Droplet (male)	NO	DOWN	NOT DE	FALSE	FALSE	TRUE	TRUE	FALSE	FALSE	FALSE	FALSE	TRUE
Calico Droplet (male)	NO	NOT DE	NOT DE	FALSE	FALSE	TRUE	FALSE	FALSE	TRUE	FALSE	FALSE	TRUE
Calico Droplet (male)	NO	NOT DE	NOT DE	FALSE	FALSE	TRUE	FALSE	FALSE	TRUE	FALSE	FALSE	TRUE
Calico Droplet (male)	NO	NOT DE	NOT DE	FALSE	FALSE	TRUE	FALSE	FALSE	TRUE	FALSE	FALSE	TRUE
Calico Droplet (male)	NO	NOT DE	NOT DE	FALSE	FALSE	TRUE	FALSE	FALSE	TRUE	FALSE	FALSE	TRUE
Calico Droplet (male)	NO	NOT DE	NOT DE	FALSE	FALSE	TRUE	FALSE	FALSE	TRUE	FALSE	FALSE	TRUE
Calico Droplet (male)	NO	NOT DE	NOT DE	FALSE	FALSE	TRUE	FALSE	FALSE	TRUE	FALSE	FALSE	TRUE
Calico Droplet (male)	NO	NOT DE	NOT DE	FALSE	FALSE	TRUE	FALSE	FALSE	TRUE	FALSE	FALSE	TRUE
Calico Droplet (male)	NO	NOT DE	NOT DE	FALSE	FALSE	TRUE	FALSE	FALSE	TRUE	FALSE	FALSE	TRUE
Calico Droplet (male)	NO	NOT DE	NOT DE	FALSE	FALSE	TRUE	FALSE	FALSE	TRUE	FALSE	FALSE	TRUE
Calico Droplet (male)	NO	NOT DE	NOT DE	FALSE	FALSE	TRUE	FALSE	FALSE	TRUE	FALSE	FALSE	TRUE
Calico Droplet (male)	NO	NOT DE	NOT DE	FALSE	FALSE	TRUE	FALSE	FALSE	TRUE	FALSE	FALSE	TRUE
Calico Droplet (male)	NO	NOT DE	NOT DE	FALSE	FALSE	TRUE	FALSE	FALSE	TRUE	FALSE	FALSE	TRUE
Calico Droplet (male)	NO	NOT DE	NOT DE	FALSE	FALSE	TRUE	FALSE	FALSE	TRUE	FALSE	FALSE	TRUE
Calico Droplet (male)	NO	NOT DE	NOT DE	FALSE	FALSE	TRUE	FALSE	FALSE	TRUE	FALSE	FALSE	TRUE
Calico Droplet (male)	NO	NOT DE	NOT DE	FALSE	FALSE	TRUE	FALSE	FALSE	TRUE	FALSE	FALSE	TRUE
Calico Droplet (male)	NO	UP	NOT DE	FALSE	FALSE	TRUE	FALSE	TRUE	FALSE	FALSE	FALSE	TRUE
Calico Droplet (male)	NO	UP	NOT DE	FALSE	FALSE	TRUE	FALSE	TRUE	FALSE	FALSE	FALSE	TRUE
Calico Droplet (male)	UP	UP	NOT DE	FALSE	FALSE	TRUE	FALSE	TRUE	FALSE	FALSE	TRUE	FALSE
Calico Droplet (male)	NO	NOT DE	NOT DE	FALSE	FALSE	TRUE	FALSE	FALSE	TRUE	FALSE	FALSE	TRUE
Calico Droplet (male)	NO	NOT DE	NOT DE	FALSE	FALSE	TRUE	FALSE	FALSE	TRUE	FALSE	FALSE	TRUE
Calico Droplet (male)	NO	NOT DE	NOT DE	FALSE	FALSE	TRUE	FALSE	FALSE	TRUE	FALSE	FALSE	TRUE
Calico Droplet (male)	NO	NOT DE	NOT DE	FALSE	FALSE	TRUE	FALSE	FALSE	TRUE	FALSE	FALSE	TRUE
Calico Droplet (male)	NO	NOT DE	NOT DE	FALSE	FALSE	TRUE	FALSE	FALSE	TRUE	FALSE	FALSE	TRUE
Calico Droplet (male)	NO	NOT DE	NOT DE	FALSE	FALSE	TRUE	FALSE	FALSE	TRUE	FALSE	FALSE	TRUE
Calico Droplet (male)	NO	NOT DE	NOT DE	FALSE	FALSE	TRUE	FALSE	FALSE	TRUE	FALSE	FALSE	TRUE
Calico Droplet (male)	NO	NOT DE	NOT DE	FALSE	FALSE	TRUE	FALSE	FALSE	TRUE	FALSE	FALSE	TRUE
Calico Droplet (male)	NO	NOT DE	NOT DE	FALSE	FALSE	TRUE	FALSE	FALSE	TRUE	FALSE	FALSE	TRUE
Calico Droplet (male)	NO	NOT DE	NOT DE	FALSE	FALSE	TRUE	FALSE	FALSE	TRUE	FALSE	FALSE	TRUE
Calico Droplet (male)	NO	NOT DE	NOT DE	FALSE	FALSE	TRUE	FALSE	FALSE	TRUE	FALSE	FALSE	TRUE
Calico Droplet (male)	NO	NOT DE	NOT DE	FALSE	FALSE	TRUE	FALSE	FALSE	TRUE	FALSE	FALSE	TRUE
Calico Droplet (male)	NO	NOT DE	UP	FALSE	TRUE	FALSE	FALSE	FALSE	TRUE	FALSE	FALSE	TRUE
Calico Droplet (male)	NO	NOT DE	NOT DE	FALSE	FALSE	TRUE	FALSE	FALSE	TRUE	FALSE	FALSE	TRUE
Calico Droplet (male)	NO	NOT DE	NOT DE	FALSE	FALSE	TRUE	FALSE	FALSE	TRUE	FALSE	FALSE	TRUE
Calico Droplet (male)	NO	UP	NOT DE	FALSE	FALSE	TRUE	FALSE	TRUE	FALSE	FALSE	FALSE	TRUE
Calico Droplet (male)	NO	NOT DE	NOT DE	FALSE	FALSE	TRUE	FALSE	FALSE	TRUE	FALSE	FALSE	TRUE
Calico Droplet (male)	NO	NOT DE	NOT DE	FALSE	FALSE	TRUE	FALSE	FALSE	TRUE	FALSE	FALSE	TRUE
Calico Droplet (male)	NO	NOT DE	NOT DE	FALSE	FALSE	TRUE	FALSE	FALSE	TRUE	FALSE	FALSE	TRUE
Calico Droplet (male)	NO	NOT DE	NOT DE	FALSE	FALSE	TRUE	FALSE	FALSE	TRUE	FALSE	FALSE	TRUE
Calico Droplet (male)	NO	UP	NOT DE	FALSE	FALSE	TRUE	FALSE	TRUE	FALSE	FALSE	FALSE	TRUE
Calico Droplet (male)	NO	NOT DE	NOT DE	FALSE	FALSE	TRUE	FALSE	FALSE	TRUE	FALSE	FALSE	TRUE
Calico Droplet (male)	NO	NOT DE	NOT DE	FALSE	FALSE	TRUE	FALSE	FALSE	TRUE	FALSE	FALSE	TRUE
Calico Droplet (male)	NO	DOWN	NOT DE	FALSE	FALSE	TRUE	TRUE	FALSE	FALSE	FALSE	FALSE	TRUE
Calico Droplet (male)	NO	NOT DE	NOT DE	FALSE	FALSE	TRUE	FALSE	FALSE	TRUE	FALSE	FALSE	TRUE
Calico Droplet (male)	NO	NOT DE	NOT DE	FALSE	FALSE	TRUE	FALSE	FALSE	TRUE	FALSE	FALSE	TRUE
Calico Droplet (male)	NO	DOWN	NOT DE	FALSE	FALSE	TRUE	TRUE	FALSE	FALSE	FALSE	FALSE	TRUE
Calico Droplet (male)	NO	NOT DE	NOT DE	FALSE	FALSE	TRUE	FALSE	FALSE	TRUE	FALSE	FALSE	TRUE
Calico Droplet (male)	NO	NOT DE	NOT DE	FALSE	FALSE	TRUE	FALSE	FALSE	TRUE	FALSE	FALSE	TRUE
Calico Droplet (male)	NO	NOT DE	NOT DE	FALSE	FALSE	TRUE	FALSE	FALSE	TRUE	FALSE	FALSE	TRUE
Calico Droplet (male)	NO	NOT DE	NOT DE	FALSE	FALSE	TRUE	FALSE	FALSE	TRUE	FALSE	FALSE	TRUE
Calico Droplet (male)	DOWN	DOWN	NOT DE	FALSE	FALSE	TRUE	TRUE	FALSE	FALSE	TRUE	FALSE	FALSE
Calico Droplet (male)	NO	NOT DE	NOT DE	FALSE	FALSE	TRUE	FALSE	FALSE	TRUE	FALSE	FALSE	TRUE
Calico Droplet (male)	NO	NOT DE	NOT DE	FALSE	FALSE	TRUE	FALSE	FALSE	TRUE	FALSE	FALSE	TRUE
Calico Droplet (male)	NO	NOT DE	NOT DE	FALSE	FALSE	TRUE	FALSE	FALSE	TRUE	FALSE	FALSE	TRUE
Calico Droplet (male)	NO	NOT DE	NOT DE	FALSE	FALSE	TRUE	FALSE	FALSE	TRUE	FALSE	FALSE	TRUE
Calico Droplet (male)	NO	NOT DE	NOT DE	FALSE	FALSE	TRUE	FALSE	FALSE	TRUE	FALSE	FALSE	TRUE
Calico Droplet (male)	NO	NOT DE	NOT DE	FALSE	FALSE	TRUE	FALSE	FALSE	TRUE	FALSE	FALSE	TRUE
Calico Droplet (male)	NO	NOT DE	NOT DE	FALSE	FALSE	TRUE	FALSE	FALSE	TRUE	FALSE	FALSE	TRUE
Calico Droplet (male)	NO	UP	NOT DE	FALSE	FALSE	TRUE	FALSE	TRUE	FALSE	FALSE	FALSE	TRUE
Calico Droplet (male)	NO	UP	NOT DE	FALSE	FALSE	TRUE	FALSE	TRUE	FALSE	FALSE	FALSE	TRUE
Calico Droplet (male)	NO	NOT DE	NOT DE	FALSE	FALSE	TRUE	FALSE	FALSE	TRUE	FALSE	FALSE	TRUE
Calico Droplet (male)	NO	NOT DE	NOT DE	FALSE	FALSE	TRUE	FALSE	FALSE	TRUE	FALSE	FALSE	TRUE
Calico Droplet (male)	NO	NOT DE	NOT DE	FALSE	FALSE	TRUE	FALSE	FALSE	TRUE	FALSE	FALSE	TRUE
Calico Droplet (male)	NO	UP	NOT DE	FALSE	FALSE	TRUE	FALSE	TRUE	FALSE	FALSE	FALSE	TRUE
Calico Droplet (male)	NO	NOT DE	NOT DE	FALSE	FALSE	TRUE	FALSE	FALSE	TRUE	FALSE	FALSE	TRUE
Calico Droplet (male)	NO	NOT DE	NOT DE	FALSE	FALSE	TRUE	FALSE	FALSE	TRUE	FALSE	FALSE	TRUE
Calico Droplet (male)	NO	NOT DE	NOT DE	FALSE	FALSE	TRUE	FALSE	FALSE	TRUE	FALSE	FALSE	TRUE
Calico Droplet (male)	NO	NOT DE	NOT DE	FALSE	FALSE	TRUE	FALSE	FALSE	TRUE	FALSE	FALSE	TRUE
Calico Droplet (male)	NO	NOT DE	NOT DE	FALSE	FALSE	TRUE	FALSE	FALSE	TRUE	FALSE	FALSE	TRUE
Calico Droplet (male)	NO	UP	NOT DE	FALSE	FALSE	TRUE	FALSE	TRUE	FALSE	FALSE	FALSE	TRUE
Calico Droplet (male)	NO	NOT DE	NOT DE	FALSE	FALSE	TRUE	FALSE	FALSE	TRUE	FALSE	FALSE	TRUE
Calico Droplet (male)	UP	NOT DE	UP	FALSE	TRUE	FALSE	FALSE	FALSE	TRUE	FALSE	TRUE	FALSE
Calico Droplet (male)	NO	NOT DE	NOT DE	FALSE	FALSE	TRUE	FALSE	FALSE	TRUE	FALSE	FALSE	TRUE
Calico Droplet (male)	NO	NOT DE	NOT DE	FALSE	FALSE	TRUE	FALSE	FALSE	TRUE	FALSE	FALSE	TRUE
Calico Droplet (male)	NO	NOT DE	NOT DE	FALSE	FALSE	TRUE	FALSE	FALSE	TRUE	FALSE	FALSE	TRUE
Calico Droplet (male)	NO	UP	NOT DE	FALSE	FALSE	TRUE	FALSE	TRUE	FALSE	FALSE	FALSE	TRUE
Calico Droplet (male)	NO	NOT DE	NOT DE	FALSE	FALSE	TRUE	FALSE	FALSE	TRUE	FALSE	FALSE	TRUE
Calico Droplet (male)	NO	NOT DE	NOT DE	FALSE	FALSE	TRUE	FALSE	FALSE	TRUE	FALSE	FALSE	TRUE
Calico Droplet (male)	NO	NOT DE	NOT DE	FALSE	FALSE	TRUE	FALSE	FALSE	TRUE	FALSE	FALSE	TRUE
Calico Droplet (male)	NO	NOT DE	NOT DE	FALSE	FALSE	TRUE	FALSE	FALSE	TRUE	FALSE	FALSE	TRUE
Calico Droplet (male)	NO	NOT DE	NOT DE	FALSE	FALSE	TRUE	FALSE	FALSE	TRUE	FALSE	FALSE	TRUE
Calico Droplet (male)	NO	NOT DE	NOT DE	FALSE	FALSE	TRUE	FALSE	FALSE	TRUE	FALSE	FALSE	TRUE
Calico Droplet (male)	NO	UP	NOT DE	FALSE	FALSE	TRUE	FALSE	TRUE	FALSE	FALSE	FALSE	TRUE
Calico Droplet (male)	NO	NOT DE	NOT DE	FALSE	FALSE	TRUE	FALSE	FALSE	TRUE	FALSE	FALSE	TRUE
Calico Droplet (male)	NO	NOT DE	NOT DE	FALSE	FALSE	TRUE	FALSE	FALSE	TRUE	FALSE	FALSE	TRUE
Calico Droplet (male)	NO	NOT DE	NOT DE	FALSE	FALSE	TRUE	FALSE	FALSE	TRUE	FALSE	FALSE	TRUE
Calico Droplet (male)	NO	NOT DE	NOT DE	FALSE	FALSE	TRUE	FALSE	FALSE	TRUE	FALSE	FALSE	TRUE
Calico Droplet (male)	NO	NOT DE	NOT DE	FALSE	FALSE	TRUE	FALSE	FALSE	TRUE	FALSE	FALSE	TRUE
Calico Droplet (male)	NO	NOT DE	NOT DE	FALSE	FALSE	TRUE	FALSE	FALSE	TRUE	FALSE	FALSE	TRUE
Calico Droplet (male)	NO	NOT DE	DOWN	TRUE	FALSE	FALSE	FALSE	FALSE	TRUE	FALSE	FALSE	TRUE
Calico Droplet (male)	NO	NOT DE	NOT DE	FALSE	FALSE	TRUE	FALSE	FALSE	TRUE	FALSE	FALSE	TRUE
Calico Droplet (male)	NO	DOWN	NOT DE	FALSE	FALSE	TRUE	TRUE	FALSE	FALSE	FALSE	FALSE	TRUE
Calico Droplet (male)	NO	NOT DE	NOT DE	FALSE	FALSE	TRUE	FALSE	FALSE	TRUE	FALSE	FALSE	TRUE
Calico Droplet (male)	NO	NOT DE	NOT DE	FALSE	FALSE	TRUE	FALSE	FALSE	TRUE	FALSE	FALSE	TRUE
Calico Droplet (male)	NO	NOT DE	NOT DE	FALSE	FALSE	TRUE	FALSE	FALSE	TRUE	FALSE	FALSE	TRUE
Calico Droplet (male)	NO	NOT DE	NOT DE	FALSE	FALSE	TRUE	FALSE	FALSE	TRUE	FALSE	FALSE	TRUE
Calico Droplet (male)	NO	NOT DE	NOT DE	FALSE	FALSE	TRUE	FALSE	FALSE	TRUE	FALSE	FALSE	TRUE
Calico Droplet (male)	NO	NOT DE	NOT DE	FALSE	FALSE	TRUE	FALSE	FALSE	TRUE	FALSE	FALSE	TRUE
Calico Droplet (male)	NO	NOT DE	NOT DE	FALSE	FALSE	TRUE	FALSE	FALSE	TRUE	FALSE	FALSE	TRUE
Calico Droplet (male)	NO	NOT DE	NOT DE	FALSE	FALSE	TRUE	FALSE	FALSE	TRUE	FALSE	FALSE	TRUE
Calico Droplet (male)	NO	NOT DE	NOT DE	FALSE	FALSE	TRUE	FALSE	FALSE	TRUE	FALSE	FALSE	TRUE
Calico Droplet (male)	NO	NOT DE	NOT DE	FALSE	FALSE	TRUE	FALSE	FALSE	TRUE	FALSE	FALSE	TRUE
Calico Droplet (male)	NO	NOT DE	NOT DE	FALSE	FALSE	TRUE	FALSE	FALSE	TRUE	FALSE	FALSE	TRUE
Calico Droplet (male)	NO	NOT DE	NOT DE	FALSE	FALSE	TRUE	FALSE	FALSE	TRUE	FALSE	FALSE	TRUE
Calico Droplet (male)	NO	NOT DE	NOT DE	FALSE	FALSE	TRUE	FALSE	FALSE	TRUE	FALSE	FALSE	TRUE
Calico Droplet (male)	NO	NOT DE	NOT DE	FALSE	FALSE	TRUE	FALSE	FALSE	TRUE	FALSE	FALSE	TRUE
Calico Droplet (male)	NO	UP	NOT DE	FALSE	FALSE	TRUE	FALSE	TRUE	FALSE	FALSE	FALSE	TRUE
Calico Droplet (male)	NO	NOT DE	NOT DE	FALSE	FALSE	TRUE	FALSE	FALSE	TRUE	FALSE	FALSE	TRUE
Calico Droplet (male)	NO	UP	NOT DE	FALSE	FALSE	TRUE	FALSE	TRUE	FALSE	FALSE	FALSE	TRUE
Calico Droplet (male)	DOWN	NOT DE	NOT DE	FALSE	FALSE	TRUE	FALSE	FALSE	TRUE	TRUE	FALSE	FALSE
Calico Droplet (male)	NO	UP	NOT DE	FALSE	FALSE	TRUE	FALSE	TRUE	FALSE	FALSE	FALSE	TRUE
Calico Droplet (male)	NO	NOT DE	NOT DE	FALSE	FALSE	TRUE	FALSE	FALSE	TRUE	FALSE	FALSE	TRUE
Calico Droplet (male)	NO	NOT DE	NOT DE	FALSE	FALSE	TRUE	FALSE	FALSE	TRUE	FALSE	FALSE	TRUE
Calico Droplet (male)	NO	NOT DE	NOT DE	FALSE	FALSE	TRUE	FALSE	FALSE	TRUE	FALSE	FALSE	TRUE
Calico Droplet (male)	NO	NOT DE	NOT DE	FALSE	FALSE	TRUE	FALSE	FALSE	TRUE	FALSE	FALSE	TRUE
Calico Droplet (male)	NO	NOT DE	NOT DE	FALSE	FALSE	TRUE	FALSE	FALSE	TRUE	FALSE	FALSE	TRUE
Calico Droplet (male)	NO	NOT DE	NOT DE	FALSE	FALSE	TRUE	FALSE	FALSE	TRUE	FALSE	FALSE	TRUE
Calico Droplet (male)	NO	NOT DE	NOT DE	FALSE	FALSE	TRUE	FALSE	FALSE	TRUE	FALSE	FALSE	TRUE
Calico Droplet (male)	NO	NOT DE	NOT DE	FALSE	FALSE	TRUE	FALSE	FALSE	TRUE	FALSE	FALSE	TRUE
Calico Droplet (male)	NO	NOT DE	NOT DE	FALSE	FALSE	TRUE	FALSE	FALSE	TRUE	FALSE	FALSE	TRUE
Calico Droplet (male)	NO	NOT DE	NOT DE	FALSE	FALSE	TRUE	FALSE	FALSE	TRUE	FALSE	FALSE	TRUE
Calico Droplet (male)	NO	NOT DE	NOT DE	FALSE	FALSE	TRUE	FALSE	FALSE	TRUE	FALSE	FALSE	TRUE
Calico Droplet (male)	NO	NOT DE	NOT DE	FALSE	FALSE	TRUE	FALSE	FALSE	TRUE	FALSE	FALSE	TRUE
Calico Droplet (male)	NO	NOT DE	NOT DE	FALSE	FALSE	TRUE	FALSE	FALSE	TRUE	FALSE	FALSE	TRUE
Calico Droplet (male)	NO	NOT DE	NOT DE	FALSE	FALSE	TRUE	FALSE	FALSE	TRUE	FALSE	FALSE	TRUE
Calico Droplet (male)	NO	NOT DE	NOT DE	FALSE	FALSE	TRUE	FALSE	FALSE	TRUE	FALSE	FALSE	TRUE
Calico Droplet (male)	NO	NOT DE	NOT DE	FALSE	FALSE	TRUE	FALSE	FALSE	TRUE	FALSE	FALSE	TRUE
Calico Droplet (male)	NO	UP	NOT DE	FALSE	FALSE	TRUE	FALSE	TRUE	FALSE	FALSE	FALSE	TRUE
Calico Droplet (male)	NO	UP	NOT DE	FALSE	FALSE	TRUE	FALSE	TRUE	FALSE	FALSE	FALSE	TRUE
Calico Droplet (male)	NO	NOT DE	NOT DE	FALSE	FALSE	TRUE	FALSE	FALSE	TRUE	FALSE	FALSE	TRUE
Calico Droplet (male)	NO	NOT DE	NOT DE	FALSE	FALSE	TRUE	FALSE	FALSE	TRUE	FALSE	FALSE	TRUE
Calico Droplet (male)	UP	NOT DE	UP	FALSE	TRUE	FALSE	FALSE	FALSE	TRUE	FALSE	TRUE	FALSE
Calico Droplet (male)	UP	UP	NOT DE	FALSE	FALSE	TRUE	FALSE	TRUE	FALSE	FALSE	TRUE	FALSE
Calico Droplet (male)	NO	NOT DE	NOT DE	FALSE	FALSE	TRUE	FALSE	FALSE	TRUE	FALSE	FALSE	TRUE
Calico Droplet (male)	NO	DOWN	NOT DE	FALSE	FALSE	TRUE	TRUE	FALSE	FALSE	FALSE	FALSE	TRUE
Calico Droplet (male)	NO	NOT DE	NOT DE	FALSE	FALSE	TRUE	FALSE	FALSE	TRUE	FALSE	FALSE	TRUE
Calico Droplet (male)	NO	NOT DE	NOT DE	FALSE	FALSE	TRUE	FALSE	FALSE	TRUE	FALSE	FALSE	TRUE
Calico Droplet (male)	NO	NOT DE	NOT DE	FALSE	FALSE	TRUE	FALSE	FALSE	TRUE	FALSE	FALSE	TRUE
Calico Droplet (male)	NO	NOT DE	NOT DE	FALSE	FALSE	TRUE	FALSE	FALSE	TRUE	FALSE	FALSE	TRUE
Calico Droplet (male)	DOWN	DOWN	NOT DE	FALSE	FALSE	TRUE	TRUE	FALSE	FALSE	TRUE	FALSE	FALSE
Calico Droplet (male)	NO	NOT DE	NOT DE	FALSE	FALSE	TRUE	FALSE	FALSE	TRUE	FALSE	FALSE	TRUE
Calico Droplet (male)	NO	NOT DE	NOT DE	FALSE	FALSE	TRUE	FALSE	FALSE	TRUE	FALSE	FALSE	TRUE
Calico Droplet (male)	NO	NOT DE	NOT DE	FALSE	FALSE	TRUE	FALSE	FALSE	TRUE	FALSE	FALSE	TRUE
Calico Droplet (male)	NO	NOT DE	NOT DE	FALSE	FALSE	TRUE	FALSE	FALSE	TRUE	FALSE	FALSE	TRUE
Calico Droplet (male)	NO	NOT DE	NOT DE	FALSE	FALSE	TRUE	FALSE	FALSE	TRUE	FALSE	FALSE	TRUE
Calico Droplet (male)	NO	NOT DE	NOT DE	FALSE	FALSE	TRUE	FALSE	FALSE	TRUE	FALSE	FALSE	TRUE
Calico Droplet (male)	NO	NOT DE	NOT DE	FALSE	FALSE	TRUE	FALSE	FALSE	TRUE	FALSE	FALSE	TRUE
Calico Droplet (male)	DOWN	DOWN	NOT DE	FALSE	FALSE	TRUE	TRUE	FALSE	FALSE	TRUE	FALSE	FALSE
Calico Droplet (male)	NO	NOT DE	NOT DE	FALSE	FALSE	TRUE	FALSE	FALSE	TRUE	FALSE	FALSE	TRUE
Calico Droplet (male)	NO	NOT DE	NOT DE	FALSE	FALSE	TRUE	FALSE	FALSE	TRUE	FALSE	FALSE	TRUE
Calico Droplet (male)	NO	NOT DE	NOT DE	FALSE	FALSE	TRUE	FALSE	FALSE	TRUE	FALSE	FALSE	TRUE
Calico Droplet (male)	NO	NOT DE	NOT DE	FALSE	FALSE	TRUE	FALSE	FALSE	TRUE	FALSE	FALSE	TRUE
Calico Droplet (male)	NO	NOT DE	NOT DE	FALSE	FALSE	TRUE	FALSE	FALSE	TRUE	FALSE	FALSE	TRUE
Calico Droplet (male)	NO	NOT DE	NOT DE	FALSE	FALSE	TRUE	FALSE	FALSE	TRUE	FALSE	FALSE	TRUE
Calico Droplet (male)	NO	NOT DE	DOWN	TRUE	FALSE	FALSE	FALSE	FALSE	TRUE	FALSE	FALSE	TRUE
Calico Droplet (male)	NO	NOT DE	NOT DE	FALSE	FALSE	TRUE	FALSE	FALSE	TRUE	FALSE	FALSE	TRUE
Calico Droplet (male)	NO	NOT DE	NOT DE	FALSE	FALSE	TRUE	FALSE	FALSE	TRUE	FALSE	FALSE	TRUE
Calico Droplet (male)	NO	NOT DE	NOT DE	FALSE	FALSE	TRUE	FALSE	FALSE	TRUE	FALSE	FALSE	TRUE
Calico Droplet (male)	NO	NOT DE	NOT DE	FALSE	FALSE	TRUE	FALSE	FALSE	TRUE	FALSE	FALSE	TRUE
Calico Droplet (male)	NO	NOT DE	NOT DE	FALSE	FALSE	TRUE	FALSE	FALSE	TRUE	FALSE	FALSE	TRUE
Calico Droplet (male)	NO	UP	NOT DE	FALSE	FALSE	TRUE	FALSE	TRUE	FALSE	FALSE	FALSE	TRUE
Calico Droplet (male)	NO	UP	NOT DE	FALSE	FALSE	TRUE	FALSE	TRUE	FALSE	FALSE	FALSE	TRUE
Calico Droplet (male)	NO	UP	NOT DE	FALSE	FALSE	TRUE	FALSE	TRUE	FALSE	FALSE	FALSE	TRUE
Calico Droplet (male)	NO	NOT DE	UP	FALSE	TRUE	FALSE	FALSE	FALSE	TRUE	FALSE	FALSE	TRUE
Calico Droplet (male)	NO	NOT DE	UP	FALSE	TRUE	FALSE	FALSE	FALSE	TRUE	FALSE	FALSE	TRUE
Calico Droplet (male)	NO	NOT DE	NOT DE	FALSE	FALSE	TRUE	FALSE	FALSE	TRUE	FALSE	FALSE	TRUE
Calico Droplet (male)	UP	UP	NOT DE	FALSE	FALSE	TRUE	FALSE	TRUE	FALSE	FALSE	TRUE	FALSE
Calico Droplet (male)	NO	NOT DE	NOT DE	FALSE	FALSE	TRUE	FALSE	FALSE	TRUE	FALSE	FALSE	TRUE
Calico Droplet (male)	NO	NOT DE	NOT DE	FALSE	FALSE	TRUE	FALSE	FALSE	TRUE	FALSE	FALSE	TRUE
Calico Droplet (male)	NO	NOT DE	NOT DE	FALSE	FALSE	TRUE	FALSE	FALSE	TRUE	FALSE	FALSE	TRUE
Calico Droplet (male)	NO	NOT DE	NOT DE	FALSE	FALSE	TRUE	FALSE	FALSE	TRUE	FALSE	FALSE	TRUE
Calico Droplet (male)	NO	NOT DE	NOT DE	FALSE	FALSE	TRUE	FALSE	FALSE	TRUE	FALSE	FALSE	TRUE
Calico Droplet (male)	NO	NOT DE	NOT DE	FALSE	FALSE	TRUE	FALSE	FALSE	TRUE	FALSE	FALSE	TRUE
Calico Droplet (male)	NO	NOT DE	NOT DE	FALSE	FALSE	TRUE	FALSE	FALSE	TRUE	FALSE	FALSE	TRUE
Calico Droplet (male)	NO	NOT DE	NOT DE	FALSE	FALSE	TRUE	FALSE	FALSE	TRUE	FALSE	FALSE	TRUE
Calico Droplet (male)	NO	NOT DE	NOT DE	FALSE	FALSE	TRUE	FALSE	FALSE	TRUE	FALSE	FALSE	TRUE
Calico Droplet (male)	NO	NOT DE	NOT DE	FALSE	FALSE	TRUE	FALSE	FALSE	TRUE	FALSE	FALSE	TRUE
Calico Droplet (male)	NO	NOT DE	NOT DE	FALSE	FALSE	TRUE	FALSE	FALSE	TRUE	FALSE	FALSE	TRUE
Calico Droplet (male)	NO	NOT DE	NOT DE	FALSE	FALSE	TRUE	FALSE	FALSE	TRUE	FALSE	FALSE	TRUE
Calico Droplet (male)	NO	NOT DE	NOT DE	FALSE	FALSE	TRUE	FALSE	FALSE	TRUE	FALSE	FALSE	TRUE
Calico Droplet (male)	NO	NOT DE	NOT DE	FALSE	FALSE	TRUE	FALSE	FALSE	TRUE	FALSE	FALSE	TRUE
Calico Droplet (male)	NO	NOT DE	NOT DE	FALSE	FALSE	TRUE	FALSE	FALSE	TRUE	FALSE	FALSE	TRUE
Calico Droplet (male)	NO	UP	NOT DE	FALSE	FALSE	TRUE	FALSE	TRUE	FALSE	FALSE	FALSE	TRUE
Calico Droplet (male)	NO	UP	NOT DE	FALSE	FALSE	TRUE	FALSE	TRUE	FALSE	FALSE	FALSE	TRUE
Calico Droplet (male)	NO	NOT DE	NOT DE	FALSE	FALSE	TRUE	FALSE	FALSE	TRUE	FALSE	FALSE	TRUE
Calico Droplet (male)	NO	NOT DE	NOT DE	FALSE	FALSE	TRUE	FALSE	FALSE	TRUE	FALSE	FALSE	TRUE
Calico Droplet (male)	NO	NOT DE	NOT DE	FALSE	FALSE	TRUE	FALSE	FALSE	TRUE	FALSE	FALSE	TRUE
Calico Droplet (male)	NO	NOT DE	NOT DE	FALSE	FALSE	TRUE	FALSE	FALSE	TRUE	FALSE	FALSE	TRUE
Calico Droplet (male)	NO	NOT DE	NOT DE	FALSE	FALSE	TRUE	FALSE	FALSE	TRUE	FALSE	FALSE	TRUE
Calico Droplet (male)	NO	NOT DE	NOT DE	FALSE	FALSE	TRUE	FALSE	FALSE	TRUE	FALSE	FALSE	TRUE
Calico Droplet (male)	NO	NOT DE	NOT DE	FALSE	FALSE	TRUE	FALSE	FALSE	TRUE	FALSE	FALSE	TRUE
Calico Droplet (male)	NO	NOT DE	NOT DE	FALSE	FALSE	TRUE	FALSE	FALSE	TRUE	FALSE	FALSE	TRUE
Calico Droplet (male)	NO	NOT DE	NOT DE	FALSE	FALSE	TRUE	FALSE	FALSE	TRUE	FALSE	FALSE	TRUE
Calico Droplet (male)	NO	NOT DE	NOT DE	FALSE	FALSE	TRUE	FALSE	FALSE	TRUE	FALSE	FALSE	TRUE
Calico Droplet (male)	UP	UP	NOT DE	FALSE	FALSE	TRUE	FALSE	TRUE	FALSE	FALSE	TRUE	FALSE
Calico Droplet (male)	NO	UP	UP	FALSE	TRUE	FALSE	FALSE	TRUE	FALSE	FALSE	FALSE	TRUE
Calico Droplet (male)	UP	UP	NOT DE	FALSE	FALSE	TRUE	FALSE	TRUE	FALSE	FALSE	TRUE	FALSE
Calico Droplet (male)	NO	NOT DE	UP	FALSE	TRUE	FALSE	FALSE	FALSE	TRUE	FALSE	FALSE	TRUE
Calico Droplet (male)	NO	NOT DE	NOT DE	FALSE	FALSE	TRUE	FALSE	FALSE	TRUE	FALSE	FALSE	TRUE
Calico Droplet (male)	NO	UP	NOT DE	FALSE	FALSE	TRUE	FALSE	TRUE	FALSE	FALSE	FALSE	TRUE
Calico Droplet (male)	NO	NOT DE	NOT DE	FALSE	FALSE	TRUE	FALSE	FALSE	TRUE	FALSE	FALSE	TRUE
Calico Droplet (male)	NO	NOT DE	NOT DE	FALSE	FALSE	TRUE	FALSE	FALSE	TRUE	FALSE	FALSE	TRUE
Calico Droplet (male)	UP	UP	NOT DE	FALSE	FALSE	TRUE	FALSE	TRUE	FALSE	FALSE	TRUE	FALSE
Calico Droplet (male)	UP	UP	NOT DE	FALSE	FALSE	TRUE	FALSE	TRUE	FALSE	FALSE	TRUE	FALSE
Calico Droplet (male)	NO	NOT DE	NOT DE	FALSE	FALSE	TRUE	FALSE	FALSE	TRUE	FALSE	FALSE	TRUE
Calico Droplet (male)	NO	NOT DE	NOT DE	FALSE	FALSE	TRUE	FALSE	FALSE	TRUE	FALSE	FALSE	TRUE
Calico Droplet (male)	NO	NOT DE	NOT DE	FALSE	FALSE	TRUE	FALSE	FALSE	TRUE	FALSE	FALSE	TRUE
Calico Droplet (male)	UP	NOT DE	NOT DE	FALSE	FALSE	TRUE	FALSE	FALSE	TRUE	FALSE	TRUE	FALSE
Calico Droplet (male)	NO	NOT DE	NOT DE	FALSE	FALSE	TRUE	FALSE	FALSE	TRUE	FALSE	FALSE	TRUE
Calico Droplet (male)	NO	NOT DE	NOT DE	FALSE	FALSE	TRUE	FALSE	FALSE	TRUE	FALSE	FALSE	TRUE
Calico Droplet (male)	NO	NOT DE	NOT DE	FALSE	FALSE	TRUE	FALSE	FALSE	TRUE	FALSE	FALSE	TRUE
Calico Droplet (male)	UP	NOT DE	UP	FALSE	TRUE	FALSE	FALSE	FALSE	TRUE	FALSE	TRUE	FALSE
Calico Droplet (male)	NO	NOT DE	NOT DE	FALSE	FALSE	TRUE	FALSE	FALSE	TRUE	FALSE	FALSE	TRUE
Calico Droplet (male)	NO	NOT DE	NOT DE	FALSE	FALSE	TRUE	FALSE	FALSE	TRUE	FALSE	FALSE	TRUE
Calico Droplet (male)	NO	NOT DE	UP	FALSE	TRUE	FALSE	FALSE	FALSE	TRUE	FALSE	FALSE	TRUE
Calico Droplet (male)	NO	NOT DE	UP	FALSE	TRUE	FALSE	FALSE	FALSE	TRUE	FALSE	FALSE	TRUE
Calico Droplet (male)	NO	NOT DE	NOT DE	FALSE	FALSE	TRUE	FALSE	FALSE	TRUE	FALSE	FALSE	TRUE
Calico Droplet (male)	NO	NOT DE	NOT DE	FALSE	FALSE	TRUE	FALSE	FALSE	TRUE	FALSE	FALSE	TRUE
Calico Droplet (male)	NO	NOT DE	NOT DE	FALSE	FALSE	TRUE	FALSE	FALSE	TRUE	FALSE	FALSE	TRUE
Calico Droplet (male)	NO	NOT DE	NOT DE	FALSE	FALSE	TRUE	FALSE	FALSE	TRUE	FALSE	FALSE	TRUE
Calico Droplet (male)	NO	NOT DE	NOT DE	FALSE	FALSE	TRUE	FALSE	FALSE	TRUE	FALSE	FALSE	TRUE
Calico Droplet (male)	NO	NOT DE	NOT DE	FALSE	FALSE	TRUE	FALSE	FALSE	TRUE	FALSE	FALSE	TRUE
Calico Droplet (male)	NO	UP	NOT DE	FALSE	FALSE	TRUE	FALSE	TRUE	FALSE	FALSE	FALSE	TRUE
Calico Droplet (male)	NO	UP	NOT DE	FALSE	FALSE	TRUE	FALSE	TRUE	FALSE	FALSE	FALSE	TRUE
Calico Droplet (male)	NO	UP	NOT DE	FALSE	FALSE	TRUE	FALSE	TRUE	FALSE	FALSE	FALSE	TRUE
Calico Droplet (male)	NO	NOT DE	NOT DE	FALSE	FALSE	TRUE	FALSE	FALSE	TRUE	FALSE	FALSE	TRUE
Calico Droplet (male)	NO	NOT DE	NOT DE	FALSE	FALSE	TRUE	FALSE	FALSE	TRUE	FALSE	FALSE	TRUE
Calico Droplet (male)	NO	NOT DE	NOT DE	FALSE	FALSE	TRUE	FALSE	FALSE	TRUE	FALSE	FALSE	TRUE
Calico Droplet (male)	NO	NOT DE	NOT DE	FALSE	FALSE	TRUE	FALSE	FALSE	TRUE	FALSE	FALSE	TRUE
Calico Droplet (male)	NO	NOT DE	NOT DE	FALSE	FALSE	TRUE	FALSE	FALSE	TRUE	FALSE	FALSE	TRUE
Calico Droplet (male)	NO	NOT DE	UP	FALSE	TRUE	FALSE	FALSE	FALSE	TRUE	FALSE	FALSE	TRUE
Calico Droplet (male)	NO	NOT DE	NOT DE	FALSE	FALSE	TRUE	FALSE	FALSE	TRUE	FALSE	FALSE	TRUE
Calico Droplet (male)	NO	NOT DE	NOT DE	FALSE	FALSE	TRUE	FALSE	FALSE	TRUE	FALSE	FALSE	TRUE
Calico Droplet (male)	NO	NOT DE	UP	FALSE	TRUE	FALSE	FALSE	FALSE	TRUE	FALSE	FALSE	TRUE
Calico Droplet (male)	NO	NOT DE	UP	FALSE	TRUE	FALSE	FALSE	FALSE	TRUE	FALSE	FALSE	TRUE
Calico Droplet (male)	NO	UP	NOT DE	FALSE	FALSE	TRUE	FALSE	TRUE	FALSE	FALSE	FALSE	TRUE
Calico Droplet (male)	NO	NOT DE	NOT DE	FALSE	FALSE	TRUE	FALSE	FALSE	TRUE	FALSE	FALSE	TRUE
Calico Droplet (male)	NO	NOT DE	NOT DE	FALSE	FALSE	TRUE	FALSE	FALSE	TRUE	FALSE	FALSE	TRUE
Calico Droplet (male)	NO	NOT DE	NOT DE	FALSE	FALSE	TRUE	FALSE	FALSE	TRUE	FALSE	FALSE	TRUE
Calico Droplet (male)	NO	NOT DE	NOT DE	FALSE	FALSE	TRUE	FALSE	FALSE	TRUE	FALSE	FALSE	TRUE
Calico Droplet (male)	NO	NOT DE	NOT DE	FALSE	FALSE	TRUE	FALSE	FALSE	TRUE	FALSE	FALSE	TRUE
Calico Droplet (male)	NO	NOT DE	NOT DE	FALSE	FALSE	TRUE	FALSE	FALSE	TRUE	FALSE	FALSE	TRUE
Calico Droplet (male)	NO	NOT DE	NOT DE	FALSE	FALSE	TRUE	FALSE	FALSE	TRUE	FALSE	FALSE	TRUE
Calico Droplet (male)	NO	NOT DE	NOT DE	FALSE	FALSE	TRUE	FALSE	FALSE	TRUE	FALSE	FALSE	TRUE
Calico Droplet (male)	NO	NOT DE	NOT DE	FALSE	FALSE	TRUE	FALSE	FALSE	TRUE	FALSE	FALSE	TRUE
Calico Droplet (male)	NO	NOT DE	NOT DE	FALSE	FALSE	TRUE	FALSE	FALSE	TRUE	FALSE	FALSE	TRUE
Calico Droplet (male)	NO	NOT DE	NOT DE	FALSE	FALSE	TRUE	FALSE	FALSE	TRUE	FALSE	FALSE	TRUE
Calico Droplet (male)	NO	NOT DE	NOT DE	FALSE	FALSE	TRUE	FALSE	FALSE	TRUE	FALSE	FALSE	TRUE
Calico Droplet (male)	NO	NOT DE	NOT DE	FALSE	FALSE	TRUE	FALSE	FALSE	TRUE	FALSE	FALSE	TRUE
Calico Droplet (male)	NO	NOT DE	NOT DE	FALSE	FALSE	TRUE	FALSE	FALSE	TRUE	FALSE	FALSE	TRUE
Calico Droplet (male)	NO	NOT DE	NOT DE	FALSE	FALSE	TRUE	FALSE	FALSE	TRUE	FALSE	FALSE	TRUE
Calico Droplet (male)	NO	NOT DE	NOT DE	FALSE	FALSE	TRUE	FALSE	FALSE	TRUE	FALSE	FALSE	TRUE
Calico Droplet (male)	NO	NOT DE	UP	FALSE	TRUE	FALSE	FALSE	FALSE	TRUE	FALSE	FALSE	TRUE
Calico Droplet (male)	NO	NOT DE	NOT DE	FALSE	FALSE	TRUE	FALSE	FALSE	TRUE	FALSE	FALSE	TRUE
Calico Droplet (male)	NO	NOT DE	UP	FALSE	TRUE	FALSE	FALSE	FALSE	TRUE	FALSE	FALSE	TRUE
Calico Droplet (male)	NO	NOT DE	UP	FALSE	TRUE	FALSE	FALSE	FALSE	TRUE	FALSE	FALSE	TRUE
Calico Droplet (male)	NO	NOT DE	NOT DE	FALSE	FALSE	TRUE	FALSE	FALSE	TRUE	FALSE	FALSE	TRUE
Calico Droplet (male)	NO	NOT DE	NOT DE	FALSE	FALSE	TRUE	FALSE	FALSE	TRUE	FALSE	FALSE	TRUE
Calico Droplet (male)	NO	NOT DE	NOT DE	FALSE	FALSE	TRUE	FALSE	FALSE	TRUE	FALSE	FALSE	TRUE
Calico Droplet (male)	NO	NOT DE	DOWN	TRUE	FALSE	FALSE	FALSE	FALSE	TRUE	FALSE	FALSE	TRUE
Calico Droplet (male)	NO	NOT DE	NOT DE	FALSE	FALSE	TRUE	FALSE	FALSE	TRUE	FALSE	FALSE	TRUE
Calico Droplet (male)	NO	NOT DE	NOT DE	FALSE	FALSE	TRUE	FALSE	FALSE	TRUE	FALSE	FALSE	TRUE
Calico Droplet (male)	NO	NOT DE	NOT DE	FALSE	FALSE	TRUE	FALSE	FALSE	TRUE	FALSE	FALSE	TRUE
Calico Droplet (male)	NO	NOT DE	NOT DE	FALSE	FALSE	TRUE	FALSE	FALSE	TRUE	FALSE	FALSE	TRUE
Calico Droplet (male)	NO	NOT DE	NOT DE	FALSE	FALSE	TRUE	FALSE	FALSE	TRUE	FALSE	FALSE	TRUE
Calico Droplet (male)	NO	UP	NOT DE	FALSE	FALSE	TRUE	FALSE	TRUE	FALSE	FALSE	FALSE	TRUE
Calico Droplet (male)	NO	NOT DE	NOT DE	FALSE	FALSE	TRUE	FALSE	FALSE	TRUE	FALSE	FALSE	TRUE
Calico Droplet (male)	NO	NOT DE	NOT DE	FALSE	FALSE	TRUE	FALSE	FALSE	TRUE	FALSE	FALSE	TRUE
Calico Droplet (male)	NO	NOT DE	UP	FALSE	TRUE	FALSE	FALSE	FALSE	TRUE	FALSE	FALSE	TRUE
Calico Droplet (male)	NO	NOT DE	NOT DE	FALSE	FALSE	TRUE	FALSE	FALSE	TRUE	FALSE	FALSE	TRUE
Calico Droplet (male)	NO	NOT DE	NOT DE	FALSE	FALSE	TRUE	FALSE	FALSE	TRUE	FALSE	FALSE	TRUE
Calico Droplet (male)	NO	NOT DE	NOT DE	FALSE	FALSE	TRUE	FALSE	FALSE	TRUE	FALSE	FALSE	TRUE
Calico Droplet (male)	NO	NOT DE	NOT DE	FALSE	FALSE	TRUE	FALSE	FALSE	TRUE	FALSE	FALSE	TRUE
Calico Droplet (male)	NO	NOT DE	NOT DE	FALSE	FALSE	TRUE	FALSE	FALSE	TRUE	FALSE	FALSE	TRUE
Calico Droplet (male)	NO	NOT DE	NOT DE	FALSE	FALSE	TRUE	FALSE	FALSE	TRUE	FALSE	FALSE	TRUE
Calico Droplet (male)	NO	NOT DE	NOT DE	FALSE	FALSE	TRUE	FALSE	FALSE	TRUE	FALSE	FALSE	TRUE
Calico Droplet (male)	NO	NOT DE	NOT DE	FALSE	FALSE	TRUE	FALSE	FALSE	TRUE	FALSE	FALSE	TRUE
Calico Droplet (male)	NO	NOT DE	DOWN	TRUE	FALSE	FALSE	FALSE	FALSE	TRUE	FALSE	FALSE	TRUE
Calico Droplet (male)	NO	DOWN	NOT DE	FALSE	FALSE	TRUE	TRUE	FALSE	FALSE	FALSE	FALSE	TRUE
Calico Droplet (male)	DOWN	DOWN	NOT DE	FALSE	FALSE	TRUE	TRUE	FALSE	FALSE	TRUE	FALSE	FALSE
Calico Droplet (male)	NO	DOWN	NOT DE	FALSE	FALSE	TRUE	TRUE	FALSE	FALSE	FALSE	FALSE	TRUE
Calico Droplet (male)	NO	NOT DE	NOT DE	FALSE	FALSE	TRUE	FALSE	FALSE	TRUE	FALSE	FALSE	TRUE
Calico Droplet (male)	NO	NOT DE	NOT DE	FALSE	FALSE	TRUE	FALSE	FALSE	TRUE	FALSE	FALSE	TRUE
Calico Droplet (male)	NO	NOT DE	NOT DE	FALSE	FALSE	TRUE	FALSE	FALSE	TRUE	FALSE	FALSE	TRUE
Calico Droplet (male)	NO	NOT DE	NOT DE	FALSE	FALSE	TRUE	FALSE	FALSE	TRUE	FALSE	FALSE	TRUE
Calico Droplet (male)	NO	NOT DE	NOT DE	FALSE	FALSE	TRUE	FALSE	FALSE	TRUE	FALSE	FALSE	TRUE
Calico Droplet (male)	NO	NOT DE	UP	FALSE	TRUE	FALSE	FALSE	FALSE	TRUE	FALSE	FALSE	TRUE
Calico Droplet (male)	NO	NOT DE	NOT DE	FALSE	FALSE	TRUE	FALSE	FALSE	TRUE	FALSE	FALSE	TRUE
Calico Droplet (male)	NO	NOT DE	NOT DE	FALSE	FALSE	TRUE	FALSE	FALSE	TRUE	FALSE	FALSE	TRUE
Calico Droplet (male)	NO	NOT DE	NOT DE	FALSE	FALSE	TRUE	FALSE	FALSE	TRUE	FALSE	FALSE	TRUE
Calico Droplet (male)	NO	NOT DE	NOT DE	FALSE	FALSE	TRUE	FALSE	FALSE	TRUE	FALSE	FALSE	TRUE
Calico Droplet (male)	NO	NOT DE	NOT DE	FALSE	FALSE	TRUE	FALSE	FALSE	TRUE	FALSE	FALSE	TRUE
Calico Droplet (male)	NO	NOT DE	NOT DE	FALSE	FALSE	TRUE	FALSE	FALSE	TRUE	FALSE	FALSE	TRUE
Calico Droplet (male)	NO	NOT DE	NOT DE	FALSE	FALSE	TRUE	FALSE	FALSE	TRUE	FALSE	FALSE	TRUE
Calico Droplet (male)	NO	NOT DE	NOT DE	FALSE	FALSE	TRUE	FALSE	FALSE	TRUE	FALSE	FALSE	TRUE
Calico Droplet (male)	NO	NOT DE	NOT DE	FALSE	FALSE	TRUE	FALSE	FALSE	TRUE	FALSE	FALSE	TRUE
Calico Droplet (male)	NO	NOT DE	NOT DE	FALSE	FALSE	TRUE	FALSE	FALSE	TRUE	FALSE	FALSE	TRUE
Calico Droplet (male)	NO	NOT DE	NOT DE	FALSE	FALSE	TRUE	FALSE	FALSE	TRUE	FALSE	FALSE	TRUE
Calico Droplet (male)	NO	NOT DE	NOT DE	FALSE	FALSE	TRUE	FALSE	FALSE	TRUE	FALSE	FALSE	TRUE
Calico Droplet (male)	UP	NOT DE	NOT DE	FALSE	FALSE	TRUE	FALSE	FALSE	TRUE	FALSE	TRUE	FALSE
Calico Droplet (male)	NO	NOT DE	NOT DE	FALSE	FALSE	TRUE	FALSE	FALSE	TRUE	FALSE	FALSE	TRUE
Calico Droplet (male)	NO	NOT DE	NOT DE	FALSE	FALSE	TRUE	FALSE	FALSE	TRUE	FALSE	FALSE	TRUE
Calico Droplet (male)	NO	NOT DE	NOT DE	FALSE	FALSE	TRUE	FALSE	FALSE	TRUE	FALSE	FALSE	TRUE
Calico Droplet (male)	NO	NOT DE	NOT DE	FALSE	FALSE	TRUE	FALSE	FALSE	TRUE	FALSE	FALSE	TRUE
Calico Droplet (male)	NO	NOT DE	NOT DE	FALSE	FALSE	TRUE	FALSE	FALSE	TRUE	FALSE	FALSE	TRUE
Calico Droplet (male)	NO	NOT DE	NOT DE	FALSE	FALSE	TRUE	FALSE	FALSE	TRUE	FALSE	FALSE	TRUE
Calico Droplet (male)	NO	NOT DE	NOT DE	FALSE	FALSE	TRUE	FALSE	FALSE	TRUE	FALSE	FALSE	TRUE
Calico Droplet (male)	UP	NOT DE	UP	FALSE	TRUE	FALSE	FALSE	FALSE	TRUE	FALSE	TRUE	FALSE
Calico Droplet (male)	UP	NOT DE	UP	FALSE	TRUE	FALSE	FALSE	FALSE	TRUE	FALSE	TRUE	FALSE
Calico Droplet (male)	NO	NOT DE	NOT DE	FALSE	FALSE	TRUE	FALSE	FALSE	TRUE	FALSE	FALSE	TRUE
Calico Droplet (male)	NO	NOT DE	NOT DE	FALSE	FALSE	TRUE	FALSE	FALSE	TRUE	FALSE	FALSE	TRUE
Calico Droplet (male)	NO	NOT DE	UP	FALSE	TRUE	FALSE	FALSE	FALSE	TRUE	FALSE	FALSE	TRUE
Calico Droplet (male)	UP	NOT DE	UP	FALSE	TRUE	FALSE	FALSE	FALSE	TRUE	FALSE	TRUE	FALSE
Calico Droplet (male)	UP	NOT DE	UP	FALSE	TRUE	FALSE	FALSE	FALSE	TRUE	FALSE	TRUE	FALSE
Calico Droplet (male)	UP	NOT DE	UP	FALSE	TRUE	FALSE	FALSE	FALSE	TRUE	FALSE	TRUE	FALSE
Calico Droplet (male)	NO	NOT DE	NOT DE	FALSE	FALSE	TRUE	FALSE	FALSE	TRUE	FALSE	FALSE	TRUE
Calico Droplet (male)	NO	NOT DE	UP	FALSE	TRUE	FALSE	FALSE	FALSE	TRUE	FALSE	FALSE	TRUE
Calico Droplet (male)	NO	NOT DE	NOT DE	FALSE	FALSE	TRUE	FALSE	FALSE	TRUE	FALSE	FALSE	TRUE
Calico Droplet (male)	NO	NOT DE	UP	FALSE	TRUE	FALSE	FALSE	FALSE	TRUE	FALSE	FALSE	TRUE
Calico Droplet (male)	UP	UP	NOT DE	FALSE	FALSE	TRUE	FALSE	TRUE	FALSE	FALSE	TRUE	FALSE
Calico Droplet (male)	UP	UP	UP	FALSE	TRUE	FALSE	FALSE	TRUE	FALSE	FALSE	TRUE	FALSE
Calico Droplet (male)	NO	NOT DE	NOT DE	FALSE	FALSE	TRUE	FALSE	FALSE	TRUE	FALSE	FALSE	TRUE
Calico Droplet (male)	NO	NOT DE	UP	FALSE	TRUE	FALSE	FALSE	FALSE	TRUE	FALSE	FALSE	TRUE
Calico Droplet (male)	NO	NOT DE	NOT DE	FALSE	FALSE	TRUE	FALSE	FALSE	TRUE	FALSE	FALSE	TRUE
Calico Droplet (male)	NO	NOT DE	NOT DE	FALSE	FALSE	TRUE	FALSE	FALSE	TRUE	FALSE	FALSE	TRUE
Calico Droplet (male)	NO	NOT DE	NOT DE	FALSE	FALSE	TRUE	FALSE	FALSE	TRUE	FALSE	FALSE	TRUE
Calico Droplet (male)	NO	NOT DE	NOT DE	FALSE	FALSE	TRUE	FALSE	FALSE	TRUE	FALSE	FALSE	TRUE
Calico Droplet (male)	UP	NOT DE	NOT DE	FALSE	FALSE	TRUE	FALSE	FALSE	TRUE	FALSE	TRUE	FALSE
Calico Droplet (male)	NO	NOT DE	NOT DE	FALSE	FALSE	TRUE	FALSE	FALSE	TRUE	FALSE	FALSE	TRUE
Calico Droplet (male)	NO	NOT DE	NOT DE	FALSE	FALSE	TRUE	FALSE	FALSE	TRUE	FALSE	FALSE	TRUE
Calico Droplet (male)	NO	UP	NOT DE	FALSE	FALSE	TRUE	FALSE	TRUE	FALSE	FALSE	FALSE	TRUE
Calico Droplet (male)	NO	UP	NOT DE	FALSE	FALSE	TRUE	FALSE	TRUE	FALSE	FALSE	FALSE	TRUE
Calico Droplet (male)	NO	UP	NOT DE	FALSE	FALSE	TRUE	FALSE	TRUE	FALSE	FALSE	FALSE	TRUE
Calico Droplet (male)	NO	NOT DE	NOT DE	FALSE	FALSE	TRUE	FALSE	FALSE	TRUE	FALSE	FALSE	TRUE
Calico Droplet (male)	NO	NOT DE	NOT DE	FALSE	FALSE	TRUE	FALSE	FALSE	TRUE	FALSE	FALSE	TRUE
Calico Droplet (male)	NO	NOT DE	NOT DE	FALSE	FALSE	TRUE	FALSE	FALSE	TRUE	FALSE	FALSE	TRUE
Calico Droplet (male)	NO	NOT DE	NOT DE	FALSE	FALSE	TRUE	FALSE	FALSE	TRUE	FALSE	FALSE	TRUE
Calico Droplet (male)	NO	NOT DE	NOT DE	FALSE	FALSE	TRUE	FALSE	FALSE	TRUE	FALSE	FALSE	TRUE
Calico Droplet (male)	UP	NOT DE	NOT DE	FALSE	FALSE	TRUE	FALSE	FALSE	TRUE	FALSE	TRUE	FALSE
Calico Droplet (male)	NO	NOT DE	NOT DE	FALSE	FALSE	TRUE	FALSE	FALSE	TRUE	FALSE	FALSE	TRUE
Calico Droplet (male)	NO	NOT DE	NOT DE	FALSE	FALSE	TRUE	FALSE	FALSE	TRUE	FALSE	FALSE	TRUE
Calico Droplet (male)	NO	NOT DE	NOT DE	FALSE	FALSE	TRUE	FALSE	FALSE	TRUE	FALSE	FALSE	TRUE
Calico Droplet (male)	NO	NOT DE	NOT DE	FALSE	FALSE	TRUE	FALSE	FALSE	TRUE	FALSE	FALSE	TRUE
Calico Droplet (male)	UP	NOT DE	UP	FALSE	TRUE	FALSE	FALSE	FALSE	TRUE	FALSE	TRUE	FALSE
Calico Droplet (male)	NO	NOT DE	NOT DE	FALSE	FALSE	TRUE	FALSE	FALSE	TRUE	FALSE	FALSE	TRUE
Calico Droplet (male)	NO	NOT DE	NOT DE	FALSE	FALSE	TRUE	FALSE	FALSE	TRUE	FALSE	FALSE	TRUE
Calico Droplet (male)	NO	NOT DE	NOT DE	FALSE	FALSE	TRUE	FALSE	FALSE	TRUE	FALSE	FALSE	TRUE
Calico Droplet (male)	NO	NOT DE	NOT DE	FALSE	FALSE	TRUE	FALSE	FALSE	TRUE	FALSE	FALSE	TRUE
Calico Droplet (male)	NO	NOT DE	NOT DE	FALSE	FALSE	TRUE	FALSE	FALSE	TRUE	FALSE	FALSE	TRUE
Calico Droplet (male)	NO	NOT DE	NOT DE	FALSE	FALSE	TRUE	FALSE	FALSE	TRUE	FALSE	FALSE	TRUE
Calico Droplet (male)	UP	NOT DE	UP	FALSE	TRUE	FALSE	FALSE	FALSE	TRUE	FALSE	TRUE	FALSE
Calico Droplet (male)	NO	NOT DE	NOT DE	FALSE	FALSE	TRUE	FALSE	FALSE	TRUE	FALSE	FALSE	TRUE
Calico Droplet (male)	NO	NOT DE	NOT DE	FALSE	FALSE	TRUE	FALSE	FALSE	TRUE	FALSE	FALSE	TRUE
Calico Droplet (male)	DOWN	DOWN	NOT DE	FALSE	FALSE	TRUE	TRUE	FALSE	FALSE	TRUE	FALSE	FALSE
Calico Droplet (male)	DOWN	DOWN	NOT DE	FALSE	FALSE	TRUE	TRUE	FALSE	FALSE	TRUE	FALSE	FALSE
Calico Droplet (male)	NO	NOT DE	NOT DE	FALSE	FALSE	TRUE	FALSE	FALSE	TRUE	FALSE	FALSE	TRUE
Calico Droplet (male)	NO	NOT DE	NOT DE	FALSE	FALSE	TRUE	FALSE	FALSE	TRUE	FALSE	FALSE	TRUE
Calico Droplet (male)	NO	NOT DE	NOT DE	FALSE	FALSE	TRUE	FALSE	FALSE	TRUE	FALSE	FALSE	TRUE
Calico Droplet (male)	NO	NOT DE	NOT DE	FALSE	FALSE	TRUE	FALSE	FALSE	TRUE	FALSE	FALSE	TRUE
Calico Droplet (male)	NO	NOT DE	NOT DE	FALSE	FALSE	TRUE	FALSE	FALSE	TRUE	FALSE	FALSE	TRUE
Calico Droplet (male)	NO	NOT DE	NOT DE	FALSE	FALSE	TRUE	FALSE	FALSE	TRUE	FALSE	FALSE	TRUE
Calico Droplet (male)	NO	NOT DE	NOT DE	FALSE	FALSE	TRUE	FALSE	FALSE	TRUE	FALSE	FALSE	TRUE
Calico Droplet (male)	NO	NOT DE	NOT DE	FALSE	FALSE	TRUE	FALSE	FALSE	TRUE	FALSE	FALSE	TRUE
Calico Droplet (male)	NO	NOT DE	NOT DE	FALSE	FALSE	TRUE	FALSE	FALSE	TRUE	FALSE	FALSE	TRUE
Calico Droplet (male)	NO	NOT DE	NOT DE	FALSE	FALSE	TRUE	FALSE	FALSE	TRUE	FALSE	FALSE	TRUE
Calico Droplet (male)	NO	NOT DE	NOT DE	FALSE	FALSE	TRUE	FALSE	FALSE	TRUE	FALSE	FALSE	TRUE
Calico Droplet (male)	NO	NOT DE	NOT DE	FALSE	FALSE	TRUE	FALSE	FALSE	TRUE	FALSE	FALSE	TRUE
Calico Droplet (male)	NO	NOT DE	NOT DE	FALSE	FALSE	TRUE	FALSE	FALSE	TRUE	FALSE	FALSE	TRUE
Calico Droplet (male)	NO	NOT DE	NOT DE	FALSE	FALSE	TRUE	FALSE	FALSE	TRUE	FALSE	FALSE	TRUE
Calico Droplet (male)	NO	NOT DE	NOT DE	FALSE	FALSE	TRUE	FALSE	FALSE	TRUE	FALSE	FALSE	TRUE
Calico Droplet (male)	NO	NOT DE	NOT DE	FALSE	FALSE	TRUE	FALSE	FALSE	TRUE	FALSE	FALSE	TRUE
Calico Droplet (male)	NO	NOT DE	NOT DE	FALSE	FALSE	TRUE	FALSE	FALSE	TRUE	FALSE	FALSE	TRUE
Calico Droplet (male)	NO	NOT DE	UP	FALSE	TRUE	FALSE	FALSE	FALSE	TRUE	FALSE	FALSE	TRUE
Calico Droplet (male)	NO	NOT DE	NOT DE	FALSE	FALSE	TRUE	FALSE	FALSE	TRUE	FALSE	FALSE	TRUE
Calico Droplet (male)	NO	NOT DE	UP	FALSE	TRUE	FALSE	FALSE	FALSE	TRUE	FALSE	FALSE	TRUE
Calico Droplet (male)	NO	NOT DE	NOT DE	FALSE	FALSE	TRUE	FALSE	FALSE	TRUE	FALSE	FALSE	TRUE
Calico Droplet (male)	NO	NOT DE	NOT DE	FALSE	FALSE	TRUE	FALSE	FALSE	TRUE	FALSE	FALSE	TRUE
Calico Droplet (male)	NO	NOT DE	NOT DE	FALSE	FALSE	TRUE	FALSE	FALSE	TRUE	FALSE	FALSE	TRUE
Calico Droplet (male)	NO	NOT DE	NOT DE	FALSE	FALSE	TRUE	FALSE	FALSE	TRUE	FALSE	FALSE	TRUE
Calico Droplet (male)	NO	NOT DE	NOT DE	FALSE	FALSE	TRUE	FALSE	FALSE	TRUE	FALSE	FALSE	TRUE
Calico Droplet (male)	NO	NOT DE	NOT DE	FALSE	FALSE	TRUE	FALSE	FALSE	TRUE	FALSE	FALSE	TRUE
Calico Droplet (male)	NO	NOT DE	NOT DE	FALSE	FALSE	TRUE	FALSE	FALSE	TRUE	FALSE	FALSE	TRUE
Calico Droplet (male)	NO	NOT DE	NOT DE	FALSE	FALSE	TRUE	FALSE	FALSE	TRUE	FALSE	FALSE	TRUE
Calico Droplet (male)	NO	NOT DE	UP	FALSE	TRUE	FALSE	FALSE	FALSE	TRUE	FALSE	FALSE	TRUE
Calico Droplet (male)	NO	NOT DE	NOT DE	FALSE	FALSE	TRUE	FALSE	FALSE	TRUE	FALSE	FALSE	TRUE
Calico Droplet (male)	NO	NOT DE	NOT DE	FALSE	FALSE	TRUE	FALSE	FALSE	TRUE	FALSE	FALSE	TRUE
Calico Droplet (male)	NO	NOT DE	NOT DE	FALSE	FALSE	TRUE	FALSE	FALSE	TRUE	FALSE	FALSE	TRUE
Calico Droplet (male)	NO	NOT DE	NOT DE	FALSE	FALSE	TRUE	FALSE	FALSE	TRUE	FALSE	FALSE	TRUE
Calico Droplet (male)	NO	NOT DE	NOT DE	FALSE	FALSE	TRUE	FALSE	FALSE	TRUE	FALSE	FALSE	TRUE
Calico Droplet (male)	NO	NOT DE	NOT DE	FALSE	FALSE	TRUE	FALSE	FALSE	TRUE	FALSE	FALSE	TRUE
Calico Droplet (male)	NO	NOT DE	NOT DE	FALSE	FALSE	TRUE	FALSE	FALSE	TRUE	FALSE	FALSE	TRUE
Calico Droplet (male)	UP	NOT DE	NOT DE	FALSE	FALSE	TRUE	FALSE	FALSE	TRUE	FALSE	TRUE	FALSE
Calico Droplet (male)	UP	NOT DE	NOT DE	FALSE	FALSE	TRUE	FALSE	FALSE	TRUE	FALSE	TRUE	FALSE
Calico Droplet (male)	NO	NOT DE	NOT DE	FALSE	FALSE	TRUE	FALSE	FALSE	TRUE	FALSE	FALSE	TRUE
Calico Droplet (male)	UP	NOT DE	UP	FALSE	TRUE	FALSE	FALSE	FALSE	TRUE	FALSE	TRUE	FALSE
Calico Droplet (male)	NO	NOT DE	NOT DE	FALSE	FALSE	TRUE	FALSE	FALSE	TRUE	FALSE	FALSE	TRUE
Calico Droplet (male)	NO	NOT DE	NOT DE	FALSE	FALSE	TRUE	FALSE	FALSE	TRUE	FALSE	FALSE	TRUE
Calico Droplet (male)	NO	NOT DE	NOT DE	FALSE	FALSE	TRUE	FALSE	FALSE	TRUE	FALSE	FALSE	TRUE
Calico Droplet (male)	NO	NOT DE	NOT DE	FALSE	FALSE	TRUE	FALSE	FALSE	TRUE	FALSE	FALSE	TRUE
Calico Droplet (male)	NO	NOT DE	NOT DE	FALSE	FALSE	TRUE	FALSE	FALSE	TRUE	FALSE	FALSE	TRUE
Calico Droplet (male)	NO	NOT DE	NOT DE	FALSE	FALSE	TRUE	FALSE	FALSE	TRUE	FALSE	FALSE	TRUE
Calico Droplet (male)	NO	NOT DE	NOT DE	FALSE	FALSE	TRUE	FALSE	FALSE	TRUE	FALSE	FALSE	TRUE
Calico Droplet (male)	NO	NOT DE	NOT DE	FALSE	FALSE	TRUE	FALSE	FALSE	TRUE	FALSE	FALSE	TRUE
Calico Droplet (male)	NO	NOT DE	NOT DE	FALSE	FALSE	TRUE	FALSE	FALSE	TRUE	FALSE	FALSE	TRUE
Calico Droplet (male)	NO	NOT DE	NOT DE	FALSE	FALSE	TRUE	FALSE	FALSE	TRUE	FALSE	FALSE	TRUE
Calico Droplet (male)	NO	NOT DE	NOT DE	FALSE	FALSE	TRUE	FALSE	FALSE	TRUE	FALSE	FALSE	TRUE
Calico Droplet (male)	NO	NOT DE	NOT DE	FALSE	FALSE	TRUE	FALSE	FALSE	TRUE	FALSE	FALSE	TRUE
Calico Droplet (male)	NO	NOT DE	NOT DE	FALSE	FALSE	TRUE	FALSE	FALSE	TRUE	FALSE	FALSE	TRUE
Calico Droplet (male)	NO	NOT DE	NOT DE	FALSE	FALSE	TRUE	FALSE	FALSE	TRUE	FALSE	FALSE	TRUE
Calico Droplet (male)	NO	NOT DE	NOT DE	FALSE	FALSE	TRUE	FALSE	FALSE	TRUE	FALSE	FALSE	TRUE
Calico Droplet (male)	NO	NOT DE	NOT DE	FALSE	FALSE	TRUE	FALSE	FALSE	TRUE	FALSE	FALSE	TRUE
Calico Droplet (male)	NO	NOT DE	NOT DE	FALSE	FALSE	TRUE	FALSE	FALSE	TRUE	FALSE	FALSE	TRUE
Calico Droplet (male)	NO	NOT DE	UP	FALSE	TRUE	FALSE	FALSE	FALSE	TRUE	FALSE	FALSE	TRUE
Calico Droplet (male)	NO	NOT DE	NOT DE	FALSE	FALSE	TRUE	FALSE	FALSE	TRUE	FALSE	FALSE	TRUE
Calico Droplet (male)	NO	DOWN	NOT DE	FALSE	FALSE	TRUE	TRUE	FALSE	FALSE	FALSE	FALSE	TRUE
Calico Droplet (male)	DOWN	DOWN	NOT DE	FALSE	FALSE	TRUE	TRUE	FALSE	FALSE	TRUE	FALSE	FALSE
Calico Droplet (male)	UP	NOT DE	UP	FALSE	TRUE	FALSE	FALSE	FALSE	TRUE	FALSE	TRUE	FALSE
Calico Droplet (male)	NO	NOT DE	NOT DE	FALSE	FALSE	TRUE	FALSE	FALSE	TRUE	FALSE	FALSE	TRUE
Calico Droplet (male)	NO	NOT DE	NOT DE	FALSE	FALSE	TRUE	FALSE	FALSE	TRUE	FALSE	FALSE	TRUE
Calico Droplet (male)	NO	NOT DE	NOT DE	FALSE	FALSE	TRUE	FALSE	FALSE	TRUE	FALSE	FALSE	TRUE
Calico Droplet (male)	NO	UP	UP	FALSE	TRUE	FALSE	FALSE	TRUE	FALSE	FALSE	FALSE	TRUE
Calico Droplet (male)	NO	UP	UP	FALSE	TRUE	FALSE	FALSE	TRUE	FALSE	FALSE	FALSE	TRUE
Calico Droplet (male)	NO	NOT DE	NOT DE	FALSE	FALSE	TRUE	FALSE	FALSE	TRUE	FALSE	FALSE	TRUE
Calico Droplet (male)	NO	NOT DE	NOT DE	FALSE	FALSE	TRUE	FALSE	FALSE	TRUE	FALSE	FALSE	TRUE
Calico Droplet (male)	NO	NOT DE	NOT DE	FALSE	FALSE	TRUE	FALSE	FALSE	TRUE	FALSE	FALSE	TRUE
Calico Droplet (male)	NO	NOT DE	NOT DE	FALSE	FALSE	TRUE	FALSE	FALSE	TRUE	FALSE	FALSE	TRUE
Calico Droplet (male)	NO	NOT DE	NOT DE	FALSE	FALSE	TRUE	FALSE	FALSE	TRUE	FALSE	FALSE	TRUE
Calico Droplet (male)	NO	NOT DE	NOT DE	FALSE	FALSE	TRUE	FALSE	FALSE	TRUE	FALSE	FALSE	TRUE
Calico Droplet (male)	NO	NOT DE	NOT DE	FALSE	FALSE	TRUE	FALSE	FALSE	TRUE	FALSE	FALSE	TRUE
Calico Droplet (male)	NO	NOT DE	NOT DE	FALSE	FALSE	TRUE	FALSE	FALSE	TRUE	FALSE	FALSE	TRUE
Calico Droplet (male)	NO	NOT DE	NOT DE	FALSE	FALSE	TRUE	FALSE	FALSE	TRUE	FALSE	FALSE	TRUE
Calico Droplet (male)	NO	NOT DE	NOT DE	FALSE	FALSE	TRUE	FALSE	FALSE	TRUE	FALSE	FALSE	TRUE
Calico Droplet (male)	NO	NOT DE	NOT DE	FALSE	FALSE	TRUE	FALSE	FALSE	TRUE	FALSE	FALSE	TRUE
Calico Droplet (male)	NO	NOT DE	NOT DE	FALSE	FALSE	TRUE	FALSE	FALSE	TRUE	FALSE	FALSE	TRUE
Calico Droplet (male)	NO	NOT DE	NOT DE	FALSE	FALSE	TRUE	FALSE	FALSE	TRUE	FALSE	FALSE	TRUE
Calico Droplet (male)	NO	NOT DE	NOT DE	FALSE	FALSE	TRUE	FALSE	FALSE	TRUE	FALSE	FALSE	TRUE
Calico Droplet (male)	NO	NOT DE	NOT DE	FALSE	FALSE	TRUE	FALSE	FALSE	TRUE	FALSE	FALSE	TRUE
Calico Droplet (male)	NO	NOT DE	NOT DE	FALSE	FALSE	TRUE	FALSE	FALSE	TRUE	FALSE	FALSE	TRUE
Calico Droplet (male)	DOWN	NOT DE	NOT DE	FALSE	FALSE	TRUE	FALSE	FALSE	TRUE	TRUE	FALSE	FALSE
Calico Droplet (male)	NO	NOT DE	NOT DE	FALSE	FALSE	TRUE	FALSE	FALSE	TRUE	FALSE	FALSE	TRUE
Calico Droplet (male)	NO	NOT DE	NOT DE	FALSE	FALSE	TRUE	FALSE	FALSE	TRUE	FALSE	FALSE	TRUE
Calico Droplet (male)	NO	NOT DE	NOT DE	FALSE	FALSE	TRUE	FALSE	FALSE	TRUE	FALSE	FALSE	TRUE
Calico Droplet (male)	NO	NOT DE	NOT DE	FALSE	FALSE	TRUE	FALSE	FALSE	TRUE	FALSE	FALSE	TRUE
Calico Droplet (male)	NO	NOT DE	NOT DE	FALSE	FALSE	TRUE	FALSE	FALSE	TRUE	FALSE	FALSE	TRUE
Calico Droplet (male)	NO	NOT DE	UP	FALSE	TRUE	FALSE	FALSE	FALSE	TRUE	FALSE	FALSE	TRUE
Calico Droplet (male)	NO	NOT DE	NOT DE	FALSE	FALSE	TRUE	FALSE	FALSE	TRUE	FALSE	FALSE	TRUE
Calico Droplet (male)	NO	NOT DE	NOT DE	FALSE	FALSE	TRUE	FALSE	FALSE	TRUE	FALSE	FALSE	TRUE
Calico Droplet (male)	NO	NOT DE	NOT DE	FALSE	FALSE	TRUE	FALSE	FALSE	TRUE	FALSE	FALSE	TRUE
Calico Droplet (male)	NO	NOT DE	DOWN	TRUE	FALSE	FALSE	FALSE	FALSE	TRUE	FALSE	FALSE	TRUE
Calico Droplet (male)	NO	NOT DE	NOT DE	FALSE	FALSE	TRUE	FALSE	FALSE	TRUE	FALSE	FALSE	TRUE
Calico Droplet (male)	NO	DOWN	NOT DE	FALSE	FALSE	TRUE	TRUE	FALSE	FALSE	FALSE	FALSE	TRUE
Calico Droplet (male)	NO	DOWN	NOT DE	FALSE	FALSE	TRUE	TRUE	FALSE	FALSE	FALSE	FALSE	TRUE
Calico Droplet (male)	NO	DOWN	NOT DE	FALSE	FALSE	TRUE	TRUE	FALSE	FALSE	FALSE	FALSE	TRUE
Calico Droplet (male)	DOWN	DOWN	NOT DE	FALSE	FALSE	TRUE	TRUE	FALSE	FALSE	TRUE	FALSE	FALSE
Calico Droplet (male)	NO	DOWN	NOT DE	FALSE	FALSE	TRUE	TRUE	FALSE	FALSE	FALSE	FALSE	TRUE
Calico Droplet (male)	NO	DOWN	NOT DE	FALSE	FALSE	TRUE	TRUE	FALSE	FALSE	FALSE	FALSE	TRUE
Calico Droplet (male)	NO	DOWN	NOT DE	FALSE	FALSE	TRUE	TRUE	FALSE	FALSE	FALSE	FALSE	TRUE
Calico Droplet (male)	NO	NOT DE	NOT DE	FALSE	FALSE	TRUE	FALSE	FALSE	TRUE	FALSE	FALSE	TRUE
Calico Droplet (male)	NO	NOT DE	NOT DE	FALSE	FALSE	TRUE	FALSE	FALSE	TRUE	FALSE	FALSE	TRUE
Calico Droplet (male)	NO	NOT DE	NOT DE	FALSE	FALSE	TRUE	FALSE	FALSE	TRUE	FALSE	FALSE	TRUE
Calico Droplet (male)	NO	NOT DE	NOT DE	FALSE	FALSE	TRUE	FALSE	FALSE	TRUE	FALSE	FALSE	TRUE
Calico Droplet (male)	NO	NOT DE	NOT DE	FALSE	FALSE	TRUE	FALSE	FALSE	TRUE	FALSE	FALSE	TRUE
Calico Droplet (male)	NO	NOT DE	NOT DE	FALSE	FALSE	TRUE	FALSE	FALSE	TRUE	FALSE	FALSE	TRUE
Calico Droplet (male)	NO	NOT DE	NOT DE	FALSE	FALSE	TRUE	FALSE	FALSE	TRUE	FALSE	FALSE	TRUE
Calico Droplet (male)	NO	NOT DE	NOT DE	FALSE	FALSE	TRUE	FALSE	FALSE	TRUE	FALSE	FALSE	TRUE
Calico Droplet (male)	NO	NOT DE	NOT DE	FALSE	FALSE	TRUE	FALSE	FALSE	TRUE	FALSE	FALSE	TRUE
Calico Droplet (male)	NO	NOT DE	NOT DE	FALSE	FALSE	TRUE	FALSE	FALSE	TRUE	FALSE	FALSE	TRUE
Calico Droplet (male)	NO	NOT DE	NOT DE	FALSE	FALSE	TRUE	FALSE	FALSE	TRUE	FALSE	FALSE	TRUE
Calico Droplet (male)	NO	NOT DE	NOT DE	FALSE	FALSE	TRUE	FALSE	FALSE	TRUE	FALSE	FALSE	TRUE
Calico Droplet (male)	NO	NOT DE	NOT DE	FALSE	FALSE	TRUE	FALSE	FALSE	TRUE	FALSE	FALSE	TRUE
Calico Droplet (male)	NO	NOT DE	NOT DE	FALSE	FALSE	TRUE	FALSE	FALSE	TRUE	FALSE	FALSE	TRUE
Calico Droplet (male)	NO	NOT DE	NOT DE	FALSE	FALSE	TRUE	FALSE	FALSE	TRUE	FALSE	FALSE	TRUE
Calico Droplet (male)	NO	NOT DE	NOT DE	FALSE	FALSE	TRUE	FALSE	FALSE	TRUE	FALSE	FALSE	TRUE
Calico Droplet (male)	NO	NOT DE	NOT DE	FALSE	FALSE	TRUE	FALSE	FALSE	TRUE	FALSE	FALSE	TRUE
Calico Droplet (male)	NO	NOT DE	NOT DE	FALSE	FALSE	TRUE	FALSE	FALSE	TRUE	FALSE	FALSE	TRUE
Calico Droplet (male)	NO	NOT DE	NOT DE	FALSE	FALSE	TRUE	FALSE	FALSE	TRUE	FALSE	FALSE	TRUE
Calico Droplet (male)	NO	NOT DE	NOT DE	FALSE	FALSE	TRUE	FALSE	FALSE	TRUE	FALSE	FALSE	TRUE
Calico Droplet (male)	NO	NOT DE	NOT DE	FALSE	FALSE	TRUE	FALSE	FALSE	TRUE	FALSE	FALSE	TRUE
Calico Droplet (male)	NO	NOT DE	NOT DE	FALSE	FALSE	TRUE	FALSE	FALSE	TRUE	FALSE	FALSE	TRUE
Calico Droplet (male)	NO	NOT DE	NOT DE	FALSE	FALSE	TRUE	FALSE	FALSE	TRUE	FALSE	FALSE	TRUE
Calico Droplet (male)	NO	NOT DE	NOT DE	FALSE	FALSE	TRUE	FALSE	FALSE	TRUE	FALSE	FALSE	TRUE
Calico Droplet (male)	NO	NOT DE	NOT DE	FALSE	FALSE	TRUE	FALSE	FALSE	TRUE	FALSE	FALSE	TRUE
Calico Droplet (male)	NO	NOT DE	NOT DE	FALSE	FALSE	TRUE	FALSE	FALSE	TRUE	FALSE	FALSE	TRUE
Calico Droplet (male)	NO	NOT DE	NOT DE	FALSE	FALSE	TRUE	FALSE	FALSE	TRUE	FALSE	FALSE	TRUE
Calico Droplet (male)	NO	NOT DE	NOT DE	FALSE	FALSE	TRUE	FALSE	FALSE	TRUE	FALSE	FALSE	TRUE
Calico Droplet (male)	NO	UP	NOT DE	FALSE	FALSE	TRUE	FALSE	TRUE	FALSE	FALSE	FALSE	TRUE
Calico Droplet (male)	NO	NOT DE	NOT DE	FALSE	FALSE	TRUE	FALSE	FALSE	TRUE	FALSE	FALSE	TRUE
Calico Droplet (male)	NO	NOT DE	NOT DE	FALSE	FALSE	TRUE	FALSE	FALSE	TRUE	FALSE	FALSE	TRUE
Calico Droplet (male)	NO	NOT DE	NOT DE	FALSE	FALSE	TRUE	FALSE	FALSE	TRUE	FALSE	FALSE	TRUE
Calico Droplet (male)	NO	NOT DE	NOT DE	FALSE	FALSE	TRUE	FALSE	FALSE	TRUE	FALSE	FALSE	TRUE
Calico Droplet (male)	NO	DOWN	NOT DE	FALSE	FALSE	TRUE	TRUE	FALSE	FALSE	FALSE	FALSE	TRUE
Calico Droplet (male)	NO	DOWN	NOT DE	FALSE	FALSE	TRUE	TRUE	FALSE	FALSE	FALSE	FALSE	TRUE
Calico Droplet (male)	NO	DOWN	NOT DE	FALSE	FALSE	TRUE	TRUE	FALSE	FALSE	FALSE	FALSE	TRUE
Calico Droplet (male)	NO	NOT DE	NOT DE	FALSE	FALSE	TRUE	FALSE	FALSE	TRUE	FALSE	FALSE	TRUE
Calico Droplet (male)	NO	NOT DE	NOT DE	FALSE	FALSE	TRUE	FALSE	FALSE	TRUE	FALSE	FALSE	TRUE
Calico Droplet (male)	NO	NOT DE	NOT DE	FALSE	FALSE	TRUE	FALSE	FALSE	TRUE	FALSE	FALSE	TRUE
Calico Droplet (male)	NO	NOT DE	NOT DE	FALSE	FALSE	TRUE	FALSE	FALSE	TRUE	FALSE	FALSE	TRUE
Calico Droplet (male)	NO	NOT DE	NOT DE	FALSE	FALSE	TRUE	FALSE	FALSE	TRUE	FALSE	FALSE	TRUE
Calico Droplet (male)	NO	NOT DE	NOT DE	FALSE	FALSE	TRUE	FALSE	FALSE	TRUE	FALSE	FALSE	TRUE
Calico Droplet (male)	NO	NOT DE	NOT DE	FALSE	FALSE	TRUE	FALSE	FALSE	TRUE	FALSE	FALSE	TRUE
Calico Droplet (male)	NO	NOT DE	NOT DE	FALSE	FALSE	TRUE	FALSE	FALSE	TRUE	FALSE	FALSE	TRUE
Calico Droplet (male)	NO	NOT DE	NOT DE	FALSE	FALSE	TRUE	FALSE	FALSE	TRUE	FALSE	FALSE	TRUE
Calico Droplet (male)	NO	NOT DE	NOT DE	FALSE	FALSE	TRUE	FALSE	FALSE	TRUE	FALSE	FALSE	TRUE
Calico Droplet (male)	NO	NOT DE	NOT DE	FALSE	FALSE	TRUE	FALSE	FALSE	TRUE	FALSE	FALSE	TRUE
Calico Droplet (male)	NO	NOT DE	NOT DE	FALSE	FALSE	TRUE	FALSE	FALSE	TRUE	FALSE	FALSE	TRUE
Calico Droplet (male)	NO	NOT DE	NOT DE	FALSE	FALSE	TRUE	FALSE	FALSE	TRUE	FALSE	FALSE	TRUE
Calico Droplet (male)	NO	NOT DE	NOT DE	FALSE	FALSE	TRUE	FALSE	FALSE	TRUE	FALSE	FALSE	TRUE
Calico Droplet (male)	NO	NOT DE	NOT DE	FALSE	FALSE	TRUE	FALSE	FALSE	TRUE	FALSE	FALSE	TRUE
Calico Droplet (male)	NO	NOT DE	NOT DE	FALSE	FALSE	TRUE	FALSE	FALSE	TRUE	FALSE	FALSE	TRUE
Calico Droplet (male)	NO	NOT DE	NOT DE	FALSE	FALSE	TRUE	FALSE	FALSE	TRUE	FALSE	FALSE	TRUE
Calico Droplet (male)	NO	NOT DE	NOT DE	FALSE	FALSE	TRUE	FALSE	FALSE	TRUE	FALSE	FALSE	TRUE
Calico Droplet (male)	NO	NOT DE	NOT DE	FALSE	FALSE	TRUE	FALSE	FALSE	TRUE	FALSE	FALSE	TRUE
Calico Droplet (male)	NO	NOT DE	NOT DE	FALSE	FALSE	TRUE	FALSE	FALSE	TRUE	FALSE	FALSE	TRUE
Calico Droplet (male)	NO	NOT DE	NOT DE	FALSE	FALSE	TRUE	FALSE	FALSE	TRUE	FALSE	FALSE	TRUE
Calico Droplet (male)	NO	NOT DE	NOT DE	FALSE	FALSE	TRUE	FALSE	FALSE	TRUE	FALSE	FALSE	TRUE
Calico Droplet (male)	NO	NOT DE	NOT DE	FALSE	FALSE	TRUE	FALSE	FALSE	TRUE	FALSE	FALSE	TRUE
Calico Droplet (male)	NO	NOT DE	NOT DE	FALSE	FALSE	TRUE	FALSE	FALSE	TRUE	FALSE	FALSE	TRUE
Calico Droplet (male)	NO	NOT DE	NOT DE	FALSE	FALSE	TRUE	FALSE	FALSE	TRUE	FALSE	FALSE	TRUE
Calico Droplet (male)	NO	NOT DE	NOT DE	FALSE	FALSE	TRUE	FALSE	FALSE	TRUE	FALSE	FALSE	TRUE
Calico Droplet (male)	NO	NOT DE	NOT DE	FALSE	FALSE	TRUE	FALSE	FALSE	TRUE	FALSE	FALSE	TRUE
Calico Droplet (male)	NO	NOT DE	NOT DE	FALSE	FALSE	TRUE	FALSE	FALSE	TRUE	FALSE	FALSE	TRUE
Calico Droplet (male)	NO	NOT DE	NOT DE	FALSE	FALSE	TRUE	FALSE	FALSE	TRUE	FALSE	FALSE	TRUE
Calico Droplet (male)	NO	NOT DE	UP	FALSE	TRUE	FALSE	FALSE	FALSE	TRUE	FALSE	FALSE	TRUE
Calico Droplet (male)	NO	NOT DE	NOT DE	FALSE	FALSE	TRUE	FALSE	FALSE	TRUE	FALSE	FALSE	TRUE
Calico Droplet (male)	NO	NOT DE	NOT DE	FALSE	FALSE	TRUE	FALSE	FALSE	TRUE	FALSE	FALSE	TRUE
Calico Droplet (male)	NO	NOT DE	NOT DE	FALSE	FALSE	TRUE	FALSE	FALSE	TRUE	FALSE	FALSE	TRUE
Calico Droplet (male)	NO	NOT DE	NOT DE	FALSE	FALSE	TRUE	FALSE	FALSE	TRUE	FALSE	FALSE	TRUE
Calico Droplet (male)	NO	NOT DE	NOT DE	FALSE	FALSE	TRUE	FALSE	FALSE	TRUE	FALSE	FALSE	TRUE
Calico Droplet (male)	NO	NOT DE	NOT DE	FALSE	FALSE	TRUE	FALSE	FALSE	TRUE	FALSE	FALSE	TRUE
Calico Droplet (male)	NO	NOT DE	NOT DE	FALSE	FALSE	TRUE	FALSE	FALSE	TRUE	FALSE	FALSE	TRUE
Calico Droplet (male)	NO	NOT DE	NOT DE	FALSE	FALSE	TRUE	FALSE	FALSE	TRUE	FALSE	FALSE	TRUE
Calico Droplet (male)	NO	NOT DE	NOT DE	FALSE	FALSE	TRUE	FALSE	FALSE	TRUE	FALSE	FALSE	TRUE
Calico Droplet (male)	NO	NOT DE	NOT DE	FALSE	FALSE	TRUE	FALSE	FALSE	TRUE	FALSE	FALSE	TRUE
Calico Droplet (male)	NO	NOT DE	NOT DE	FALSE	FALSE	TRUE	FALSE	FALSE	TRUE	FALSE	FALSE	TRUE
Calico Droplet (male)	NO	NOT DE	NOT DE	FALSE	FALSE	TRUE	FALSE	FALSE	TRUE	FALSE	FALSE	TRUE
Calico Droplet (male)	NO	NOT DE	NOT DE	FALSE	FALSE	TRUE	FALSE	FALSE	TRUE	FALSE	FALSE	TRUE
Calico Droplet (male)	NO	NOT DE	NOT DE	FALSE	FALSE	TRUE	FALSE	FALSE	TRUE	FALSE	FALSE	TRUE
Calico Droplet (male)	NO	NOT DE	NOT DE	FALSE	FALSE	TRUE	FALSE	FALSE	TRUE	FALSE	FALSE	TRUE
Calico Droplet (male)	NO	NOT DE	NOT DE	FALSE	FALSE	TRUE	FALSE	FALSE	TRUE	FALSE	FALSE	TRUE
Calico Droplet (male)	NO	NOT DE	NOT DE	FALSE	FALSE	TRUE	FALSE	FALSE	TRUE	FALSE	FALSE	TRUE
Calico Droplet (male)	NO	NOT DE	NOT DE	FALSE	FALSE	TRUE	FALSE	FALSE	TRUE	FALSE	FALSE	TRUE
Calico Droplet (male)	NO	NOT DE	NOT DE	FALSE	FALSE	TRUE	FALSE	FALSE	TRUE	FALSE	FALSE	TRUE
Calico Droplet (male)	NO	NOT DE	NOT DE	FALSE	FALSE	TRUE	FALSE	FALSE	TRUE	FALSE	FALSE	TRUE
Calico Droplet (male)	NO	NOT DE	NOT DE	FALSE	FALSE	TRUE	FALSE	FALSE	TRUE	FALSE	FALSE	TRUE
Calico Droplet (male)	NO	NOT DE	NOT DE	FALSE	FALSE	TRUE	FALSE	FALSE	TRUE	FALSE	FALSE	TRUE
Calico Droplet (male)	NO	NOT DE	NOT DE	FALSE	FALSE	TRUE	FALSE	FALSE	TRUE	FALSE	FALSE	TRUE
Calico Droplet (male)	NO	NOT DE	NOT DE	FALSE	FALSE	TRUE	FALSE	FALSE	TRUE	FALSE	FALSE	TRUE
Calico Droplet (male)	NO	NOT DE	NOT DE	FALSE	FALSE	TRUE	FALSE	FALSE	TRUE	FALSE	FALSE	TRUE
Calico Droplet (male)	NO	NOT DE	NOT DE	FALSE	FALSE	TRUE	FALSE	FALSE	TRUE	FALSE	FALSE	TRUE
Calico Droplet (male)	NO	NOT DE	NOT DE	FALSE	FALSE	TRUE	FALSE	FALSE	TRUE	FALSE	FALSE	TRUE
Calico Droplet (male)	NO	NOT DE	NOT DE	FALSE	FALSE	TRUE	FALSE	FALSE	TRUE	FALSE	FALSE	TRUE
Calico Droplet (male)	NO	NOT DE	NOT DE	FALSE	FALSE	TRUE	FALSE	FALSE	TRUE	FALSE	FALSE	TRUE
Calico Droplet (male)	NO	NOT DE	NOT DE	FALSE	FALSE	TRUE	FALSE	FALSE	TRUE	FALSE	FALSE	TRUE
Calico Droplet (male)	NO	NOT DE	NOT DE	FALSE	FALSE	TRUE	FALSE	FALSE	TRUE	FALSE	FALSE	TRUE
Calico Droplet (male)	NO	NOT DE	NOT DE	FALSE	FALSE	TRUE	FALSE	FALSE	TRUE	FALSE	FALSE	TRUE
Calico Droplet (male)	NO	NOT DE	NOT DE	FALSE	FALSE	TRUE	FALSE	FALSE	TRUE	FALSE	FALSE	TRUE
Calico Droplet (male)	NO	NOT DE	NOT DE	FALSE	FALSE	TRUE	FALSE	FALSE	TRUE	FALSE	FALSE	TRUE
Calico Droplet (male)	NO	NOT DE	NOT DE	FALSE	FALSE	TRUE	FALSE	FALSE	TRUE	FALSE	FALSE	TRUE
Calico Droplet (male)	NO	NOT DE	NOT DE	FALSE	FALSE	TRUE	FALSE	FALSE	TRUE	FALSE	FALSE	TRUE
Calico Droplet (male)	NO	NOT DE	NOT DE	FALSE	FALSE	TRUE	FALSE	FALSE	TRUE	FALSE	FALSE	TRUE
Calico Droplet (male)	NO	NOT DE	NOT DE	FALSE	FALSE	TRUE	FALSE	FALSE	TRUE	FALSE	FALSE	TRUE
Calico Droplet (male)	NO	NOT DE	NOT DE	FALSE	FALSE	TRUE	FALSE	FALSE	TRUE	FALSE	FALSE	TRUE
Calico Droplet (male)	NO	NOT DE	NOT DE	FALSE	FALSE	TRUE	FALSE	FALSE	TRUE	FALSE	FALSE	TRUE
Calico Droplet (male)	NO	NOT DE	NOT DE	FALSE	FALSE	TRUE	FALSE	FALSE	TRUE	FALSE	FALSE	TRUE
Calico Droplet (male)	NO	NOT DE	NOT DE	FALSE	FALSE	TRUE	FALSE	FALSE	TRUE	FALSE	FALSE	TRUE
Calico Droplet (male)	NO	NOT DE	NOT DE	FALSE	FALSE	TRUE	FALSE	FALSE	TRUE	FALSE	FALSE	TRUE
Calico Droplet (male)	NO	NOT DE	NOT DE	FALSE	FALSE	TRUE	FALSE	FALSE	TRUE	FALSE	FALSE	TRUE
Calico Droplet (male)	NO	NOT DE	NOT DE	FALSE	FALSE	TRUE	FALSE	FALSE	TRUE	FALSE	FALSE	TRUE
Calico Droplet (male)	NO	NOT DE	NOT DE	FALSE	FALSE	TRUE	FALSE	FALSE	TRUE	FALSE	FALSE	TRUE
Calico Droplet (male)	NO	DOWN	NOT DE	FALSE	FALSE	TRUE	TRUE	FALSE	FALSE	FALSE	FALSE	TRUE
Calico Droplet (male)	NO	DOWN	NOT DE	FALSE	FALSE	TRUE	TRUE	FALSE	FALSE	FALSE	FALSE	TRUE
Calico Droplet (male)	NO	DOWN	NOT DE	FALSE	FALSE	TRUE	TRUE	FALSE	FALSE	FALSE	FALSE	TRUE
Calico Droplet (male)	DOWN	DOWN	NOT DE	FALSE	FALSE	TRUE	TRUE	FALSE	FALSE	TRUE	FALSE	FALSE
Calico Droplet (male)	NO	DOWN	NOT DE	FALSE	FALSE	TRUE	TRUE	FALSE	FALSE	FALSE	FALSE	TRUE
Calico Droplet (male)	NO	DOWN	NOT DE	FALSE	FALSE	TRUE	TRUE	FALSE	FALSE	FALSE	FALSE	TRUE
Calico Droplet (male)	DOWN	DOWN	NOT DE	FALSE	FALSE	TRUE	TRUE	FALSE	FALSE	TRUE	FALSE	FALSE
Calico Droplet (male)	NO	NOT DE	NOT DE	FALSE	FALSE	TRUE	FALSE	FALSE	TRUE	FALSE	FALSE	TRUE
Calico Droplet (male)	NO	NOT DE	NOT DE	FALSE	FALSE	TRUE	FALSE	FALSE	TRUE	FALSE	FALSE	TRUE
Calico Droplet (male)	NO	NOT DE	NOT DE	FALSE	FALSE	TRUE	FALSE	FALSE	TRUE	FALSE	FALSE	TRUE
Calico Droplet (male)	NO	NOT DE	NOT DE	FALSE	FALSE	TRUE	FALSE	FALSE	TRUE	FALSE	FALSE	TRUE
Calico Droplet (male)	NO	NOT DE	NOT DE	FALSE	FALSE	TRUE	FALSE	FALSE	TRUE	FALSE	FALSE	TRUE
Calico Droplet (male)	NO	NOT DE	NOT DE	FALSE	FALSE	TRUE	FALSE	FALSE	TRUE	FALSE	FALSE	TRUE
Calico Droplet (male)	NO	NOT DE	NOT DE	FALSE	FALSE	TRUE	FALSE	FALSE	TRUE	FALSE	FALSE	TRUE
Calico Droplet (male)	NO	NOT DE	NOT DE	FALSE	FALSE	TRUE	FALSE	FALSE	TRUE	FALSE	FALSE	TRUE
Calico Droplet (male)	NO	NOT DE	NOT DE	FALSE	FALSE	TRUE	FALSE	FALSE	TRUE	FALSE	FALSE	TRUE
Calico Droplet (male)	NO	NOT DE	NOT DE	FALSE	FALSE	TRUE	FALSE	FALSE	TRUE	FALSE	FALSE	TRUE
Calico Droplet (male)	NO	NOT DE	NOT DE	FALSE	FALSE	TRUE	FALSE	FALSE	TRUE	FALSE	FALSE	TRUE
Calico Droplet (male)	NO	NOT DE	NOT DE	FALSE	FALSE	TRUE	FALSE	FALSE	TRUE	FALSE	FALSE	TRUE
Calico Droplet (male)	NO	NOT DE	NOT DE	FALSE	FALSE	TRUE	FALSE	FALSE	TRUE	FALSE	FALSE	TRUE
Calico Droplet (male)	NO	NOT DE	NOT DE	FALSE	FALSE	TRUE	FALSE	FALSE	TRUE	FALSE	FALSE	TRUE
Calico Droplet (male)	NO	NOT DE	NOT DE	FALSE	FALSE	TRUE	FALSE	FALSE	TRUE	FALSE	FALSE	TRUE
Calico Droplet (male)	NO	NOT DE	NOT DE	FALSE	FALSE	TRUE	FALSE	FALSE	TRUE	FALSE	FALSE	TRUE
Calico Droplet (male)	NO	NOT DE	NOT DE	FALSE	FALSE	TRUE	FALSE	FALSE	TRUE	FALSE	FALSE	TRUE
Calico Droplet (male)	UP	NOT DE	NOT DE	FALSE	FALSE	TRUE	FALSE	FALSE	TRUE	FALSE	TRUE	FALSE
Calico Droplet (male)	NO	NOT DE	NOT DE	FALSE	FALSE	TRUE	FALSE	FALSE	TRUE	FALSE	FALSE	TRUE
Calico Droplet (male)	NO	NOT DE	NOT DE	FALSE	FALSE	TRUE	FALSE	FALSE	TRUE	FALSE	FALSE	TRUE
Calico Droplet (male)	NO	NOT DE	NOT DE	FALSE	FALSE	TRUE	FALSE	FALSE	TRUE	FALSE	FALSE	TRUE
Calico Droplet (male)	NO	NOT DE	NOT DE	FALSE	FALSE	TRUE	FALSE	FALSE	TRUE	FALSE	FALSE	TRUE
Calico Droplet (male)	NO	NOT DE	NOT DE	FALSE	FALSE	TRUE	FALSE	FALSE	TRUE	FALSE	FALSE	TRUE
Calico Droplet (male)	NO	NOT DE	NOT DE	FALSE	FALSE	TRUE	FALSE	FALSE	TRUE	FALSE	FALSE	TRUE
Calico Droplet (male)	NO	NOT DE	NOT DE	FALSE	FALSE	TRUE	FALSE	FALSE	TRUE	FALSE	FALSE	TRUE
Calico Droplet (male)	NO	NOT DE	NOT DE	FALSE	FALSE	TRUE	FALSE	FALSE	TRUE	FALSE	FALSE	TRUE
Calico Droplet (male)	NO	NOT DE	NOT DE	FALSE	FALSE	TRUE	FALSE	FALSE	TRUE	FALSE	FALSE	TRUE
Calico Droplet (male)	NO	NOT DE	NOT DE	FALSE	FALSE	TRUE	FALSE	FALSE	TRUE	FALSE	FALSE	TRUE
Calico Droplet (male)	NO	NOT DE	NOT DE	FALSE	FALSE	TRUE	FALSE	FALSE	TRUE	FALSE	FALSE	TRUE
Calico Droplet (male)	NO	NOT DE	NOT DE	FALSE	FALSE	TRUE	FALSE	FALSE	TRUE	FALSE	FALSE	TRUE
Calico Droplet (male)	NO	NOT DE	NOT DE	FALSE	FALSE	TRUE	FALSE	FALSE	TRUE	FALSE	FALSE	TRUE
Calico Droplet (male)	NO	NOT DE	NOT DE	FALSE	FALSE	TRUE	FALSE	FALSE	TRUE	FALSE	FALSE	TRUE
Calico Droplet (male)	NO	NOT DE	NOT DE	FALSE	FALSE	TRUE	FALSE	FALSE	TRUE	FALSE	FALSE	TRUE
Calico Droplet (male)	NO	NOT DE	NOT DE	FALSE	FALSE	TRUE	FALSE	FALSE	TRUE	FALSE	FALSE	TRUE
Calico Droplet (male)	NO	NOT DE	NOT DE	FALSE	FALSE	TRUE	FALSE	FALSE	TRUE	FALSE	FALSE	TRUE
Calico Droplet (male)	NO	NOT DE	NOT DE	FALSE	FALSE	TRUE	FALSE	FALSE	TRUE	FALSE	FALSE	TRUE
Calico Droplet (male)	NO	NOT DE	NOT DE	FALSE	FALSE	TRUE	FALSE	FALSE	TRUE	FALSE	FALSE	TRUE
Calico Droplet (male)	NO	NOT DE	NOT DE	FALSE	FALSE	TRUE	FALSE	FALSE	TRUE	FALSE	FALSE	TRUE
Calico Droplet (male)	NO	NOT DE	NOT DE	FALSE	FALSE	TRUE	FALSE	FALSE	TRUE	FALSE	FALSE	TRUE
Calico Droplet (male)	NO	NOT DE	NOT DE	FALSE	FALSE	TRUE	FALSE	FALSE	TRUE	FALSE	FALSE	TRUE
Calico Droplet (male)	NO	NOT DE	NOT DE	FALSE	FALSE	TRUE	FALSE	FALSE	TRUE	FALSE	FALSE	TRUE
Calico Droplet (male)	NO	NOT DE	NOT DE	FALSE	FALSE	TRUE	FALSE	FALSE	TRUE	FALSE	FALSE	TRUE
Calico Droplet (male)	NO	NOT DE	NOT DE	FALSE	FALSE	TRUE	FALSE	FALSE	TRUE	FALSE	FALSE	TRUE
Calico Droplet (male)	NO	NOT DE	NOT DE	FALSE	FALSE	TRUE	FALSE	FALSE	TRUE	FALSE	FALSE	TRUE
Calico Droplet (male)	NO	NOT DE	NOT DE	FALSE	FALSE	TRUE	FALSE	FALSE	TRUE	FALSE	FALSE	TRUE
Calico Droplet (male)	NO	NOT DE	NOT DE	FALSE	FALSE	TRUE	FALSE	FALSE	TRUE	FALSE	FALSE	TRUE
Calico Droplet (male)	NO	NOT DE	NOT DE	FALSE	FALSE	TRUE	FALSE	FALSE	TRUE	FALSE	FALSE	TRUE
Calico Droplet (male)	NO	NOT DE	NOT DE	FALSE	FALSE	TRUE	FALSE	FALSE	TRUE	FALSE	FALSE	TRUE
Calico Droplet (male)	NO	NOT DE	NOT DE	FALSE	FALSE	TRUE	FALSE	FALSE	TRUE	FALSE	FALSE	TRUE
Calico Droplet (male)	NO	NOT DE	NOT DE	FALSE	FALSE	TRUE	FALSE	FALSE	TRUE	FALSE	FALSE	TRUE
Calico Droplet (male)	NO	NOT DE	NOT DE	FALSE	FALSE	TRUE	FALSE	FALSE	TRUE	FALSE	FALSE	TRUE
Calico Droplet (male)	NO	NOT DE	NOT DE	FALSE	FALSE	TRUE	FALSE	FALSE	TRUE	FALSE	FALSE	TRUE
Calico Droplet (male)	NO	DOWN	NOT DE	FALSE	FALSE	TRUE	TRUE	FALSE	FALSE	FALSE	FALSE	TRUE
Calico Droplet (male)	NO	DOWN	NOT DE	FALSE	FALSE	TRUE	TRUE	FALSE	FALSE	FALSE	FALSE	TRUE
Calico Droplet (male)	NO	DOWN	NOT DE	FALSE	FALSE	TRUE	TRUE	FALSE	FALSE	FALSE	FALSE	TRUE
Calico Droplet (male)	NO	DOWN	NOT DE	FALSE	FALSE	TRUE	TRUE	FALSE	FALSE	FALSE	FALSE	TRUE
Calico Droplet (male)	NO	DOWN	NOT DE	FALSE	FALSE	TRUE	TRUE	FALSE	FALSE	FALSE	FALSE	TRUE
Calico Droplet (male)	NO	DOWN	NOT DE	FALSE	FALSE	TRUE	TRUE	FALSE	FALSE	FALSE	FALSE	TRUE
Calico Droplet (male)	NO	DOWN	NOT DE	FALSE	FALSE	TRUE	TRUE	FALSE	FALSE	FALSE	FALSE	TRUE
Calico Droplet (male)	DOWN	DOWN	NOT DE	FALSE	FALSE	TRUE	TRUE	FALSE	FALSE	TRUE	FALSE	FALSE
Calico Droplet (male)	DOWN	NOT DE	DOWN	TRUE	FALSE	FALSE	FALSE	FALSE	TRUE	TRUE	FALSE	FALSE
Calico Droplet (male)	NO	NOT DE	NOT DE	FALSE	FALSE	TRUE	FALSE	FALSE	TRUE	FALSE	FALSE	TRUE
Calico Droplet (male)	NO	NOT DE	NOT DE	FALSE	FALSE	TRUE	FALSE	FALSE	TRUE	FALSE	FALSE	TRUE
Calico Droplet (male)	NO	NOT DE	NOT DE	FALSE	FALSE	TRUE	FALSE	FALSE	TRUE	FALSE	FALSE	TRUE
Calico Droplet (male)	NO	NOT DE	NOT DE	FALSE	FALSE	TRUE	FALSE	FALSE	TRUE	FALSE	FALSE	TRUE
Calico Droplet (male)	UP	NOT DE	UP	FALSE	TRUE	FALSE	FALSE	FALSE	TRUE	FALSE	TRUE	FALSE
Calico Droplet (male)	NO	NOT DE	DOWN	TRUE	FALSE	FALSE	FALSE	FALSE	TRUE	FALSE	FALSE	TRUE
Calico Droplet (male)	NO	NOT DE	UP	FALSE	TRUE	FALSE	FALSE	FALSE	TRUE	FALSE	FALSE	TRUE
Calico Droplet (male)	NO	NOT DE	NOT DE	FALSE	FALSE	TRUE	FALSE	FALSE	TRUE	FALSE	FALSE	TRUE
Calico Droplet (male)	NO	NOT DE	NOT DE	FALSE	FALSE	TRUE	FALSE	FALSE	TRUE	FALSE	FALSE	TRUE
Calico Droplet (male)	NO	NOT DE	NOT DE	FALSE	FALSE	TRUE	FALSE	FALSE	TRUE	FALSE	FALSE	TRUE
Calico Droplet (male)	NO	NOT DE	NOT DE	FALSE	FALSE	TRUE	FALSE	FALSE	TRUE	FALSE	FALSE	TRUE
Calico Droplet (male)	NO	NOT DE	NOT DE	FALSE	FALSE	TRUE	FALSE	FALSE	TRUE	FALSE	FALSE	TRUE
Calico Droplet (male)	NO	NOT DE	NOT DE	FALSE	FALSE	TRUE	FALSE	FALSE	TRUE	FALSE	FALSE	TRUE
Calico Droplet (male)	NO	NOT DE	NOT DE	FALSE	FALSE	TRUE	FALSE	FALSE	TRUE	FALSE	FALSE	TRUE
Calico Droplet (male)	NO	NOT DE	NOT DE	FALSE	FALSE	TRUE	FALSE	FALSE	TRUE	FALSE	FALSE	TRUE
Calico Droplet (male)	NO	NOT DE	NOT DE	FALSE	FALSE	TRUE	FALSE	FALSE	TRUE	FALSE	FALSE	TRUE
Calico Droplet (male)	NO	NOT DE	NOT DE	FALSE	FALSE	TRUE	FALSE	FALSE	TRUE	FALSE	FALSE	TRUE
Calico Droplet (male)	NO	NOT DE	NOT DE	FALSE	FALSE	TRUE	FALSE	FALSE	TRUE	FALSE	FALSE	TRUE
Calico Droplet (male)	NO	NOT DE	NOT DE	FALSE	FALSE	TRUE	FALSE	FALSE	TRUE	FALSE	FALSE	TRUE
Calico Droplet (male)	NO	NOT DE	NOT DE	FALSE	FALSE	TRUE	FALSE	FALSE	TRUE	FALSE	FALSE	TRUE
Calico Droplet (male)	NO	NOT DE	NOT DE	FALSE	FALSE	TRUE	FALSE	FALSE	TRUE	FALSE	FALSE	TRUE
Calico Droplet (male)	NO	NOT DE	UP	FALSE	TRUE	FALSE	FALSE	FALSE	TRUE	FALSE	FALSE	TRUE
Calico Droplet (male)	NO	NOT DE	DOWN	TRUE	FALSE	FALSE	FALSE	FALSE	TRUE	FALSE	FALSE	TRUE
Calico Droplet (male)	NO	NOT DE	NOT DE	FALSE	FALSE	TRUE	FALSE	FALSE	TRUE	FALSE	FALSE	TRUE
Calico Droplet (male)	NO	NOT DE	NOT DE	FALSE	FALSE	TRUE	FALSE	FALSE	TRUE	FALSE	FALSE	TRUE
Calico Droplet (male)	NO	NOT DE	NOT DE	FALSE	FALSE	TRUE	FALSE	FALSE	TRUE	FALSE	FALSE	TRUE
Calico Droplet (male)	NO	NOT DE	NOT DE	FALSE	FALSE	TRUE	FALSE	FALSE	TRUE	FALSE	FALSE	TRUE
Calico Droplet (male)	NO	NOT DE	NOT DE	FALSE	FALSE	TRUE	FALSE	FALSE	TRUE	FALSE	FALSE	TRUE
Calico Droplet (male)	NO	NOT DE	NOT DE	FALSE	FALSE	TRUE	FALSE	FALSE	TRUE	FALSE	FALSE	TRUE
Calico Droplet (male)	NO	NOT DE	NOT DE	FALSE	FALSE	TRUE	FALSE	FALSE	TRUE	FALSE	FALSE	TRUE
Calico Droplet (male)	NO	NOT DE	NOT DE	FALSE	FALSE	TRUE	FALSE	FALSE	TRUE	FALSE	FALSE	TRUE
Calico Droplet (male)	NO	NOT DE	NOT DE	FALSE	FALSE	TRUE	FALSE	FALSE	TRUE	FALSE	FALSE	TRUE
Calico Droplet (male)	NO	NOT DE	NOT DE	FALSE	FALSE	TRUE	FALSE	FALSE	TRUE	FALSE	FALSE	TRUE
Calico Droplet (male)	NO	NOT DE	NOT DE	FALSE	FALSE	TRUE	FALSE	FALSE	TRUE	FALSE	FALSE	TRUE
Calico Droplet (male)	NO	NOT DE	NOT DE	FALSE	FALSE	TRUE	FALSE	FALSE	TRUE	FALSE	FALSE	TRUE
Calico Droplet (male)	NO	NOT DE	NOT DE	FALSE	FALSE	TRUE	FALSE	FALSE	TRUE	FALSE	FALSE	TRUE
Calico Droplet (male)	NO	NOT DE	UP	FALSE	TRUE	FALSE	FALSE	FALSE	TRUE	FALSE	FALSE	TRUE
Calico Droplet (male)	NO	NOT DE	NOT DE	FALSE	FALSE	TRUE	FALSE	FALSE	TRUE	FALSE	FALSE	TRUE
Calico Droplet (male)	NO	NOT DE	UP	FALSE	TRUE	FALSE	FALSE	FALSE	TRUE	FALSE	FALSE	TRUE
Calico Droplet (male)	NO	NOT DE	DOWN	TRUE	FALSE	FALSE	FALSE	FALSE	TRUE	FALSE	FALSE	TRUE
Calico Droplet (male)	NO	NOT DE	NOT DE	FALSE	FALSE	TRUE	FALSE	FALSE	TRUE	FALSE	FALSE	TRUE
Calico Droplet (male)	NO	NOT DE	NOT DE	FALSE	FALSE	TRUE	FALSE	FALSE	TRUE	FALSE	FALSE	TRUE
Calico Droplet (male)	NO	NOT DE	UP	FALSE	TRUE	FALSE	FALSE	FALSE	TRUE	FALSE	FALSE	TRUE
Calico Droplet (male)	NO	NOT DE	NOT DE	FALSE	FALSE	TRUE	FALSE	FALSE	TRUE	FALSE	FALSE	TRUE
Calico Droplet (male)	NO	NOT DE	NOT DE	FALSE	FALSE	TRUE	FALSE	FALSE	TRUE	FALSE	FALSE	TRUE
Calico Droplet (male)	NO	NOT DE	NOT DE	FALSE	FALSE	TRUE	FALSE	FALSE	TRUE	FALSE	FALSE	TRUE
Calico Droplet (male)	NO	NOT DE	NOT DE	FALSE	FALSE	TRUE	FALSE	FALSE	TRUE	FALSE	FALSE	TRUE
Calico Droplet (male)	NO	NOT DE	NOT DE	FALSE	FALSE	TRUE	FALSE	FALSE	TRUE	FALSE	FALSE	TRUE
Calico Droplet (male)	NO	NOT DE	NOT DE	FALSE	FALSE	TRUE	FALSE	FALSE	TRUE	FALSE	FALSE	TRUE
Calico Droplet (male)	NO	NOT DE	NOT DE	FALSE	FALSE	TRUE	FALSE	FALSE	TRUE	FALSE	FALSE	TRUE
Calico Droplet (male)	NO	NOT DE	NOT DE	FALSE	FALSE	TRUE	FALSE	FALSE	TRUE	FALSE	FALSE	TRUE
Calico Droplet (male)	NO	NOT DE	NOT DE	FALSE	FALSE	TRUE	FALSE	FALSE	TRUE	FALSE	FALSE	TRUE
Calico Droplet (male)	NO	NOT DE	NOT DE	FALSE	FALSE	TRUE	FALSE	FALSE	TRUE	FALSE	FALSE	TRUE
Calico Droplet (male)	NO	NOT DE	NOT DE	FALSE	FALSE	TRUE	FALSE	FALSE	TRUE	FALSE	FALSE	TRUE
Calico Droplet (male)	NO	NOT DE	NOT DE	FALSE	FALSE	TRUE	FALSE	FALSE	TRUE	FALSE	FALSE	TRUE
Calico Droplet (male)	UP	NOT DE	UP	FALSE	TRUE	FALSE	FALSE	FALSE	TRUE	FALSE	TRUE	FALSE
Calico Droplet (male)	NO	NOT DE	UP	FALSE	TRUE	FALSE	FALSE	FALSE	TRUE	FALSE	FALSE	TRUE
Calico Droplet (male)	NO	UP	NOT DE	FALSE	FALSE	TRUE	FALSE	TRUE	FALSE	FALSE	FALSE	TRUE
Calico Droplet (male)	NO	UP	NOT DE	FALSE	FALSE	TRUE	FALSE	TRUE	FALSE	FALSE	FALSE	TRUE
Calico Droplet (male)	NO	UP	NOT DE	FALSE	FALSE	TRUE	FALSE	TRUE	FALSE	FALSE	FALSE	TRUE
Calico Droplet (male)	NO	NOT DE	NOT DE	FALSE	FALSE	TRUE	FALSE	FALSE	TRUE	FALSE	FALSE	TRUE
Calico Droplet (male)	NO	NOT DE	NOT DE	FALSE	FALSE	TRUE	FALSE	FALSE	TRUE	FALSE	FALSE	TRUE
Calico Droplet (male)	NO	NOT DE	NOT DE	FALSE	FALSE	TRUE	FALSE	FALSE	TRUE	FALSE	FALSE	TRUE
Calico Droplet (male)	NO	NOT DE	NOT DE	FALSE	FALSE	TRUE	FALSE	FALSE	TRUE	FALSE	FALSE	TRUE
Calico Droplet (male)	UP	NOT DE	UP	FALSE	TRUE	FALSE	FALSE	FALSE	TRUE	FALSE	TRUE	FALSE
Calico Droplet (male)	NO	NOT DE	NOT DE	FALSE	FALSE	TRUE	FALSE	FALSE	TRUE	FALSE	FALSE	TRUE
Calico Droplet (male)	NO	NOT DE	NOT DE	FALSE	FALSE	TRUE	FALSE	FALSE	TRUE	FALSE	FALSE	TRUE
Calico Droplet (male)	NO	NOT DE	NOT DE	FALSE	FALSE	TRUE	FALSE	FALSE	TRUE	FALSE	FALSE	TRUE
Calico Droplet (male)	NO	NOT DE	NOT DE	FALSE	FALSE	TRUE	FALSE	FALSE	TRUE	FALSE	FALSE	TRUE
Calico Droplet (male)	UP	NOT DE	UP	FALSE	TRUE	FALSE	FALSE	FALSE	TRUE	FALSE	TRUE	FALSE
Calico Droplet (male)	NO	NOT DE	NOT DE	FALSE	FALSE	TRUE	FALSE	FALSE	TRUE	FALSE	FALSE	TRUE
Calico Droplet (male)	NO	NOT DE	UP	FALSE	TRUE	FALSE	FALSE	FALSE	TRUE	FALSE	FALSE	TRUE
Calico Droplet (male)	NO	NOT DE	NOT DE	FALSE	FALSE	TRUE	FALSE	FALSE	TRUE	FALSE	FALSE	TRUE
Calico Droplet (male)	NO	NOT DE	NOT DE	FALSE	FALSE	TRUE	FALSE	FALSE	TRUE	FALSE	FALSE	TRUE
Calico Droplet (male)	NO	NOT DE	NOT DE	FALSE	FALSE	TRUE	FALSE	FALSE	TRUE	FALSE	FALSE	TRUE
Calico Droplet (male)	NO	NOT DE	NOT DE	FALSE	FALSE	TRUE	FALSE	FALSE	TRUE	FALSE	FALSE	TRUE
Calico Droplet (male)	NO	NOT DE	NOT DE	FALSE	FALSE	TRUE	FALSE	FALSE	TRUE	FALSE	FALSE	TRUE
Calico Droplet (male)	NO	NOT DE	NOT DE	FALSE	FALSE	TRUE	FALSE	FALSE	TRUE	FALSE	FALSE	TRUE
Calico Droplet (male)	NO	NOT DE	NOT DE	FALSE	FALSE	TRUE	FALSE	FALSE	TRUE	FALSE	FALSE	TRUE
Calico Droplet (male)	NO	NOT DE	NOT DE	FALSE	FALSE	TRUE	FALSE	FALSE	TRUE	FALSE	FALSE	TRUE
Calico Droplet (male)	NO	NOT DE	NOT DE	FALSE	FALSE	TRUE	FALSE	FALSE	TRUE	FALSE	FALSE	TRUE
Calico Droplet (male)	NO	NOT DE	NOT DE	FALSE	FALSE	TRUE	FALSE	FALSE	TRUE	FALSE	FALSE	TRUE
Calico Droplet (male)	NO	NOT DE	NOT DE	FALSE	FALSE	TRUE	FALSE	FALSE	TRUE	FALSE	FALSE	TRUE
Calico Droplet (male)	NO	NOT DE	NOT DE	FALSE	FALSE	TRUE	FALSE	FALSE	TRUE	FALSE	FALSE	TRUE
Calico Droplet (male)	NO	NOT DE	NOT DE	FALSE	FALSE	TRUE	FALSE	FALSE	TRUE	FALSE	FALSE	TRUE
Calico Droplet (male)	NO	NOT DE	NOT DE	FALSE	FALSE	TRUE	FALSE	FALSE	TRUE	FALSE	FALSE	TRUE
Calico Droplet (male)	NO	NOT DE	NOT DE	FALSE	FALSE	TRUE	FALSE	FALSE	TRUE	FALSE	FALSE	TRUE
Calico Droplet (male)	NO	NOT DE	NOT DE	FALSE	FALSE	TRUE	FALSE	FALSE	TRUE	FALSE	FALSE	TRUE
Calico Droplet (male)	NO	NOT DE	UP	FALSE	TRUE	FALSE	FALSE	FALSE	TRUE	FALSE	FALSE	TRUE
Calico Droplet (male)	NO	NOT DE	NOT DE	FALSE	FALSE	TRUE	FALSE	FALSE	TRUE	FALSE	FALSE	TRUE
Calico Droplet (male)	DOWN	DOWN	DOWN	TRUE	FALSE	FALSE	TRUE	FALSE	FALSE	TRUE	FALSE	FALSE
Calico Droplet (male)	NO	DOWN	NOT DE	FALSE	FALSE	TRUE	TRUE	FALSE	FALSE	FALSE	FALSE	TRUE
Calico Droplet (male)	NO	DOWN	NOT DE	FALSE	FALSE	TRUE	TRUE	FALSE	FALSE	FALSE	FALSE	TRUE
Calico Droplet (male)	NO	DOWN	NOT DE	FALSE	FALSE	TRUE	TRUE	FALSE	FALSE	FALSE	FALSE	TRUE
Calico Droplet (male)	NO	DOWN	UP	FALSE	TRUE	FALSE	TRUE	FALSE	FALSE	FALSE	FALSE	TRUE
Calico Droplet (male)	NO	DOWN	NOT DE	FALSE	FALSE	TRUE	TRUE	FALSE	FALSE	FALSE	FALSE	TRUE
Calico Droplet (male)	DOWN	DOWN	NOT DE	FALSE	FALSE	TRUE	TRUE	FALSE	FALSE	TRUE	FALSE	FALSE
Calico Droplet (male)	NO	DOWN	NOT DE	FALSE	FALSE	TRUE	TRUE	FALSE	FALSE	FALSE	FALSE	TRUE
Calico Droplet (male)	DOWN	DOWN	DOWN	TRUE	FALSE	FALSE	TRUE	FALSE	FALSE	TRUE	FALSE	FALSE
Calico Droplet (male)	NO	NOT DE	NOT DE	FALSE	FALSE	TRUE	FALSE	FALSE	TRUE	FALSE	FALSE	TRUE
Calico Droplet (male)	NO	NOT DE	NOT DE	FALSE	FALSE	TRUE	FALSE	FALSE	TRUE	FALSE	FALSE	TRUE
Calico Droplet (male)	NO	NOT DE	NOT DE	FALSE	FALSE	TRUE	FALSE	FALSE	TRUE	FALSE	FALSE	TRUE
Calico Droplet (male)	NO	NOT DE	NOT DE	FALSE	FALSE	TRUE	FALSE	FALSE	TRUE	FALSE	FALSE	TRUE
Calico Droplet (male)	NO	NOT DE	NOT DE	FALSE	FALSE	TRUE	FALSE	FALSE	TRUE	FALSE	FALSE	TRUE
Calico Droplet (male)	NO	NOT DE	NOT DE	FALSE	FALSE	TRUE	FALSE	FALSE	TRUE	FALSE	FALSE	TRUE
Calico Droplet (male)	NO	NOT DE	NOT DE	FALSE	FALSE	TRUE	FALSE	FALSE	TRUE	FALSE	FALSE	TRUE
Calico Droplet (male)	NO	NOT DE	NOT DE	FALSE	FALSE	TRUE	FALSE	FALSE	TRUE	FALSE	FALSE	TRUE
Calico Droplet (male)	NO	NOT DE	NOT DE	FALSE	FALSE	TRUE	FALSE	FALSE	TRUE	FALSE	FALSE	TRUE
Calico Droplet (male)	NO	NOT DE	NOT DE	FALSE	FALSE	TRUE	FALSE	FALSE	TRUE	FALSE	FALSE	TRUE
Calico Droplet (male)	NO	NOT DE	NOT DE	FALSE	FALSE	TRUE	FALSE	FALSE	TRUE	FALSE	FALSE	TRUE
Calico Droplet (male)	NO	NOT DE	NOT DE	FALSE	FALSE	TRUE	FALSE	FALSE	TRUE	FALSE	FALSE	TRUE
Calico Droplet (male)	NO	NOT DE	NOT DE	FALSE	FALSE	TRUE	FALSE	FALSE	TRUE	FALSE	FALSE	TRUE
Calico Droplet (male)	NO	NOT DE	NOT DE	FALSE	FALSE	TRUE	FALSE	FALSE	TRUE	FALSE	FALSE	TRUE
Calico Droplet (male)	NO	NOT DE	NOT DE	FALSE	FALSE	TRUE	FALSE	FALSE	TRUE	FALSE	FALSE	TRUE
Calico Droplet (male)	NO	NOT DE	NOT DE	FALSE	FALSE	TRUE	FALSE	FALSE	TRUE	FALSE	FALSE	TRUE
Calico Droplet (male)	NO	NOT DE	NOT DE	FALSE	FALSE	TRUE	FALSE	FALSE	TRUE	FALSE	FALSE	TRUE
Calico Droplet (male)	NO	NOT DE	NOT DE	FALSE	FALSE	TRUE	FALSE	FALSE	TRUE	FALSE	FALSE	TRUE
Calico Droplet (male)	NO	NOT DE	NOT DE	FALSE	FALSE	TRUE	FALSE	FALSE	TRUE	FALSE	FALSE	TRUE
Calico Droplet (male)	NO	NOT DE	NOT DE	FALSE	FALSE	TRUE	FALSE	FALSE	TRUE	FALSE	FALSE	TRUE
Calico Droplet (male)	NO	NOT DE	NOT DE	FALSE	FALSE	TRUE	FALSE	FALSE	TRUE	FALSE	FALSE	TRUE
Calico Droplet (male)	NO	NOT DE	NOT DE	FALSE	FALSE	TRUE	FALSE	FALSE	TRUE	FALSE	FALSE	TRUE
Calico Droplet (male)	NO	NOT DE	NOT DE	FALSE	FALSE	TRUE	FALSE	FALSE	TRUE	FALSE	FALSE	TRUE
Calico Droplet (male)	NO	NOT DE	NOT DE	FALSE	FALSE	TRUE	FALSE	FALSE	TRUE	FALSE	FALSE	TRUE
Calico Droplet (male)	NO	NOT DE	NOT DE	FALSE	FALSE	TRUE	FALSE	FALSE	TRUE	FALSE	FALSE	TRUE
Calico Droplet (male)	NO	NOT DE	NOT DE	FALSE	FALSE	TRUE	FALSE	FALSE	TRUE	FALSE	FALSE	TRUE
Calico Droplet (male)	NO	NOT DE	NOT DE	FALSE	FALSE	TRUE	FALSE	FALSE	TRUE	FALSE	FALSE	TRUE
Calico Droplet (male)	NO	NOT DE	NOT DE	FALSE	FALSE	TRUE	FALSE	FALSE	TRUE	FALSE	FALSE	TRUE
Calico Droplet (male)	NO	NOT DE	NOT DE	FALSE	FALSE	TRUE	FALSE	FALSE	TRUE	FALSE	FALSE	TRUE
Calico Droplet (male)	NO	NOT DE	NOT DE	FALSE	FALSE	TRUE	FALSE	FALSE	TRUE	FALSE	FALSE	TRUE
Calico Droplet (male)	NO	NOT DE	NOT DE	FALSE	FALSE	TRUE	FALSE	FALSE	TRUE	FALSE	FALSE	TRUE
Calico Droplet (male)	NO	NOT DE	NOT DE	FALSE	FALSE	TRUE	FALSE	FALSE	TRUE	FALSE	FALSE	TRUE
Calico Droplet (male)	NO	NOT DE	NOT DE	FALSE	FALSE	TRUE	FALSE	FALSE	TRUE	FALSE	FALSE	TRUE
Calico Droplet (male)	NO	NOT DE	NOT DE	FALSE	FALSE	TRUE	FALSE	FALSE	TRUE	FALSE	FALSE	TRUE
Calico Droplet (male)	NO	NOT DE	NOT DE	FALSE	FALSE	TRUE	FALSE	FALSE	TRUE	FALSE	FALSE	TRUE
Calico Droplet (male)	NO	NOT DE	NOT DE	FALSE	FALSE	TRUE	FALSE	FALSE	TRUE	FALSE	FALSE	TRUE
Calico Droplet (male)	NO	NOT DE	NOT DE	FALSE	FALSE	TRUE	FALSE	FALSE	TRUE	FALSE	FALSE	TRUE
Calico Droplet (male)	NO	NOT DE	NOT DE	FALSE	FALSE	TRUE	FALSE	FALSE	TRUE	FALSE	FALSE	TRUE
Calico Droplet (male)	NO	NOT DE	NOT DE	FALSE	FALSE	TRUE	FALSE	FALSE	TRUE	FALSE	FALSE	TRUE
Calico Droplet (male)	NO	NOT DE	UP	FALSE	TRUE	FALSE	FALSE	FALSE	TRUE	FALSE	FALSE	TRUE
Calico Droplet (male)	NO	NOT DE	NOT DE	FALSE	FALSE	TRUE	FALSE	FALSE	TRUE	FALSE	FALSE	TRUE
Calico Droplet (male)	NO	NOT DE	NOT DE	FALSE	FALSE	TRUE	FALSE	FALSE	TRUE	FALSE	FALSE	TRUE
Calico Droplet (male)	NO	NOT DE	NOT DE	FALSE	FALSE	TRUE	FALSE	FALSE	TRUE	FALSE	FALSE	TRUE
Calico Droplet (male)	NO	NOT DE	NOT DE	FALSE	FALSE	TRUE	FALSE	FALSE	TRUE	FALSE	FALSE	TRUE
Calico Droplet (male)	NO	NOT DE	NOT DE	FALSE	FALSE	TRUE	FALSE	FALSE	TRUE	FALSE	FALSE	TRUE
Calico Droplet (male)	NO	NOT DE	NOT DE	FALSE	FALSE	TRUE	FALSE	FALSE	TRUE	FALSE	FALSE	TRUE
Calico Droplet (male)	NO	NOT DE	NOT DE	FALSE	FALSE	TRUE	FALSE	FALSE	TRUE	FALSE	FALSE	TRUE
Calico Droplet (male)	NO	DOWN	NOT DE	FALSE	FALSE	TRUE	TRUE	FALSE	FALSE	FALSE	FALSE	TRUE
Calico Droplet (male)	NO	DOWN	NOT DE	FALSE	FALSE	TRUE	TRUE	FALSE	FALSE	FALSE	FALSE	TRUE
Calico Droplet (male)	DOWN	DOWN	NOT DE	FALSE	FALSE	TRUE	TRUE	FALSE	FALSE	TRUE	FALSE	FALSE
Calico Droplet (male)	NO	NOT DE	NOT DE	FALSE	FALSE	TRUE	FALSE	FALSE	TRUE	FALSE	FALSE	TRUE
Calico Droplet (male)	NO	NOT DE	NOT DE	FALSE	FALSE	TRUE	FALSE	FALSE	TRUE	FALSE	FALSE	TRUE
Calico Droplet (male)	NO	NOT DE	NOT DE	FALSE	FALSE	TRUE	FALSE	FALSE	TRUE	FALSE	FALSE	TRUE
Calico Droplet (male)	NO	NOT DE	NOT DE	FALSE	FALSE	TRUE	FALSE	FALSE	TRUE	FALSE	FALSE	TRUE
Calico Droplet (male)	NO	NOT DE	NOT DE	FALSE	FALSE	TRUE	FALSE	FALSE	TRUE	FALSE	FALSE	TRUE
Calico Droplet (male)	NO	NOT DE	NOT DE	FALSE	FALSE	TRUE	FALSE	FALSE	TRUE	FALSE	FALSE	TRUE
Calico Droplet (male)	NO	NOT DE	NOT DE	FALSE	FALSE	TRUE	FALSE	FALSE	TRUE	FALSE	FALSE	TRUE
Calico Droplet (male)	NO	NOT DE	NOT DE	FALSE	FALSE	TRUE	FALSE	FALSE	TRUE	FALSE	FALSE	TRUE
Calico Droplet (male)	NO	NOT DE	NOT DE	FALSE	FALSE	TRUE	FALSE	FALSE	TRUE	FALSE	FALSE	TRUE
Calico Droplet (male)	NO	NOT DE	NOT DE	FALSE	FALSE	TRUE	FALSE	FALSE	TRUE	FALSE	FALSE	TRUE
Calico Droplet (male)	NO	NOT DE	NOT DE	FALSE	FALSE	TRUE	FALSE	FALSE	TRUE	FALSE	FALSE	TRUE
Calico Droplet (male)	NO	NOT DE	NOT DE	FALSE	FALSE	TRUE	FALSE	FALSE	TRUE	FALSE	FALSE	TRUE
Calico Droplet (male)	NO	NOT DE	NOT DE	FALSE	FALSE	TRUE	FALSE	FALSE	TRUE	FALSE	FALSE	TRUE
Calico Droplet (male)	NO	NOT DE	NOT DE	FALSE	FALSE	TRUE	FALSE	FALSE	TRUE	FALSE	FALSE	TRUE
Calico Droplet (male)	NO	NOT DE	NOT DE	FALSE	FALSE	TRUE	FALSE	FALSE	TRUE	FALSE	FALSE	TRUE
Calico Droplet (male)	NO	NOT DE	NOT DE	FALSE	FALSE	TRUE	FALSE	FALSE	TRUE	FALSE	FALSE	TRUE
Calico Droplet (male)	NO	NOT DE	NOT DE	FALSE	FALSE	TRUE	FALSE	FALSE	TRUE	FALSE	FALSE	TRUE
Calico Droplet (male)	NO	NOT DE	NOT DE	FALSE	FALSE	TRUE	FALSE	FALSE	TRUE	FALSE	FALSE	TRUE
Calico Droplet (male)	NO	NOT DE	NOT DE	FALSE	FALSE	TRUE	FALSE	FALSE	TRUE	FALSE	FALSE	TRUE
Calico Droplet (male)	NO	NOT DE	NOT DE	FALSE	FALSE	TRUE	FALSE	FALSE	TRUE	FALSE	FALSE	TRUE
Calico Droplet (male)	NO	NOT DE	NOT DE	FALSE	FALSE	TRUE	FALSE	FALSE	TRUE	FALSE	FALSE	TRUE
Calico Droplet (male)	NO	NOT DE	NOT DE	FALSE	FALSE	TRUE	FALSE	FALSE	TRUE	FALSE	FALSE	TRUE
Calico Droplet (male)	NO	NOT DE	NOT DE	FALSE	FALSE	TRUE	FALSE	FALSE	TRUE	FALSE	FALSE	TRUE
Calico Droplet (male)	NO	NOT DE	NOT DE	FALSE	FALSE	TRUE	FALSE	FALSE	TRUE	FALSE	FALSE	TRUE
Calico Droplet (male)	NO	NOT DE	NOT DE	FALSE	FALSE	TRUE	FALSE	FALSE	TRUE	FALSE	FALSE	TRUE
Calico Droplet (male)	NO	NOT DE	NOT DE	FALSE	FALSE	TRUE	FALSE	FALSE	TRUE	FALSE	FALSE	TRUE
Calico Droplet (male)	NO	NOT DE	NOT DE	FALSE	FALSE	TRUE	FALSE	FALSE	TRUE	FALSE	FALSE	TRUE
Calico Droplet (male)	NO	NOT DE	NOT DE	FALSE	FALSE	TRUE	FALSE	FALSE	TRUE	FALSE	FALSE	TRUE
Calico Droplet (male)	NO	NOT DE	NOT DE	FALSE	FALSE	TRUE	FALSE	FALSE	TRUE	FALSE	FALSE	TRUE
Calico Droplet (male)	NO	NOT DE	NOT DE	FALSE	FALSE	TRUE	FALSE	FALSE	TRUE	FALSE	FALSE	TRUE
Calico Droplet (male)	NO	NOT DE	NOT DE	FALSE	FALSE	TRUE	FALSE	FALSE	TRUE	FALSE	FALSE	TRUE
Calico Droplet (male)	NO	NOT DE	NOT DE	FALSE	FALSE	TRUE	FALSE	FALSE	TRUE	FALSE	FALSE	TRUE
Calico Droplet (male)	NO	NOT DE	UP	FALSE	TRUE	FALSE	FALSE	FALSE	TRUE	FALSE	FALSE	TRUE
Calico Droplet (male)	NO	NOT DE	NOT DE	FALSE	FALSE	TRUE	FALSE	FALSE	TRUE	FALSE	FALSE	TRUE
Calico Droplet (male)	NO	NOT DE	NOT DE	FALSE	FALSE	TRUE	FALSE	FALSE	TRUE	FALSE	FALSE	TRUE
Calico Droplet (male)	NO	NOT DE	NOT DE	FALSE	FALSE	TRUE	FALSE	FALSE	TRUE	FALSE	FALSE	TRUE
Calico Droplet (male)	NO	NOT DE	NOT DE	FALSE	FALSE	TRUE	FALSE	FALSE	TRUE	FALSE	FALSE	TRUE
Calico Droplet (male)	NO	DOWN	NOT DE	FALSE	FALSE	TRUE	TRUE	FALSE	FALSE	FALSE	FALSE	TRUE
Calico Droplet (male)	NO	DOWN	NOT DE	FALSE	FALSE	TRUE	TRUE	FALSE	FALSE	FALSE	FALSE	TRUE
Calico Droplet (male)	NO	DOWN	NOT DE	FALSE	FALSE	TRUE	TRUE	FALSE	FALSE	FALSE	FALSE	TRUE
Calico Droplet (male)	DOWN	DOWN	NOT DE	FALSE	FALSE	TRUE	TRUE	FALSE	FALSE	TRUE	FALSE	FALSE
Calico Droplet (male)	NO	DOWN	NOT DE	FALSE	FALSE	TRUE	TRUE	FALSE	FALSE	FALSE	FALSE	TRUE
Calico Droplet (male)	NO	DOWN	NOT DE	FALSE	FALSE	TRUE	TRUE	FALSE	FALSE	FALSE	FALSE	TRUE
Calico Droplet (male)	NO	NOT DE	NOT DE	FALSE	FALSE	TRUE	FALSE	FALSE	TRUE	FALSE	FALSE	TRUE
Calico Droplet (male)	NO	NOT DE	NOT DE	FALSE	FALSE	TRUE	FALSE	FALSE	TRUE	FALSE	FALSE	TRUE
Calico Droplet (male)	NO	NOT DE	NOT DE	FALSE	FALSE	TRUE	FALSE	FALSE	TRUE	FALSE	FALSE	TRUE
Calico Droplet (male)	NO	NOT DE	NOT DE	FALSE	FALSE	TRUE	FALSE	FALSE	TRUE	FALSE	FALSE	TRUE
Calico Droplet (male)	NO	NOT DE	NOT DE	FALSE	FALSE	TRUE	FALSE	FALSE	TRUE	FALSE	FALSE	TRUE
Calico Droplet (male)	NO	NOT DE	NOT DE	FALSE	FALSE	TRUE	FALSE	FALSE	TRUE	FALSE	FALSE	TRUE
Calico Droplet (male)	NO	NOT DE	NOT DE	FALSE	FALSE	TRUE	FALSE	FALSE	TRUE	FALSE	FALSE	TRUE
Calico Droplet (male)	NO	NOT DE	NOT DE	FALSE	FALSE	TRUE	FALSE	FALSE	TRUE	FALSE	FALSE	TRUE
Calico Droplet (male)	NO	NOT DE	NOT DE	FALSE	FALSE	TRUE	FALSE	FALSE	TRUE	FALSE	FALSE	TRUE
Calico Droplet (male)	NO	NOT DE	NOT DE	FALSE	FALSE	TRUE	FALSE	FALSE	TRUE	FALSE	FALSE	TRUE
Calico Droplet (male)	NO	NOT DE	NOT DE	FALSE	FALSE	TRUE	FALSE	FALSE	TRUE	FALSE	FALSE	TRUE
Calico Droplet (male)	NO	NOT DE	DOWN	TRUE	FALSE	FALSE	FALSE	FALSE	TRUE	FALSE	FALSE	TRUE
Calico Droplet (male)	NO	NOT DE	NOT DE	FALSE	FALSE	TRUE	FALSE	FALSE	TRUE	FALSE	FALSE	TRUE
Calico Droplet (male)	NO	NOT DE	NOT DE	FALSE	FALSE	TRUE	FALSE	FALSE	TRUE	FALSE	FALSE	TRUE
Calico Droplet (male)	NO	NOT DE	NOT DE	FALSE	FALSE	TRUE	FALSE	FALSE	TRUE	FALSE	FALSE	TRUE
Calico Droplet (male)	NO	NOT DE	NOT DE	FALSE	FALSE	TRUE	FALSE	FALSE	TRUE	FALSE	FALSE	TRUE
Calico Droplet (male)	NO	NOT DE	NOT DE	FALSE	FALSE	TRUE	FALSE	FALSE	TRUE	FALSE	FALSE	TRUE
Calico Droplet (male)	NO	NOT DE	NOT DE	FALSE	FALSE	TRUE	FALSE	FALSE	TRUE	FALSE	FALSE	TRUE
Calico Droplet (male)	NO	NOT DE	NOT DE	FALSE	FALSE	TRUE	FALSE	FALSE	TRUE	FALSE	FALSE	TRUE
Calico Droplet (male)	NO	NOT DE	NOT DE	FALSE	FALSE	TRUE	FALSE	FALSE	TRUE	FALSE	FALSE	TRUE
Calico Droplet (male)	NO	NOT DE	NOT DE	FALSE	FALSE	TRUE	FALSE	FALSE	TRUE	FALSE	FALSE	TRUE
Calico Droplet (male)	NO	NOT DE	NOT DE	FALSE	FALSE	TRUE	FALSE	FALSE	TRUE	FALSE	FALSE	TRUE
Calico Droplet (male)	UP	NOT DE	NOT DE	FALSE	FALSE	TRUE	FALSE	FALSE	TRUE	FALSE	TRUE	FALSE
Calico Droplet (male)	NO	NOT DE	NOT DE	FALSE	FALSE	TRUE	FALSE	FALSE	TRUE	FALSE	FALSE	TRUE
Calico Droplet (male)	NO	NOT DE	NOT DE	FALSE	FALSE	TRUE	FALSE	FALSE	TRUE	FALSE	FALSE	TRUE
Calico Droplet (male)	NO	NOT DE	NOT DE	FALSE	FALSE	TRUE	FALSE	FALSE	TRUE	FALSE	FALSE	TRUE
Calico Droplet (male)	NO	NOT DE	NOT DE	FALSE	FALSE	TRUE	FALSE	FALSE	TRUE	FALSE	FALSE	TRUE
Calico Droplet (male)	NO	NOT DE	NOT DE	FALSE	FALSE	TRUE	FALSE	FALSE	TRUE	FALSE	FALSE	TRUE
Calico Droplet (male)	NO	NOT DE	NOT DE	FALSE	FALSE	TRUE	FALSE	FALSE	TRUE	FALSE	FALSE	TRUE
Calico Droplet (male)	NO	NOT DE	NOT DE	FALSE	FALSE	TRUE	FALSE	FALSE	TRUE	FALSE	FALSE	TRUE
Calico Droplet (male)	NO	NOT DE	NOT DE	FALSE	FALSE	TRUE	FALSE	FALSE	TRUE	FALSE	FALSE	TRUE
Calico Droplet (male)	NO	NOT DE	NOT DE	FALSE	FALSE	TRUE	FALSE	FALSE	TRUE	FALSE	FALSE	TRUE
Calico Droplet (male)	NO	NOT DE	NOT DE	FALSE	FALSE	TRUE	FALSE	FALSE	TRUE	FALSE	FALSE	TRUE
Calico Droplet (male)	NO	NOT DE	NOT DE	FALSE	FALSE	TRUE	FALSE	FALSE	TRUE	FALSE	FALSE	TRUE
Calico Droplet (male)	NO	NOT DE	NOT DE	FALSE	FALSE	TRUE	FALSE	FALSE	TRUE	FALSE	FALSE	TRUE
Calico Droplet (male)	NO	NOT DE	NOT DE	FALSE	FALSE	TRUE	FALSE	FALSE	TRUE	FALSE	FALSE	TRUE
Calico Droplet (male)	NO	NOT DE	NOT DE	FALSE	FALSE	TRUE	FALSE	FALSE	TRUE	FALSE	FALSE	TRUE
Calico Droplet (male)	NO	NOT DE	NOT DE	FALSE	FALSE	TRUE	FALSE	FALSE	TRUE	FALSE	FALSE	TRUE
Calico Droplet (male)	NO	NOT DE	NOT DE	FALSE	FALSE	TRUE	FALSE	FALSE	TRUE	FALSE	FALSE	TRUE
Calico Droplet (male)	NO	NOT DE	NOT DE	FALSE	FALSE	TRUE	FALSE	FALSE	TRUE	FALSE	FALSE	TRUE
Calico Droplet (male)	NO	NOT DE	NOT DE	FALSE	FALSE	TRUE	FALSE	FALSE	TRUE	FALSE	FALSE	TRUE
Calico Droplet (male)	NO	NOT DE	NOT DE	FALSE	FALSE	TRUE	FALSE	FALSE	TRUE	FALSE	FALSE	TRUE
Calico Droplet (male)	NO	NOT DE	NOT DE	FALSE	FALSE	TRUE	FALSE	FALSE	TRUE	FALSE	FALSE	TRUE
Calico Droplet (male)	NO	NOT DE	NOT DE	FALSE	FALSE	TRUE	FALSE	FALSE	TRUE	FALSE	FALSE	TRUE
Calico Droplet (male)	NO	NOT DE	NOT DE	FALSE	FALSE	TRUE	FALSE	FALSE	TRUE	FALSE	FALSE	TRUE
Calico Droplet (male)	NO	NOT DE	NOT DE	FALSE	FALSE	TRUE	FALSE	FALSE	TRUE	FALSE	FALSE	TRUE
Calico Droplet (male)	NO	UP	NOT DE	FALSE	FALSE	TRUE	FALSE	TRUE	FALSE	FALSE	FALSE	TRUE
Calico Droplet (male)	NO	UP	NOT DE	FALSE	FALSE	TRUE	FALSE	TRUE	FALSE	FALSE	FALSE	TRUE
Calico Droplet (male)	NO	UP	NOT DE	FALSE	FALSE	TRUE	FALSE	TRUE	FALSE	FALSE	FALSE	TRUE
Calico Droplet (male)	NO	NOT DE	NOT DE	FALSE	FALSE	TRUE	FALSE	FALSE	TRUE	FALSE	FALSE	TRUE
Calico Droplet (male)	NO	NOT DE	NOT DE	FALSE	FALSE	TRUE	FALSE	FALSE	TRUE	FALSE	FALSE	TRUE
Calico Droplet (male)	NO	NOT DE	NOT DE	FALSE	FALSE	TRUE	FALSE	FALSE	TRUE	FALSE	FALSE	TRUE
Calico Droplet (male)	NO	NOT DE	NOT DE	FALSE	FALSE	TRUE	FALSE	FALSE	TRUE	FALSE	FALSE	TRUE
Calico Droplet (male)	NO	NOT DE	NOT DE	FALSE	FALSE	TRUE	FALSE	FALSE	TRUE	FALSE	FALSE	TRUE
Calico Droplet (male)	NO	NOT DE	NOT DE	FALSE	FALSE	TRUE	FALSE	FALSE	TRUE	FALSE	FALSE	TRUE
Calico Droplet (male)	NO	NOT DE	NOT DE	FALSE	FALSE	TRUE	FALSE	FALSE	TRUE	FALSE	FALSE	TRUE
Calico Droplet (male)	NO	NOT DE	NOT DE	FALSE	FALSE	TRUE	FALSE	FALSE	TRUE	FALSE	FALSE	TRUE
Calico Droplet (male)	NO	NOT DE	NOT DE	FALSE	FALSE	TRUE	FALSE	FALSE	TRUE	FALSE	FALSE	TRUE
Calico Droplet (male)	NO	NOT DE	NOT DE	FALSE	FALSE	TRUE	FALSE	FALSE	TRUE	FALSE	FALSE	TRUE
Calico Droplet (male)	NO	NOT DE	NOT DE	FALSE	FALSE	TRUE	FALSE	FALSE	TRUE	FALSE	FALSE	TRUE
Calico Droplet (male)	NO	NOT DE	NOT DE	FALSE	FALSE	TRUE	FALSE	FALSE	TRUE	FALSE	FALSE	TRUE
Calico Droplet (male)	NO	NOT DE	NOT DE	FALSE	FALSE	TRUE	FALSE	FALSE	TRUE	FALSE	FALSE	TRUE
Calico Droplet (male)	NO	NOT DE	NOT DE	FALSE	FALSE	TRUE	FALSE	FALSE	TRUE	FALSE	FALSE	TRUE
Calico Droplet (male)	NO	NOT DE	NOT DE	FALSE	FALSE	TRUE	FALSE	FALSE	TRUE	FALSE	FALSE	TRUE
Calico Droplet (male)	NO	NOT DE	NOT DE	FALSE	FALSE	TRUE	FALSE	FALSE	TRUE	FALSE	FALSE	TRUE
Calico Droplet (male)	NO	NOT DE	NOT DE	FALSE	FALSE	TRUE	FALSE	FALSE	TRUE	FALSE	FALSE	TRUE
Calico Droplet (male)	NO	NOT DE	NOT DE	FALSE	FALSE	TRUE	FALSE	FALSE	TRUE	FALSE	FALSE	TRUE
Calico Droplet (male)	NO	NOT DE	NOT DE	FALSE	FALSE	TRUE	FALSE	FALSE	TRUE	FALSE	FALSE	TRUE
Calico Droplet (male)	NO	NOT DE	NOT DE	FALSE	FALSE	TRUE	FALSE	FALSE	TRUE	FALSE	FALSE	TRUE
Calico Droplet (male)	NO	DOWN	NOT DE	FALSE	FALSE	TRUE	TRUE	FALSE	FALSE	FALSE	FALSE	TRUE
Calico Droplet (male)	NO	DOWN	NOT DE	FALSE	FALSE	TRUE	TRUE	FALSE	FALSE	FALSE	FALSE	TRUE
Calico Droplet (male)	NO	DOWN	NOT DE	FALSE	FALSE	TRUE	TRUE	FALSE	FALSE	FALSE	FALSE	TRUE
Calico Droplet (male)	NO	NOT DE	NOT DE	FALSE	FALSE	TRUE	FALSE	FALSE	TRUE	FALSE	FALSE	TRUE
Calico Droplet (male)	NO	NOT DE	NOT DE	FALSE	FALSE	TRUE	FALSE	FALSE	TRUE	FALSE	FALSE	TRUE
Calico Droplet (male)	NO	NOT DE	NOT DE	FALSE	FALSE	TRUE	FALSE	FALSE	TRUE	FALSE	FALSE	TRUE
Calico Droplet (male)	NO	NOT DE	NOT DE	FALSE	FALSE	TRUE	FALSE	FALSE	TRUE	FALSE	FALSE	TRUE
Calico Droplet (male)	NO	NOT DE	DOWN	TRUE	FALSE	FALSE	FALSE	FALSE	TRUE	FALSE	FALSE	TRUE
Calico Droplet (male)	NO	NOT DE	NOT DE	FALSE	FALSE	TRUE	FALSE	FALSE	TRUE	FALSE	FALSE	TRUE
Calico Droplet (male)	NO	NOT DE	NOT DE	FALSE	FALSE	TRUE	FALSE	FALSE	TRUE	FALSE	FALSE	TRUE
Calico Droplet (male)	NO	NOT DE	NOT DE	FALSE	FALSE	TRUE	FALSE	FALSE	TRUE	FALSE	FALSE	TRUE
Calico Droplet (male)	NO	NOT DE	NOT DE	FALSE	FALSE	TRUE	FALSE	FALSE	TRUE	FALSE	FALSE	TRUE
Calico Droplet (male)	NO	NOT DE	NOT DE	FALSE	FALSE	TRUE	FALSE	FALSE	TRUE	FALSE	FALSE	TRUE
Calico Droplet (male)	NO	NOT DE	NOT DE	FALSE	FALSE	TRUE	FALSE	FALSE	TRUE	FALSE	FALSE	TRUE
Calico Droplet (male)	NO	NOT DE	NOT DE	FALSE	FALSE	TRUE	FALSE	FALSE	TRUE	FALSE	FALSE	TRUE
Calico Droplet (male)	NO	NOT DE	NOT DE	FALSE	FALSE	TRUE	FALSE	FALSE	TRUE	FALSE	FALSE	TRUE
Calico Droplet (male)	NO	NOT DE	NOT DE	FALSE	FALSE	TRUE	FALSE	FALSE	TRUE	FALSE	FALSE	TRUE
Calico Droplet (male)	NO	NOT DE	NOT DE	FALSE	FALSE	TRUE	FALSE	FALSE	TRUE	FALSE	FALSE	TRUE
Calico Droplet (male)	NO	NOT DE	NOT DE	FALSE	FALSE	TRUE	FALSE	FALSE	TRUE	FALSE	FALSE	TRUE
Calico Droplet (male)	NO	NOT DE	NOT DE	FALSE	FALSE	TRUE	FALSE	FALSE	TRUE	FALSE	FALSE	TRUE
Calico Droplet (male)	NO	NOT DE	NOT DE	FALSE	FALSE	TRUE	FALSE	FALSE	TRUE	FALSE	FALSE	TRUE
Calico Droplet (male)	NO	NOT DE	NOT DE	FALSE	FALSE	TRUE	FALSE	FALSE	TRUE	FALSE	FALSE	TRUE
Calico Droplet (male)	NO	NOT DE	NOT DE	FALSE	FALSE	TRUE	FALSE	FALSE	TRUE	FALSE	FALSE	TRUE
Calico Droplet (male)	NO	NOT DE	NOT DE	FALSE	FALSE	TRUE	FALSE	FALSE	TRUE	FALSE	FALSE	TRUE
Calico Droplet (male)	NO	NOT DE	NOT DE	FALSE	FALSE	TRUE	FALSE	FALSE	TRUE	FALSE	FALSE	TRUE
Calico Droplet (male)	NO	NOT DE	NOT DE	FALSE	FALSE	TRUE	FALSE	FALSE	TRUE	FALSE	FALSE	TRUE
Calico Droplet (male)	NO	NOT DE	NOT DE	FALSE	FALSE	TRUE	FALSE	FALSE	TRUE	FALSE	FALSE	TRUE
Calico Droplet (male)	NO	NOT DE	NOT DE	FALSE	FALSE	TRUE	FALSE	FALSE	TRUE	FALSE	FALSE	TRUE
Calico Droplet (male)	NO	NOT DE	NOT DE	FALSE	FALSE	TRUE	FALSE	FALSE	TRUE	FALSE	FALSE	TRUE
Calico Droplet (male)	NO	NOT DE	NOT DE	FALSE	FALSE	TRUE	FALSE	FALSE	TRUE	FALSE	FALSE	TRUE
Calico Droplet (male)	NO	NOT DE	DOWN	TRUE	FALSE	FALSE	FALSE	FALSE	TRUE	FALSE	FALSE	TRUE
Calico Droplet (male)	NO	NOT DE	NOT DE	FALSE	FALSE	TRUE	FALSE	FALSE	TRUE	FALSE	FALSE	TRUE
Calico Droplet (male)	NO	NOT DE	NOT DE	FALSE	FALSE	TRUE	FALSE	FALSE	TRUE	FALSE	FALSE	TRUE
Calico Droplet (male)	NO	NOT DE	NOT DE	FALSE	FALSE	TRUE	FALSE	FALSE	TRUE	FALSE	FALSE	TRUE
Calico Droplet (male)	NO	NOT DE	NOT DE	FALSE	FALSE	TRUE	FALSE	FALSE	TRUE	FALSE	FALSE	TRUE
Calico Droplet (male)	NO	NOT DE	NOT DE	FALSE	FALSE	TRUE	FALSE	FALSE	TRUE	FALSE	FALSE	TRUE
Calico Droplet (male)	NO	NOT DE	NOT DE	FALSE	FALSE	TRUE	FALSE	FALSE	TRUE	FALSE	FALSE	TRUE
Calico Droplet (male)	NO	NOT DE	NOT DE	FALSE	FALSE	TRUE	FALSE	FALSE	TRUE	FALSE	FALSE	TRUE
Calico Droplet (male)	NO	NOT DE	NOT DE	FALSE	FALSE	TRUE	FALSE	FALSE	TRUE	FALSE	FALSE	TRUE
Calico Droplet (male)	NO	NOT DE	NOT DE	FALSE	FALSE	TRUE	FALSE	FALSE	TRUE	FALSE	FALSE	TRUE
Calico Droplet (male)	NO	NOT DE	NOT DE	FALSE	FALSE	TRUE	FALSE	FALSE	TRUE	FALSE	FALSE	TRUE
Calico Droplet (male)	NO	NOT DE	NOT DE	FALSE	FALSE	TRUE	FALSE	FALSE	TRUE	FALSE	FALSE	TRUE
Calico Droplet (male)	NO	NOT DE	NOT DE	FALSE	FALSE	TRUE	FALSE	FALSE	TRUE	FALSE	FALSE	TRUE
Calico Droplet (male)	NO	NOT DE	NOT DE	FALSE	FALSE	TRUE	FALSE	FALSE	TRUE	FALSE	FALSE	TRUE
Calico Droplet (male)	NO	NOT DE	DOWN	TRUE	FALSE	FALSE	FALSE	FALSE	TRUE	FALSE	FALSE	TRUE
Calico Droplet (male)	NO	NOT DE	NOT DE	FALSE	FALSE	TRUE	FALSE	FALSE	TRUE	FALSE	FALSE	TRUE
Calico Droplet (male)	NO	NOT DE	NOT DE	FALSE	FALSE	TRUE	FALSE	FALSE	TRUE	FALSE	FALSE	TRUE
Calico Droplet (male)	NO	NOT DE	NOT DE	FALSE	FALSE	TRUE	FALSE	FALSE	TRUE	FALSE	FALSE	TRUE
Calico Droplet (male)	NO	NOT DE	DOWN	TRUE	FALSE	FALSE	FALSE	FALSE	TRUE	FALSE	FALSE	TRUE
Calico Droplet (male)	NO	NOT DE	DOWN	TRUE	FALSE	FALSE	FALSE	FALSE	TRUE	FALSE	FALSE	TRUE
Calico Droplet (male)	NO	NOT DE	NOT DE	FALSE	FALSE	TRUE	FALSE	FALSE	TRUE	FALSE	FALSE	TRUE
Calico Droplet (male)	NO	NOT DE	NOT DE	FALSE	FALSE	TRUE	FALSE	FALSE	TRUE	FALSE	FALSE	TRUE
Calico Droplet (male)	NO	NOT DE	NOT DE	FALSE	FALSE	TRUE	FALSE	FALSE	TRUE	FALSE	FALSE	TRUE
Calico Droplet (male)	NO	NOT DE	NOT DE	FALSE	FALSE	TRUE	FALSE	FALSE	TRUE	FALSE	FALSE	TRUE
Calico Droplet (male)	NO	NOT DE	NOT DE	FALSE	FALSE	TRUE	FALSE	FALSE	TRUE	FALSE	FALSE	TRUE
Calico Droplet (male)	NO	NOT DE	NOT DE	FALSE	FALSE	TRUE	FALSE	FALSE	TRUE	FALSE	FALSE	TRUE
Calico Droplet (male)	NO	NOT DE	NOT DE	FALSE	FALSE	TRUE	FALSE	FALSE	TRUE	FALSE	FALSE	TRUE
Calico Droplet (male)	NO	NOT DE	NOT DE	FALSE	FALSE	TRUE	FALSE	FALSE	TRUE	FALSE	FALSE	TRUE
Calico Droplet (male)	NO	NOT DE	NOT DE	FALSE	FALSE	TRUE	FALSE	FALSE	TRUE	FALSE	FALSE	TRUE
Calico Droplet (male)	NO	NOT DE	NOT DE	FALSE	FALSE	TRUE	FALSE	FALSE	TRUE	FALSE	FALSE	TRUE
Calico Droplet (male)	NO	NOT DE	NOT DE	FALSE	FALSE	TRUE	FALSE	FALSE	TRUE	FALSE	FALSE	TRUE
Calico Droplet (male)	NO	NOT DE	NOT DE	FALSE	FALSE	TRUE	FALSE	FALSE	TRUE	FALSE	FALSE	TRUE
Calico Droplet (male)	NO	DOWN	NOT DE	FALSE	FALSE	TRUE	TRUE	FALSE	FALSE	FALSE	FALSE	TRUE
Calico Droplet (male)	DOWN	DOWN	NOT DE	FALSE	FALSE	TRUE	TRUE	FALSE	FALSE	TRUE	FALSE	FALSE
Calico Droplet (male)	NO	NOT DE	NOT DE	FALSE	FALSE	TRUE	FALSE	FALSE	TRUE	FALSE	FALSE	TRUE
Calico Droplet (male)	NO	NOT DE	NOT DE	FALSE	FALSE	TRUE	FALSE	FALSE	TRUE	FALSE	FALSE	TRUE
Calico Droplet (male)	NO	NOT DE	NOT DE	FALSE	FALSE	TRUE	FALSE	FALSE	TRUE	FALSE	FALSE	TRUE
Calico Droplet (male)	NO	NOT DE	NOT DE	FALSE	FALSE	TRUE	FALSE	FALSE	TRUE	FALSE	FALSE	TRUE
Calico Droplet (male)	NO	NOT DE	NOT DE	FALSE	FALSE	TRUE	FALSE	FALSE	TRUE	FALSE	FALSE	TRUE
Calico Droplet (male)	NO	NOT DE	NOT DE	FALSE	FALSE	TRUE	FALSE	FALSE	TRUE	FALSE	FALSE	TRUE
Calico Droplet (male)	NO	UP	NOT DE	FALSE	FALSE	TRUE	FALSE	TRUE	FALSE	FALSE	FALSE	TRUE
Calico Droplet (male)	NO	NOT DE	DOWN	TRUE	FALSE	FALSE	FALSE	FALSE	TRUE	FALSE	FALSE	TRUE
Calico Droplet (male)	NO	NOT DE	NOT DE	FALSE	FALSE	TRUE	FALSE	FALSE	TRUE	FALSE	FALSE	TRUE
Calico Droplet (male)	NO	NOT DE	DOWN	TRUE	FALSE	FALSE	FALSE	FALSE	TRUE	FALSE	FALSE	TRUE
Calico Droplet (male)	NO	NOT DE	NOT DE	FALSE	FALSE	TRUE	FALSE	FALSE	TRUE	FALSE	FALSE	TRUE
Calico Droplet (male)	NO	NOT DE	NOT DE	FALSE	FALSE	TRUE	FALSE	FALSE	TRUE	FALSE	FALSE	TRUE
Calico Droplet (male)	NO	NOT DE	NOT DE	FALSE	FALSE	TRUE	FALSE	FALSE	TRUE	FALSE	FALSE	TRUE
Calico Droplet (male)	NO	NOT DE	NOT DE	FALSE	FALSE	TRUE	FALSE	FALSE	TRUE	FALSE	FALSE	TRUE
Calico Droplet (male)	NO	NOT DE	NOT DE	FALSE	FALSE	TRUE	FALSE	FALSE	TRUE	FALSE	FALSE	TRUE
Calico Droplet (male)	NO	NOT DE	NOT DE	FALSE	FALSE	TRUE	FALSE	FALSE	TRUE	FALSE	FALSE	TRUE
Calico Droplet (male)	NO	NOT DE	NOT DE	FALSE	FALSE	TRUE	FALSE	FALSE	TRUE	FALSE	FALSE	TRUE
Calico Droplet (male)	NO	NOT DE	NOT DE	FALSE	FALSE	TRUE	FALSE	FALSE	TRUE	FALSE	FALSE	TRUE
Calico Droplet (male)	NO	NOT DE	NOT DE	FALSE	FALSE	TRUE	FALSE	FALSE	TRUE	FALSE	FALSE	TRUE
Calico Droplet (male)	NO	NOT DE	UP	FALSE	TRUE	FALSE	FALSE	FALSE	TRUE	FALSE	FALSE	TRUE
Calico Droplet (male)	NO	NOT DE	UP	FALSE	TRUE	FALSE	FALSE	FALSE	TRUE	FALSE	FALSE	TRUE
Calico Droplet (male)	NO	NOT DE	NOT DE	FALSE	FALSE	TRUE	FALSE	FALSE	TRUE	FALSE	FALSE	TRUE
Calico Droplet (male)	NO	NOT DE	NOT DE	FALSE	FALSE	TRUE	FALSE	FALSE	TRUE	FALSE	FALSE	TRUE
Calico Droplet (male)	NO	NOT DE	NOT DE	FALSE	FALSE	TRUE	FALSE	FALSE	TRUE	FALSE	FALSE	TRUE
Calico Droplet (male)	NO	NOT DE	NOT DE	FALSE	FALSE	TRUE	FALSE	FALSE	TRUE	FALSE	FALSE	TRUE
Calico Droplet (male)	NO	NOT DE	NOT DE	FALSE	FALSE	TRUE	FALSE	FALSE	TRUE	FALSE	FALSE	TRUE
Calico Droplet (male)	NO	NOT DE	NOT DE	FALSE	FALSE	TRUE	FALSE	FALSE	TRUE	FALSE	FALSE	TRUE
Calico Droplet (male)	NO	NOT DE	NOT DE	FALSE	FALSE	TRUE	FALSE	FALSE	TRUE	FALSE	FALSE	TRUE
Calico Droplet (male)	NO	NOT DE	NOT DE	FALSE	FALSE	TRUE	FALSE	FALSE	TRUE	FALSE	FALSE	TRUE
Calico Droplet (male)	NO	NOT DE	NOT DE	FALSE	FALSE	TRUE	FALSE	FALSE	TRUE	FALSE	FALSE	TRUE
Calico Droplet (male)	NO	NOT DE	NOT DE	FALSE	FALSE	TRUE	FALSE	FALSE	TRUE	FALSE	FALSE	TRUE
Calico Droplet (male)	NO	NOT DE	NOT DE	FALSE	FALSE	TRUE	FALSE	FALSE	TRUE	FALSE	FALSE	TRUE
Calico Droplet (male)	NO	NOT DE	NOT DE	FALSE	FALSE	TRUE	FALSE	FALSE	TRUE	FALSE	FALSE	TRUE
Calico Droplet (male)	NO	NOT DE	NOT DE	FALSE	FALSE	TRUE	FALSE	FALSE	TRUE	FALSE	FALSE	TRUE
Calico Droplet (male)	NO	NOT DE	NOT DE	FALSE	FALSE	TRUE	FALSE	FALSE	TRUE	FALSE	FALSE	TRUE
Calico Droplet (male)	NO	NOT DE	NOT DE	FALSE	FALSE	TRUE	FALSE	FALSE	TRUE	FALSE	FALSE	TRUE
Calico Droplet (male)	NO	NOT DE	NOT DE	FALSE	FALSE	TRUE	FALSE	FALSE	TRUE	FALSE	FALSE	TRUE
Calico Droplet (male)	NO	NOT DE	NOT DE	FALSE	FALSE	TRUE	FALSE	FALSE	TRUE	FALSE	FALSE	TRUE
Calico Droplet (male)	NO	NOT DE	NOT DE	FALSE	FALSE	TRUE	FALSE	FALSE	TRUE	FALSE	FALSE	TRUE
Calico Droplet (male)	NO	NOT DE	NOT DE	FALSE	FALSE	TRUE	FALSE	FALSE	TRUE	FALSE	FALSE	TRUE
Calico Droplet (male)	NO	NOT DE	NOT DE	FALSE	FALSE	TRUE	FALSE	FALSE	TRUE	FALSE	FALSE	TRUE
Calico Droplet (male)	NO	NOT DE	DOWN	TRUE	FALSE	FALSE	FALSE	FALSE	TRUE	FALSE	FALSE	TRUE
Calico Droplet (male)	NO	NOT DE	NOT DE	FALSE	FALSE	TRUE	FALSE	FALSE	TRUE	FALSE	FALSE	TRUE
Calico Droplet (male)	NO	NOT DE	NOT DE	FALSE	FALSE	TRUE	FALSE	FALSE	TRUE	FALSE	FALSE	TRUE
Calico Droplet (male)	NO	NOT DE	NOT DE	FALSE	FALSE	TRUE	FALSE	FALSE	TRUE	FALSE	FALSE	TRUE
Calico Droplet (male)	DOWN	DOWN	NOT DE	FALSE	FALSE	TRUE	TRUE	FALSE	FALSE	TRUE	FALSE	FALSE
Calico Droplet (male)	NO	DOWN	NOT DE	FALSE	FALSE	TRUE	TRUE	FALSE	FALSE	FALSE	FALSE	TRUE
Calico Droplet (male)	DOWN	DOWN	NOT DE	FALSE	FALSE	TRUE	TRUE	FALSE	FALSE	TRUE	FALSE	FALSE
Calico Droplet (male)	DOWN	DOWN	NOT DE	FALSE	FALSE	TRUE	TRUE	FALSE	FALSE	TRUE	FALSE	FALSE
Calico Droplet (male)	NO	DOWN	NOT DE	FALSE	FALSE	TRUE	TRUE	FALSE	FALSE	FALSE	FALSE	TRUE
Calico Droplet (male)	NO	DOWN	NOT DE	FALSE	FALSE	TRUE	TRUE	FALSE	FALSE	FALSE	FALSE	TRUE
Calico Droplet (male)	NO	DOWN	NOT DE	FALSE	FALSE	TRUE	TRUE	FALSE	FALSE	FALSE	FALSE	TRUE
Calico Droplet (male)	NO	NOT DE	NOT DE	FALSE	FALSE	TRUE	FALSE	FALSE	TRUE	FALSE	FALSE	TRUE
Calico Droplet (male)	NO	NOT DE	NOT DE	FALSE	FALSE	TRUE	FALSE	FALSE	TRUE	FALSE	FALSE	TRUE
Calico Droplet (male)	NO	NOT DE	NOT DE	FALSE	FALSE	TRUE	FALSE	FALSE	TRUE	FALSE	FALSE	TRUE
Calico Droplet (male)	NO	NOT DE	NOT DE	FALSE	FALSE	TRUE	FALSE	FALSE	TRUE	FALSE	FALSE	TRUE
Calico Droplet (male)	NO	NOT DE	NOT DE	FALSE	FALSE	TRUE	FALSE	FALSE	TRUE	FALSE	FALSE	TRUE
Calico Droplet (male)	NO	NOT DE	NOT DE	FALSE	FALSE	TRUE	FALSE	FALSE	TRUE	FALSE	FALSE	TRUE
Calico Droplet (male)	NO	NOT DE	NOT DE	FALSE	FALSE	TRUE	FALSE	FALSE	TRUE	FALSE	FALSE	TRUE
Calico Droplet (male)	NO	NOT DE	NOT DE	FALSE	FALSE	TRUE	FALSE	FALSE	TRUE	FALSE	FALSE	TRUE
Calico Droplet (male)	NO	NOT DE	NOT DE	FALSE	FALSE	TRUE	FALSE	FALSE	TRUE	FALSE	FALSE	TRUE
Calico Droplet (male)	NO	NOT DE	NOT DE	FALSE	FALSE	TRUE	FALSE	FALSE	TRUE	FALSE	FALSE	TRUE
Calico Droplet (male)	NO	NOT DE	NOT DE	FALSE	FALSE	TRUE	FALSE	FALSE	TRUE	FALSE	FALSE	TRUE
Calico Droplet (male)	NO	NOT DE	UP	FALSE	TRUE	FALSE	FALSE	FALSE	TRUE	FALSE	FALSE	TRUE
Calico Droplet (male)	NO	NOT DE	UP	FALSE	TRUE	FALSE	FALSE	FALSE	TRUE	FALSE	FALSE	TRUE
Calico Droplet (male)	NO	NOT DE	UP	FALSE	TRUE	FALSE	FALSE	FALSE	TRUE	FALSE	FALSE	TRUE
Calico Droplet (male)	NO	NOT DE	NOT DE	FALSE	FALSE	TRUE	FALSE	FALSE	TRUE	FALSE	FALSE	TRUE
Calico Droplet (male)	NO	NOT DE	NOT DE	FALSE	FALSE	TRUE	FALSE	FALSE	TRUE	FALSE	FALSE	TRUE
Calico Droplet (male)	NO	NOT DE	NOT DE	FALSE	FALSE	TRUE	FALSE	FALSE	TRUE	FALSE	FALSE	TRUE
Calico Droplet (male)	NO	NOT DE	NOT DE	FALSE	FALSE	TRUE	FALSE	FALSE	TRUE	FALSE	FALSE	TRUE
Calico Droplet (male)	NO	NOT DE	UP	FALSE	TRUE	FALSE	FALSE	FALSE	TRUE	FALSE	FALSE	TRUE
Calico Droplet (male)	NO	NOT DE	NOT DE	FALSE	FALSE	TRUE	FALSE	FALSE	TRUE	FALSE	FALSE	TRUE
Calico Droplet (male)	NO	NOT DE	NOT DE	FALSE	FALSE	TRUE	FALSE	FALSE	TRUE	FALSE	FALSE	TRUE
Calico Droplet (male)	UP	NOT DE	UP	FALSE	TRUE	FALSE	FALSE	FALSE	TRUE	FALSE	TRUE	FALSE
Calico Droplet (male)	NO	NOT DE	NOT DE	FALSE	FALSE	TRUE	FALSE	FALSE	TRUE	FALSE	FALSE	TRUE
Calico Droplet (male)	NO	NOT DE	NOT DE	FALSE	FALSE	TRUE	FALSE	FALSE	TRUE	FALSE	FALSE	TRUE
Calico Droplet (male)	NO	NOT DE	UP	FALSE	TRUE	FALSE	FALSE	FALSE	TRUE	FALSE	FALSE	TRUE
Calico Droplet (male)	NO	NOT DE	NOT DE	FALSE	FALSE	TRUE	FALSE	FALSE	TRUE	FALSE	FALSE	TRUE
Calico Droplet (male)	NO	NOT DE	NOT DE	FALSE	FALSE	TRUE	FALSE	FALSE	TRUE	FALSE	FALSE	TRUE
Calico Droplet (male)	NO	NOT DE	NOT DE	FALSE	FALSE	TRUE	FALSE	FALSE	TRUE	FALSE	FALSE	TRUE
Calico Droplet (male)	UP	NOT DE	NOT DE	FALSE	FALSE	TRUE	FALSE	FALSE	TRUE	FALSE	TRUE	FALSE
Calico Droplet (male)	NO	NOT DE	UP	FALSE	TRUE	FALSE	FALSE	FALSE	TRUE	FALSE	FALSE	TRUE
Calico Droplet (male)	NO	NOT DE	NOT DE	FALSE	FALSE	TRUE	FALSE	FALSE	TRUE	FALSE	FALSE	TRUE
Calico Droplet (male)	NO	NOT DE	NOT DE	FALSE	FALSE	TRUE	FALSE	FALSE	TRUE	FALSE	FALSE	TRUE
Calico Droplet (male)	NO	NOT DE	NOT DE	FALSE	FALSE	TRUE	FALSE	FALSE	TRUE	FALSE	FALSE	TRUE
Calico Droplet (male)	NO	NOT DE	NOT DE	FALSE	FALSE	TRUE	FALSE	FALSE	TRUE	FALSE	FALSE	TRUE
Calico Droplet (male)	NO	NOT DE	NOT DE	FALSE	FALSE	TRUE	FALSE	FALSE	TRUE	FALSE	FALSE	TRUE
Calico Droplet (male)	NO	NOT DE	NOT DE	FALSE	FALSE	TRUE	FALSE	FALSE	TRUE	FALSE	FALSE	TRUE
Calico Droplet (male)	NO	NOT DE	NOT DE	FALSE	FALSE	TRUE	FALSE	FALSE	TRUE	FALSE	FALSE	TRUE
Calico Droplet (male)	DOWN	NOT DE	DOWN	TRUE	FALSE	FALSE	FALSE	FALSE	TRUE	TRUE	FALSE	FALSE
Calico Droplet (male)	NO	NOT DE	NOT DE	FALSE	FALSE	TRUE	FALSE	FALSE	TRUE	FALSE	FALSE	TRUE
Calico Droplet (male)	NO	NOT DE	NOT DE	FALSE	FALSE	TRUE	FALSE	FALSE	TRUE	FALSE	FALSE	TRUE
Calico Droplet (male)	NO	NOT DE	NOT DE	FALSE	FALSE	TRUE	FALSE	FALSE	TRUE	FALSE	FALSE	TRUE
Calico Droplet (male)	NO	NOT DE	NOT DE	FALSE	FALSE	TRUE	FALSE	FALSE	TRUE	FALSE	FALSE	TRUE
Calico Droplet (male)	NO	NOT DE	NOT DE	FALSE	FALSE	TRUE	FALSE	FALSE	TRUE	FALSE	FALSE	TRUE
Calico Droplet (male)	NO	NOT DE	NOT DE	FALSE	FALSE	TRUE	FALSE	FALSE	TRUE	FALSE	FALSE	TRUE
Calico Droplet (male)	UP	NOT DE	UP	FALSE	TRUE	FALSE	FALSE	FALSE	TRUE	FALSE	TRUE	FALSE
Calico Droplet (male)	NO	NOT DE	NOT DE	FALSE	FALSE	TRUE	FALSE	FALSE	TRUE	FALSE	FALSE	TRUE
Calico Droplet (male)	UP	NOT DE	UP	FALSE	TRUE	FALSE	FALSE	FALSE	TRUE	FALSE	TRUE	FALSE
Calico Droplet (male)	NO	NOT DE	NOT DE	FALSE	FALSE	TRUE	FALSE	FALSE	TRUE	FALSE	FALSE	TRUE
Calico Droplet (male)	NO	NOT DE	NOT DE	FALSE	FALSE	TRUE	FALSE	FALSE	TRUE	FALSE	FALSE	TRUE
Calico Droplet (male)	NO	NOT DE	NOT DE	FALSE	FALSE	TRUE	FALSE	FALSE	TRUE	FALSE	FALSE	TRUE
Calico Droplet (male)	NO	UP	UP	FALSE	TRUE	FALSE	FALSE	TRUE	FALSE	FALSE	FALSE	TRUE
Calico Droplet (male)	NO	UP	UP	FALSE	TRUE	FALSE	FALSE	TRUE	FALSE	FALSE	FALSE	TRUE
Calico Droplet (male)	NO	UP	UP	FALSE	TRUE	FALSE	FALSE	TRUE	FALSE	FALSE	FALSE	TRUE
Calico Droplet (male)	NO	NOT DE	NOT DE	FALSE	FALSE	TRUE	FALSE	FALSE	TRUE	FALSE	FALSE	TRUE
Calico Droplet (male)	NO	NOT DE	NOT DE	FALSE	FALSE	TRUE	FALSE	FALSE	TRUE	FALSE	FALSE	TRUE
Calico Droplet (male)	NO	NOT DE	NOT DE	FALSE	FALSE	TRUE	FALSE	FALSE	TRUE	FALSE	FALSE	TRUE
Calico Droplet (male)	UP	NOT DE	UP	FALSE	TRUE	FALSE	FALSE	FALSE	TRUE	FALSE	TRUE	FALSE
Calico Droplet (male)	NO	NOT DE	NOT DE	FALSE	FALSE	TRUE	FALSE	FALSE	TRUE	FALSE	FALSE	TRUE
Calico Droplet (male)	NO	NOT DE	NOT DE	FALSE	FALSE	TRUE	FALSE	FALSE	TRUE	FALSE	FALSE	TRUE
Calico Droplet (male)	NO	NOT DE	NOT DE	FALSE	FALSE	TRUE	FALSE	FALSE	TRUE	FALSE	FALSE	TRUE
Calico Droplet (male)	NO	NOT DE	NOT DE	FALSE	FALSE	TRUE	FALSE	FALSE	TRUE	FALSE	FALSE	TRUE
Calico Droplet (male)	NO	NOT DE	NOT DE	FALSE	FALSE	TRUE	FALSE	FALSE	TRUE	FALSE	FALSE	TRUE
Calico Droplet (male)	NO	NOT DE	NOT DE	FALSE	FALSE	TRUE	FALSE	FALSE	TRUE	FALSE	FALSE	TRUE
Calico Droplet (male)	UP	NOT DE	UP	FALSE	TRUE	FALSE	FALSE	FALSE	TRUE	FALSE	TRUE	FALSE
Calico Droplet (male)	NO	NOT DE	NOT DE	FALSE	FALSE	TRUE	FALSE	FALSE	TRUE	FALSE	FALSE	TRUE
Calico Droplet (male)	NO	NOT DE	NOT DE	FALSE	FALSE	TRUE	FALSE	FALSE	TRUE	FALSE	FALSE	TRUE
Calico Droplet (male)	NO	NOT DE	NOT DE	FALSE	FALSE	TRUE	FALSE	FALSE	TRUE	FALSE	FALSE	TRUE
Calico Droplet (male)	NO	NOT DE	NOT DE	FALSE	FALSE	TRUE	FALSE	FALSE	TRUE	FALSE	FALSE	TRUE
Calico Droplet (male)	NO	NOT DE	NOT DE	FALSE	FALSE	TRUE	FALSE	FALSE	TRUE	FALSE	FALSE	TRUE
Calico Droplet (male)	NO	NOT DE	NOT DE	FALSE	FALSE	TRUE	FALSE	FALSE	TRUE	FALSE	FALSE	TRUE
Calico Droplet (male)	NO	NOT DE	NOT DE	FALSE	FALSE	TRUE	FALSE	FALSE	TRUE	FALSE	FALSE	TRUE
Calico Droplet (male)	NO	NOT DE	UP	FALSE	TRUE	FALSE	FALSE	FALSE	TRUE	FALSE	FALSE	TRUE
Calico Droplet (male)	NO	NOT DE	NOT DE	FALSE	FALSE	TRUE	FALSE	FALSE	TRUE	FALSE	FALSE	TRUE
Calico Droplet (male)	NO	NOT DE	NOT DE	FALSE	FALSE	TRUE	FALSE	FALSE	TRUE	FALSE	FALSE	TRUE
Calico Droplet (male)	NO	NOT DE	NOT DE	FALSE	FALSE	TRUE	FALSE	FALSE	TRUE	FALSE	FALSE	TRUE
Calico Droplet (male)	DOWN	NOT DE	DOWN	TRUE	FALSE	FALSE	FALSE	FALSE	TRUE	TRUE	FALSE	FALSE
Calico Droplet (male)	NO	DOWN	NOT DE	FALSE	FALSE	TRUE	TRUE	FALSE	FALSE	FALSE	FALSE	TRUE
Calico Droplet (male)	DOWN	DOWN	NOT DE	FALSE	FALSE	TRUE	TRUE	FALSE	FALSE	TRUE	FALSE	FALSE
Calico Droplet (male)	NO	DOWN	NOT DE	FALSE	FALSE	TRUE	TRUE	FALSE	FALSE	FALSE	FALSE	TRUE
Calico Droplet (male)	NO	DOWN	NOT DE	FALSE	FALSE	TRUE	TRUE	FALSE	FALSE	FALSE	FALSE	TRUE
Calico Droplet (male)	NO	DOWN	NOT DE	FALSE	FALSE	TRUE	TRUE	FALSE	FALSE	FALSE	FALSE	TRUE
Calico Droplet (male)	NO	DOWN	NOT DE	FALSE	FALSE	TRUE	TRUE	FALSE	FALSE	FALSE	FALSE	TRUE
Calico Droplet (male)	NO	DOWN	NOT DE	FALSE	FALSE	TRUE	TRUE	FALSE	FALSE	FALSE	FALSE	TRUE
Calico Droplet (male)	DOWN	DOWN	DOWN	TRUE	FALSE	FALSE	TRUE	FALSE	FALSE	TRUE	FALSE	FALSE
Calico Droplet (male)	NO	NOT DE	NOT DE	FALSE	FALSE	TRUE	FALSE	FALSE	TRUE	FALSE	FALSE	TRUE
Calico Droplet (male)	NO	NOT DE	NOT DE	FALSE	FALSE	TRUE	FALSE	FALSE	TRUE	FALSE	FALSE	TRUE
Calico Droplet (male)	NO	NOT DE	NOT DE	FALSE	FALSE	TRUE	FALSE	FALSE	TRUE	FALSE	FALSE	TRUE
Calico Droplet (male)	NO	NOT DE	NOT DE	FALSE	FALSE	TRUE	FALSE	FALSE	TRUE	FALSE	FALSE	TRUE
Calico Droplet (male)	UP	UP	NOT DE	FALSE	FALSE	TRUE	FALSE	TRUE	FALSE	FALSE	TRUE	FALSE
Calico Droplet (male)	NO	NOT DE	NOT DE	FALSE	FALSE	TRUE	FALSE	FALSE	TRUE	FALSE	FALSE	TRUE
Calico Droplet (male)	NO	NOT DE	NOT DE	FALSE	FALSE	TRUE	FALSE	FALSE	TRUE	FALSE	FALSE	TRUE
Calico Droplet (male)	NO	NOT DE	NOT DE	FALSE	FALSE	TRUE	FALSE	FALSE	TRUE	FALSE	FALSE	TRUE
Calico Droplet (male)	NO	UP	NOT DE	FALSE	FALSE	TRUE	FALSE	TRUE	FALSE	FALSE	FALSE	TRUE
Calico Droplet (male)	NO	NOT DE	NOT DE	FALSE	FALSE	TRUE	FALSE	FALSE	TRUE	FALSE	FALSE	TRUE
Calico Droplet (male)	NO	NOT DE	NOT DE	FALSE	FALSE	TRUE	FALSE	FALSE	TRUE	FALSE	FALSE	TRUE
Calico Droplet (male)	NO	NOT DE	NOT DE	FALSE	FALSE	TRUE	FALSE	FALSE	TRUE	FALSE	FALSE	TRUE
Calico Droplet (male)	NO	NOT DE	NOT DE	FALSE	FALSE	TRUE	FALSE	FALSE	TRUE	FALSE	FALSE	TRUE
Calico Droplet (male)	NO	NOT DE	NOT DE	FALSE	FALSE	TRUE	FALSE	FALSE	TRUE	FALSE	FALSE	TRUE
Calico Droplet (male)	NO	NOT DE	NOT DE	FALSE	FALSE	TRUE	FALSE	FALSE	TRUE	FALSE	FALSE	TRUE
Calico Droplet (male)	NO	NOT DE	DOWN	TRUE	FALSE	FALSE	FALSE	FALSE	TRUE	FALSE	FALSE	TRUE
Calico Droplet (male)	NO	NOT DE	NOT DE	FALSE	FALSE	TRUE	FALSE	FALSE	TRUE	FALSE	FALSE	TRUE
Calico Droplet (male)	NO	NOT DE	NOT DE	FALSE	FALSE	TRUE	FALSE	FALSE	TRUE	FALSE	FALSE	TRUE
Calico Droplet (male)	NO	NOT DE	NOT DE	FALSE	FALSE	TRUE	FALSE	FALSE	TRUE	FALSE	FALSE	TRUE
Calico Droplet (male)	NO	UP	NOT DE	FALSE	FALSE	TRUE	FALSE	TRUE	FALSE	FALSE	FALSE	TRUE
Calico Droplet (male)	UP	UP	NOT DE	FALSE	FALSE	TRUE	FALSE	TRUE	FALSE	FALSE	TRUE	FALSE
Calico Droplet (male)	NO	NOT DE	NOT DE	FALSE	FALSE	TRUE	FALSE	FALSE	TRUE	FALSE	FALSE	TRUE
Calico Droplet (male)	NO	NOT DE	NOT DE	FALSE	FALSE	TRUE	FALSE	FALSE	TRUE	FALSE	FALSE	TRUE
Calico Droplet (male)	NO	NOT DE	DOWN	TRUE	FALSE	FALSE	FALSE	FALSE	TRUE	FALSE	FALSE	TRUE
Calico Droplet (male)	NO	NOT DE	DOWN	TRUE	FALSE	FALSE	FALSE	FALSE	TRUE	FALSE	FALSE	TRUE
Calico Droplet (male)	NO	NOT DE	NOT DE	FALSE	FALSE	TRUE	FALSE	FALSE	TRUE	FALSE	FALSE	TRUE
Calico Droplet (male)	NO	UP	DOWN	TRUE	FALSE	FALSE	FALSE	TRUE	FALSE	FALSE	FALSE	TRUE
Calico Droplet (male)	NO	NOT DE	NOT DE	FALSE	FALSE	TRUE	FALSE	FALSE	TRUE	FALSE	FALSE	TRUE
Calico Droplet (male)	NO	NOT DE	NOT DE	FALSE	FALSE	TRUE	FALSE	FALSE	TRUE	FALSE	FALSE	TRUE
Calico Droplet (male)	NO	NOT DE	NOT DE	FALSE	FALSE	TRUE	FALSE	FALSE	TRUE	FALSE	FALSE	TRUE
Calico Droplet (male)	NO	NOT DE	NOT DE	FALSE	FALSE	TRUE	FALSE	FALSE	TRUE	FALSE	FALSE	TRUE
Calico Droplet (male)	NO	NOT DE	NOT DE	FALSE	FALSE	TRUE	FALSE	FALSE	TRUE	FALSE	FALSE	TRUE
Calico Droplet (male)	NO	NOT DE	NOT DE	FALSE	FALSE	TRUE	FALSE	FALSE	TRUE	FALSE	FALSE	TRUE
Calico Droplet (male)	NO	NOT DE	NOT DE	FALSE	FALSE	TRUE	FALSE	FALSE	TRUE	FALSE	FALSE	TRUE
Calico Droplet (male)	NO	NOT DE	NOT DE	FALSE	FALSE	TRUE	FALSE	FALSE	TRUE	FALSE	FALSE	TRUE
Calico Droplet (male)	NO	NOT DE	NOT DE	FALSE	FALSE	TRUE	FALSE	FALSE	TRUE	FALSE	FALSE	TRUE
Calico Droplet (male)	UP	UP	NOT DE	FALSE	FALSE	TRUE	FALSE	TRUE	FALSE	FALSE	TRUE	FALSE
Calico Droplet (male)	NO	NOT DE	NOT DE	FALSE	FALSE	TRUE	FALSE	FALSE	TRUE	FALSE	FALSE	TRUE
Calico Droplet (male)	NO	NOT DE	NOT DE	FALSE	FALSE	TRUE	FALSE	FALSE	TRUE	FALSE	FALSE	TRUE
Calico Droplet (male)	NO	NOT DE	NOT DE	FALSE	FALSE	TRUE	FALSE	FALSE	TRUE	FALSE	FALSE	TRUE
Calico Droplet (male)	NO	NOT DE	NOT DE	FALSE	FALSE	TRUE	FALSE	FALSE	TRUE	FALSE	FALSE	TRUE
Calico Droplet (male)	NO	NOT DE	NOT DE	FALSE	FALSE	TRUE	FALSE	FALSE	TRUE	FALSE	FALSE	TRUE
Calico Droplet (male)	NO	NOT DE	NOT DE	FALSE	FALSE	TRUE	FALSE	FALSE	TRUE	FALSE	FALSE	TRUE
Calico Droplet (male)	NO	NOT DE	UP	FALSE	TRUE	FALSE	FALSE	FALSE	TRUE	FALSE	FALSE	TRUE
Calico Droplet (male)	UP	NOT DE	UP	FALSE	TRUE	FALSE	FALSE	FALSE	TRUE	FALSE	TRUE	FALSE
Calico Droplet (male)	NO	NOT DE	NOT DE	FALSE	FALSE	TRUE	FALSE	FALSE	TRUE	FALSE	FALSE	TRUE
Calico Droplet (male)	NO	NOT DE	NOT DE	FALSE	FALSE	TRUE	FALSE	FALSE	TRUE	FALSE	FALSE	TRUE
Calico Droplet (male)	NO	NOT DE	NOT DE	FALSE	FALSE	TRUE	FALSE	FALSE	TRUE	FALSE	FALSE	TRUE
Calico Droplet (male)	NO	NOT DE	NOT DE	FALSE	FALSE	TRUE	FALSE	FALSE	TRUE	FALSE	FALSE	TRUE
Calico Droplet (male)	NO	NOT DE	NOT DE	FALSE	FALSE	TRUE	FALSE	FALSE	TRUE	FALSE	FALSE	TRUE
Calico Droplet (male)	NO	NOT DE	NOT DE	FALSE	FALSE	TRUE	FALSE	FALSE	TRUE	FALSE	FALSE	TRUE
Calico Droplet (male)	NO	NOT DE	NOT DE	FALSE	FALSE	TRUE	FALSE	FALSE	TRUE	FALSE	FALSE	TRUE
Calico Droplet (male)	NO	NOT DE	NOT DE	FALSE	FALSE	TRUE	FALSE	FALSE	TRUE	FALSE	FALSE	TRUE
Calico Droplet (male)	NO	UP	NOT DE	FALSE	FALSE	TRUE	FALSE	TRUE	FALSE	FALSE	FALSE	TRUE
Calico Droplet (male)	NO	UP	NOT DE	FALSE	FALSE	TRUE	FALSE	TRUE	FALSE	FALSE	FALSE	TRUE
Calico Droplet (male)	NO	NOT DE	NOT DE	FALSE	FALSE	TRUE	FALSE	FALSE	TRUE	FALSE	FALSE	TRUE
Calico Droplet (male)	NO	NOT DE	NOT DE	FALSE	FALSE	TRUE	FALSE	FALSE	TRUE	FALSE	FALSE	TRUE
Calico Droplet (male)	NO	NOT DE	NOT DE	FALSE	FALSE	TRUE	FALSE	FALSE	TRUE	FALSE	FALSE	TRUE
Calico Droplet (male)	NO	UP	NOT DE	FALSE	FALSE	TRUE	FALSE	TRUE	FALSE	FALSE	FALSE	TRUE
Calico Droplet (male)	NO	UP	NOT DE	FALSE	FALSE	TRUE	FALSE	TRUE	FALSE	FALSE	FALSE	TRUE
Calico Droplet (male)	UP	UP	NOT DE	FALSE	FALSE	TRUE	FALSE	TRUE	FALSE	FALSE	TRUE	FALSE
Calico Droplet (male)	NO	NOT DE	NOT DE	FALSE	FALSE	TRUE	FALSE	FALSE	TRUE	FALSE	FALSE	TRUE
Calico Droplet (male)	NO	NOT DE	NOT DE	FALSE	FALSE	TRUE	FALSE	FALSE	TRUE	FALSE	FALSE	TRUE
Calico Droplet (male)	NO	NOT DE	NOT DE	FALSE	FALSE	TRUE	FALSE	FALSE	TRUE	FALSE	FALSE	TRUE
Calico Droplet (male)	NO	NOT DE	NOT DE	FALSE	FALSE	TRUE	FALSE	FALSE	TRUE	FALSE	FALSE	TRUE
Calico Droplet (male)	NO	NOT DE	NOT DE	FALSE	FALSE	TRUE	FALSE	FALSE	TRUE	FALSE	FALSE	TRUE
Calico Droplet (male)	NO	NOT DE	NOT DE	FALSE	FALSE	TRUE	FALSE	FALSE	TRUE	FALSE	FALSE	TRUE
Calico Droplet (male)	NO	NOT DE	UP	FALSE	TRUE	FALSE	FALSE	FALSE	TRUE	FALSE	FALSE	TRUE
Calico Droplet (male)	NO	NOT DE	NOT DE	FALSE	FALSE	TRUE	FALSE	FALSE	TRUE	FALSE	FALSE	TRUE
Calico Droplet (male)	NO	NOT DE	NOT DE	FALSE	FALSE	TRUE	FALSE	FALSE	TRUE	FALSE	FALSE	TRUE
Calico Droplet (male)	NO	NOT DE	NOT DE	FALSE	FALSE	TRUE	FALSE	FALSE	TRUE	FALSE	FALSE	TRUE
Calico Droplet (male)	NO	NOT DE	NOT DE	FALSE	FALSE	TRUE	FALSE	FALSE	TRUE	FALSE	FALSE	TRUE
Calico Droplet (male)	NO	NOT DE	NOT DE	FALSE	FALSE	TRUE	FALSE	FALSE	TRUE	FALSE	FALSE	TRUE
Calico Droplet (male)	NO	NOT DE	NOT DE	FALSE	FALSE	TRUE	FALSE	FALSE	TRUE	FALSE	FALSE	TRUE
Calico Droplet (male)	NO	NOT DE	UP	FALSE	TRUE	FALSE	FALSE	FALSE	TRUE	FALSE	FALSE	TRUE
Calico Droplet (male)	NO	NOT DE	NOT DE	FALSE	FALSE	TRUE	FALSE	FALSE	TRUE	FALSE	FALSE	TRUE
Calico Droplet (male)	NO	NOT DE	NOT DE	FALSE	FALSE	TRUE	FALSE	FALSE	TRUE	FALSE	FALSE	TRUE
Calico Droplet (male)	UP	UP	NOT DE	FALSE	FALSE	TRUE	FALSE	TRUE	FALSE	FALSE	TRUE	FALSE
Calico Droplet (male)	UP	UP	UP	FALSE	TRUE	FALSE	FALSE	TRUE	FALSE	FALSE	TRUE	FALSE
Calico Droplet (male)	UP	UP	NOT DE	FALSE	FALSE	TRUE	FALSE	TRUE	FALSE	FALSE	TRUE	FALSE
Calico Droplet (male)	NO	NOT DE	NOT DE	FALSE	FALSE	TRUE	FALSE	FALSE	TRUE	FALSE	FALSE	TRUE
Calico Droplet (male)	NO	NOT DE	NOT DE	FALSE	FALSE	TRUE	FALSE	FALSE	TRUE	FALSE	FALSE	TRUE
Calico Droplet (male)	NO	NOT DE	NOT DE	FALSE	FALSE	TRUE	FALSE	FALSE	TRUE	FALSE	FALSE	TRUE
Calico Droplet (male)	NO	NOT DE	NOT DE	FALSE	FALSE	TRUE	FALSE	FALSE	TRUE	FALSE	FALSE	TRUE
Calico Droplet (male)	NO	UP	NOT DE	FALSE	FALSE	TRUE	FALSE	TRUE	FALSE	FALSE	FALSE	TRUE
Calico Droplet (male)	NO	NOT DE	NOT DE	FALSE	FALSE	TRUE	FALSE	FALSE	TRUE	FALSE	FALSE	TRUE
Calico Droplet (male)	NO	NOT DE	NOT DE	FALSE	FALSE	TRUE	FALSE	FALSE	TRUE	FALSE	FALSE	TRUE
Calico Droplet (male)	DOWN	NOT DE	DOWN	TRUE	FALSE	FALSE	FALSE	FALSE	TRUE	TRUE	FALSE	FALSE
Calico Droplet (male)	NO	NOT DE	NOT DE	FALSE	FALSE	TRUE	FALSE	FALSE	TRUE	FALSE	FALSE	TRUE
Calico Droplet (male)	NO	NOT DE	NOT DE	FALSE	FALSE	TRUE	FALSE	FALSE	TRUE	FALSE	FALSE	TRUE
Calico Droplet (male)	NO	NOT DE	NOT DE	FALSE	FALSE	TRUE	FALSE	FALSE	TRUE	FALSE	FALSE	TRUE
Calico Droplet (male)	NO	NOT DE	NOT DE	FALSE	FALSE	TRUE	FALSE	FALSE	TRUE	FALSE	FALSE	TRUE
Calico Droplet (male)	NO	NOT DE	NOT DE	FALSE	FALSE	TRUE	FALSE	FALSE	TRUE	FALSE	FALSE	TRUE
Calico Droplet (male)	NO	NOT DE	NOT DE	FALSE	FALSE	TRUE	FALSE	FALSE	TRUE	FALSE	FALSE	TRUE
Calico Droplet (male)	NO	NOT DE	NOT DE	FALSE	FALSE	TRUE	FALSE	FALSE	TRUE	FALSE	FALSE	TRUE
Calico Droplet (male)	NO	NOT DE	NOT DE	FALSE	FALSE	TRUE	FALSE	FALSE	TRUE	FALSE	FALSE	TRUE
Calico Droplet (male)	NO	NOT DE	NOT DE	FALSE	FALSE	TRUE	FALSE	FALSE	TRUE	FALSE	FALSE	TRUE
Calico Droplet (male)	NO	NOT DE	NOT DE	FALSE	FALSE	TRUE	FALSE	FALSE	TRUE	FALSE	FALSE	TRUE
Calico Droplet (male)	NO	NOT DE	NOT DE	FALSE	FALSE	TRUE	FALSE	FALSE	TRUE	FALSE	FALSE	TRUE
Calico Droplet (male)	NO	UP	NOT DE	FALSE	FALSE	TRUE	FALSE	TRUE	FALSE	FALSE	FALSE	TRUE
Calico Droplet (male)	NO	UP	NOT DE	FALSE	FALSE	TRUE	FALSE	TRUE	FALSE	FALSE	FALSE	TRUE
Calico Droplet (male)	UP	UP	NOT DE	FALSE	FALSE	TRUE	FALSE	TRUE	FALSE	FALSE	TRUE	FALSE
Calico Droplet (male)	NO	NOT DE	NOT DE	FALSE	FALSE	TRUE	FALSE	FALSE	TRUE	FALSE	FALSE	TRUE
Calico Droplet (male)	NO	NOT DE	NOT DE	FALSE	FALSE	TRUE	FALSE	FALSE	TRUE	FALSE	FALSE	TRUE
Calico Droplet (male)	DOWN	NOT DE	DOWN	TRUE	FALSE	FALSE	FALSE	FALSE	TRUE	TRUE	FALSE	FALSE
Calico Droplet (male)	DOWN	NOT DE	DOWN	TRUE	FALSE	FALSE	FALSE	FALSE	TRUE	TRUE	FALSE	FALSE
Calico Droplet (male)	NO	NOT DE	NOT DE	FALSE	FALSE	TRUE	FALSE	FALSE	TRUE	FALSE	FALSE	TRUE
Calico Droplet (male)	NO	UP	NOT DE	FALSE	FALSE	TRUE	FALSE	TRUE	FALSE	FALSE	FALSE	TRUE
Calico Droplet (male)	NO	UP	NOT DE	FALSE	FALSE	TRUE	FALSE	TRUE	FALSE	FALSE	FALSE	TRUE
Calico Droplet (male)	NO	NOT DE	NOT DE	FALSE	FALSE	TRUE	FALSE	FALSE	TRUE	FALSE	FALSE	TRUE
Calico Droplet (male)	NO	NOT DE	NOT DE	FALSE	FALSE	TRUE	FALSE	FALSE	TRUE	FALSE	FALSE	TRUE
Calico Droplet (male)	UP	UP	NOT DE	FALSE	FALSE	TRUE	FALSE	TRUE	FALSE	FALSE	TRUE	FALSE
Calico Droplet (male)	NO	NOT DE	NOT DE	FALSE	FALSE	TRUE	FALSE	FALSE	TRUE	FALSE	FALSE	TRUE
Calico Droplet (male)	NO	NOT DE	NOT DE	FALSE	FALSE	TRUE	FALSE	FALSE	TRUE	FALSE	FALSE	TRUE
Calico Droplet (male)	NO	NOT DE	NOT DE	FALSE	FALSE	TRUE	FALSE	FALSE	TRUE	FALSE	FALSE	TRUE
Calico Droplet (male)	NO	NOT DE	NOT DE	FALSE	FALSE	TRUE	FALSE	FALSE	TRUE	FALSE	FALSE	TRUE
Calico Droplet (male)	NO	NOT DE	NOT DE	FALSE	FALSE	TRUE	FALSE	FALSE	TRUE	FALSE	FALSE	TRUE
Calico Droplet (male)	NO	NOT DE	NOT DE	FALSE	FALSE	TRUE	FALSE	FALSE	TRUE	FALSE	FALSE	TRUE
Calico Droplet (male)	UP	UP	NOT DE	FALSE	FALSE	TRUE	FALSE	TRUE	FALSE	FALSE	TRUE	FALSE
Calico Droplet (male)	NO	NOT DE	NOT DE	FALSE	FALSE	TRUE	FALSE	FALSE	TRUE	FALSE	FALSE	TRUE
Calico Droplet (male)	NO	NOT DE	NOT DE	FALSE	FALSE	TRUE	FALSE	FALSE	TRUE	FALSE	FALSE	TRUE
Calico Droplet (male)	NO	NOT DE	NOT DE	FALSE	FALSE	TRUE	FALSE	FALSE	TRUE	FALSE	FALSE	TRUE
Calico Droplet (male)	NO	NOT DE	NOT DE	FALSE	FALSE	TRUE	FALSE	FALSE	TRUE	FALSE	FALSE	TRUE
Calico Droplet (male)	NO	NOT DE	NOT DE	FALSE	FALSE	TRUE	FALSE	FALSE	TRUE	FALSE	FALSE	TRUE
Calico Droplet (male)	NO	NOT DE	NOT DE	FALSE	FALSE	TRUE	FALSE	FALSE	TRUE	FALSE	FALSE	TRUE
Calico Droplet (male)	NO	NOT DE	NOT DE	FALSE	FALSE	TRUE	FALSE	FALSE	TRUE	FALSE	FALSE	TRUE
Calico Droplet (male)	UP	UP	NOT DE	FALSE	FALSE	TRUE	FALSE	TRUE	FALSE	FALSE	TRUE	FALSE
Calico Droplet (male)	UP	UP	NOT DE	FALSE	FALSE	TRUE	FALSE	TRUE	FALSE	FALSE	TRUE	FALSE
Calico Droplet (male)	UP	UP	NOT DE	FALSE	FALSE	TRUE	FALSE	TRUE	FALSE	FALSE	TRUE	FALSE
Calico Droplet (male)	NO	NOT DE	NOT DE	FALSE	FALSE	TRUE	FALSE	FALSE	TRUE	FALSE	FALSE	TRUE
Calico Droplet (male)	NO	NOT DE	NOT DE	FALSE	FALSE	TRUE	FALSE	FALSE	TRUE	FALSE	FALSE	TRUE
Calico Droplet (male)	NO	UP	NOT DE	FALSE	FALSE	TRUE	FALSE	TRUE	FALSE	FALSE	FALSE	TRUE
Calico Droplet (male)	NO	NOT DE	NOT DE	FALSE	FALSE	TRUE	FALSE	FALSE	TRUE	FALSE	FALSE	TRUE
Calico Droplet (male)	NO	NOT DE	NOT DE	FALSE	FALSE	TRUE	FALSE	FALSE	TRUE	FALSE	FALSE	TRUE
Calico Droplet (male)	UP	UP	NOT DE	FALSE	FALSE	TRUE	FALSE	TRUE	FALSE	FALSE	TRUE	FALSE
Calico Droplet (male)	UP	UP	NOT DE	FALSE	FALSE	TRUE	FALSE	TRUE	FALSE	FALSE	TRUE	FALSE
Calico Droplet (male)	UP	UP	NOT DE	FALSE	FALSE	TRUE	FALSE	TRUE	FALSE	FALSE	TRUE	FALSE
Calico Droplet (male)	NO	NOT DE	NOT DE	FALSE	FALSE	TRUE	FALSE	FALSE	TRUE	FALSE	FALSE	TRUE
Calico Droplet (male)	NO	NOT DE	NOT DE	FALSE	FALSE	TRUE	FALSE	FALSE	TRUE	FALSE	FALSE	TRUE
Calico Droplet (male)	NO	NOT DE	NOT DE	FALSE	FALSE	TRUE	FALSE	FALSE	TRUE	FALSE	FALSE	TRUE
Calico Droplet (male)	NO	NOT DE	NOT DE	FALSE	FALSE	TRUE	FALSE	FALSE	TRUE	FALSE	FALSE	TRUE
Calico Droplet (male)	NO	NOT DE	NOT DE	FALSE	FALSE	TRUE	FALSE	FALSE	TRUE	FALSE	FALSE	TRUE
Calico Droplet (male)	NO	NOT DE	NOT DE	FALSE	FALSE	TRUE	FALSE	FALSE	TRUE	FALSE	FALSE	TRUE
Calico Droplet (male)	NO	NOT DE	NOT DE	FALSE	FALSE	TRUE	FALSE	FALSE	TRUE	FALSE	FALSE	TRUE
Calico Droplet (male)	NO	NOT DE	NOT DE	FALSE	FALSE	TRUE	FALSE	FALSE	TRUE	FALSE	FALSE	TRUE
Calico Droplet (male)	NO	NOT DE	NOT DE	FALSE	FALSE	TRUE	FALSE	FALSE	TRUE	FALSE	FALSE	TRUE
Calico Droplet (male)	NO	NOT DE	NOT DE	FALSE	FALSE	TRUE	FALSE	FALSE	TRUE	FALSE	FALSE	TRUE
Calico Droplet (male)	NO	NOT DE	NOT DE	FALSE	FALSE	TRUE	FALSE	FALSE	TRUE	FALSE	FALSE	TRUE
Calico Droplet (male)	NO	NOT DE	NOT DE	FALSE	FALSE	TRUE	FALSE	FALSE	TRUE	FALSE	FALSE	TRUE
Calico Droplet (male)	UP	UP	NOT DE	FALSE	FALSE	TRUE	FALSE	TRUE	FALSE	FALSE	TRUE	FALSE
Calico Droplet (male)	UP	UP	NOT DE	FALSE	FALSE	TRUE	FALSE	TRUE	FALSE	FALSE	TRUE	FALSE
Calico Droplet (male)	UP	UP	NOT DE	FALSE	FALSE	TRUE	FALSE	TRUE	FALSE	FALSE	TRUE	FALSE
Calico Droplet (male)	NO	NOT DE	NOT DE	FALSE	FALSE	TRUE	FALSE	FALSE	TRUE	FALSE	FALSE	TRUE
Calico Droplet (male)	NO	NOT DE	NOT DE	FALSE	FALSE	TRUE	FALSE	FALSE	TRUE	FALSE	FALSE	TRUE
Calico Droplet (male)	NO	NOT DE	NOT DE	FALSE	FALSE	TRUE	FALSE	FALSE	TRUE	FALSE	FALSE	TRUE
Calico Droplet (male)	NO	NOT DE	NOT DE	FALSE	FALSE	TRUE	FALSE	FALSE	TRUE	FALSE	FALSE	TRUE
Calico Droplet (male)	NO	UP	NOT DE	FALSE	FALSE	TRUE	FALSE	TRUE	FALSE	FALSE	FALSE	TRUE
Calico Droplet (male)	UP	UP	UP	FALSE	TRUE	FALSE	FALSE	TRUE	FALSE	FALSE	TRUE	FALSE
Calico Droplet (male)	NO	UP	NOT DE	FALSE	FALSE	TRUE	FALSE	TRUE	FALSE	FALSE	FALSE	TRUE
Calico Droplet (male)	NO	NOT DE	NOT DE	FALSE	FALSE	TRUE	FALSE	FALSE	TRUE	FALSE	FALSE	TRUE
Calico Droplet (male)	NO	NOT DE	NOT DE	FALSE	FALSE	TRUE	FALSE	FALSE	TRUE	FALSE	FALSE	TRUE
Calico Droplet (male)	NO	NOT DE	NOT DE	FALSE	FALSE	TRUE	FALSE	FALSE	TRUE	FALSE	FALSE	TRUE
Calico Droplet (male)	NO	NOT DE	NOT DE	FALSE	FALSE	TRUE	FALSE	FALSE	TRUE	FALSE	FALSE	TRUE
Calico Droplet (male)	NO	NOT DE	NOT DE	FALSE	FALSE	TRUE	FALSE	FALSE	TRUE	FALSE	FALSE	TRUE
Calico Droplet (male)	NO	NOT DE	NOT DE	FALSE	FALSE	TRUE	FALSE	FALSE	TRUE	FALSE	FALSE	TRUE
Calico Droplet (male)	NO	NOT DE	NOT DE	FALSE	FALSE	TRUE	FALSE	FALSE	TRUE	FALSE	FALSE	TRUE
Calico Droplet (male)	NO	NOT DE	NOT DE	FALSE	FALSE	TRUE	FALSE	FALSE	TRUE	FALSE	FALSE	TRUE
Calico Droplet (male)	NO	NOT DE	NOT DE	FALSE	FALSE	TRUE	FALSE	FALSE	TRUE	FALSE	FALSE	TRUE
Calico Droplet (male)	NO	UP	NOT DE	FALSE	FALSE	TRUE	FALSE	TRUE	FALSE	FALSE	FALSE	TRUE
Calico Droplet (male)	UP	UP	NOT DE	FALSE	FALSE	TRUE	FALSE	TRUE	FALSE	FALSE	TRUE	FALSE
Calico Droplet (male)	NO	NOT DE	NOT DE	FALSE	FALSE	TRUE	FALSE	FALSE	TRUE	FALSE	FALSE	TRUE
Calico Droplet (male)	NO	NOT DE	NOT DE	FALSE	FALSE	TRUE	FALSE	FALSE	TRUE	FALSE	FALSE	TRUE
Calico Droplet (male)	NO	NOT DE	NOT DE	FALSE	FALSE	TRUE	FALSE	FALSE	TRUE	FALSE	FALSE	TRUE
Calico Droplet (male)	NO	NOT DE	NOT DE	FALSE	FALSE	TRUE	FALSE	FALSE	TRUE	FALSE	FALSE	TRUE
Calico Droplet (male)	NO	NOT DE	NOT DE	FALSE	FALSE	TRUE	FALSE	FALSE	TRUE	FALSE	FALSE	TRUE
Calico Droplet (male)	NO	UP	NOT DE	FALSE	FALSE	TRUE	FALSE	TRUE	FALSE	FALSE	FALSE	TRUE
Calico Droplet (male)	NO	UP	NOT DE	FALSE	FALSE	TRUE	FALSE	TRUE	FALSE	FALSE	FALSE	TRUE
Calico Droplet (male)	NO	NOT DE	NOT DE	FALSE	FALSE	TRUE	FALSE	FALSE	TRUE	FALSE	FALSE	TRUE
Calico Droplet (male)	NO	NOT DE	NOT DE	FALSE	FALSE	TRUE	FALSE	FALSE	TRUE	FALSE	FALSE	TRUE
Calico Droplet (male)	NO	NOT DE	NOT DE	FALSE	FALSE	TRUE	FALSE	FALSE	TRUE	FALSE	FALSE	TRUE
Calico Droplet (male)	NO	NOT DE	NOT DE	FALSE	FALSE	TRUE	FALSE	FALSE	TRUE	FALSE	FALSE	TRUE
Calico Droplet (male)	NO	UP	NOT DE	FALSE	FALSE	TRUE	FALSE	TRUE	FALSE	FALSE	FALSE	TRUE
Calico Droplet (male)	UP	UP	NOT DE	FALSE	FALSE	TRUE	FALSE	TRUE	FALSE	FALSE	TRUE	FALSE
Calico Droplet (male)	UP	NOT DE	UP	FALSE	TRUE	FALSE	FALSE	FALSE	TRUE	FALSE	TRUE	FALSE
Calico Droplet (male)	NO	NOT DE	NOT DE	FALSE	FALSE	TRUE	FALSE	FALSE	TRUE	FALSE	FALSE	TRUE
Calico Droplet (male)	NO	UP	NOT DE	FALSE	FALSE	TRUE	FALSE	TRUE	FALSE	FALSE	FALSE	TRUE
Calico Droplet (male)	NO	NOT DE	NOT DE	FALSE	FALSE	TRUE	FALSE	FALSE	TRUE	FALSE	FALSE	TRUE
Calico Droplet (male)	NO	UP	NOT DE	FALSE	FALSE	TRUE	FALSE	TRUE	FALSE	FALSE	FALSE	TRUE
Calico Droplet (male)	NO	UP	NOT DE	FALSE	FALSE	TRUE	FALSE	TRUE	FALSE	FALSE	FALSE	TRUE
Calico Droplet (male)	NO	UP	NOT DE	FALSE	FALSE	TRUE	FALSE	TRUE	FALSE	FALSE	FALSE	TRUE
Calico Droplet (male)	NO	NOT DE	NOT DE	FALSE	FALSE	TRUE	FALSE	FALSE	TRUE	FALSE	FALSE	TRUE
Calico Droplet (male)	NO	NOT DE	NOT DE	FALSE	FALSE	TRUE	FALSE	FALSE	TRUE	FALSE	FALSE	TRUE
Calico Droplet (male)	NO	NOT DE	NOT DE	FALSE	FALSE	TRUE	FALSE	FALSE	TRUE	FALSE	FALSE	TRUE
Calico Droplet (male)	NO	NOT DE	NOT DE	FALSE	FALSE	TRUE	FALSE	FALSE	TRUE	FALSE	FALSE	TRUE
Calico Droplet (male)	NO	NOT DE	NOT DE	FALSE	FALSE	TRUE	FALSE	FALSE	TRUE	FALSE	FALSE	TRUE
Calico Droplet (male)	NO	NOT DE	NOT DE	FALSE	FALSE	TRUE	FALSE	FALSE	TRUE	FALSE	FALSE	TRUE
Calico Droplet (male)	NO	NOT DE	NOT DE	FALSE	FALSE	TRUE	FALSE	FALSE	TRUE	FALSE	FALSE	TRUE
Calico Droplet (male)	NO	NOT DE	NOT DE	FALSE	FALSE	TRUE	FALSE	FALSE	TRUE	FALSE	FALSE	TRUE
Calico Droplet (male)	NO	NOT DE	NOT DE	FALSE	FALSE	TRUE	FALSE	FALSE	TRUE	FALSE	FALSE	TRUE
Calico Droplet (male)	NO	NOT DE	NOT DE	FALSE	FALSE	TRUE	FALSE	FALSE	TRUE	FALSE	FALSE	TRUE
Calico Droplet (male)	NO	NOT DE	NOT DE	FALSE	FALSE	TRUE	FALSE	FALSE	TRUE	FALSE	FALSE	TRUE
Calico Droplet (male)	NO	NOT DE	NOT DE	FALSE	FALSE	TRUE	FALSE	FALSE	TRUE	FALSE	FALSE	TRUE
Calico Droplet (male)	NO	NOT DE	NOT DE	FALSE	FALSE	TRUE	FALSE	FALSE	TRUE	FALSE	FALSE	TRUE
Calico Droplet (male)	NO	UP	NOT DE	FALSE	FALSE	TRUE	FALSE	TRUE	FALSE	FALSE	FALSE	TRUE
Calico Droplet (male)	NO	UP	NOT DE	FALSE	FALSE	TRUE	FALSE	TRUE	FALSE	FALSE	FALSE	TRUE
Calico Droplet (male)	NO	UP	NOT DE	FALSE	FALSE	TRUE	FALSE	TRUE	FALSE	FALSE	FALSE	TRUE
Calico Droplet (male)	NO	UP	NOT DE	FALSE	FALSE	TRUE	FALSE	TRUE	FALSE	FALSE	FALSE	TRUE
Calico Droplet (male)	UP	UP	NOT DE	FALSE	FALSE	TRUE	FALSE	TRUE	FALSE	FALSE	TRUE	FALSE
Calico Droplet (male)	NO	NOT DE	NOT DE	FALSE	FALSE	TRUE	FALSE	FALSE	TRUE	FALSE	FALSE	TRUE
Calico Droplet (male)	NO	NOT DE	NOT DE	FALSE	FALSE	TRUE	FALSE	FALSE	TRUE	FALSE	FALSE	TRUE
Calico Droplet (male)	NO	UP	NOT DE	FALSE	FALSE	TRUE	FALSE	TRUE	FALSE	FALSE	FALSE	TRUE
Calico Droplet (male)	NO	UP	NOT DE	FALSE	FALSE	TRUE	FALSE	TRUE	FALSE	FALSE	FALSE	TRUE
Calico Droplet (male)	NO	NOT DE	NOT DE	FALSE	FALSE	TRUE	FALSE	FALSE	TRUE	FALSE	FALSE	TRUE
Calico Droplet (male)	NO	NOT DE	NOT DE	FALSE	FALSE	TRUE	FALSE	FALSE	TRUE	FALSE	FALSE	TRUE
Calico Droplet (male)	NO	NOT DE	NOT DE	FALSE	FALSE	TRUE	FALSE	FALSE	TRUE	FALSE	FALSE	TRUE
Calico Droplet (male)	NO	NOT DE	NOT DE	FALSE	FALSE	TRUE	FALSE	FALSE	TRUE	FALSE	FALSE	TRUE
Calico Droplet (male)	UP	UP	NOT DE	FALSE	FALSE	TRUE	FALSE	TRUE	FALSE	FALSE	TRUE	FALSE
Calico Droplet (male)	NO	UP	DOWN	TRUE	FALSE	FALSE	FALSE	TRUE	FALSE	FALSE	FALSE	TRUE
Calico Droplet (male)	NO	NOT DE	NOT DE	FALSE	FALSE	TRUE	FALSE	FALSE	TRUE	FALSE	FALSE	TRUE
Calico Droplet (male)	NO	NOT DE	DOWN	TRUE	FALSE	FALSE	FALSE	FALSE	TRUE	FALSE	FALSE	TRUE
Calico Droplet (male)	NO	NOT DE	NOT DE	FALSE	FALSE	TRUE	FALSE	FALSE	TRUE	FALSE	FALSE	TRUE
Calico Droplet (male)	NO	NOT DE	NOT DE	FALSE	FALSE	TRUE	FALSE	FALSE	TRUE	FALSE	FALSE	TRUE
Calico Droplet (male)	NO	NOT DE	NOT DE	FALSE	FALSE	TRUE	FALSE	FALSE	TRUE	FALSE	FALSE	TRUE
Calico Droplet (male)	NO	UP	NOT DE	FALSE	FALSE	TRUE	FALSE	TRUE	FALSE	FALSE	FALSE	TRUE
Calico Droplet (male)	NO	NOT DE	NOT DE	FALSE	FALSE	TRUE	FALSE	FALSE	TRUE	FALSE	FALSE	TRUE
Calico Droplet (male)	NO	NOT DE	NOT DE	FALSE	FALSE	TRUE	FALSE	FALSE	TRUE	FALSE	FALSE	TRUE
Calico Droplet (male)	NO	NOT DE	NOT DE	FALSE	FALSE	TRUE	FALSE	FALSE	TRUE	FALSE	FALSE	TRUE
Calico Droplet (male)	NO	NOT DE	NOT DE	FALSE	FALSE	TRUE	FALSE	FALSE	TRUE	FALSE	FALSE	TRUE
Calico Droplet (male)	NO	NOT DE	NOT DE	FALSE	FALSE	TRUE	FALSE	FALSE	TRUE	FALSE	FALSE	TRUE
Calico Droplet (male)	NO	UP	NOT DE	FALSE	FALSE	TRUE	FALSE	TRUE	FALSE	FALSE	FALSE	TRUE
Calico Droplet (male)	UP	UP	NOT DE	FALSE	FALSE	TRUE	FALSE	TRUE	FALSE	FALSE	TRUE	FALSE
Calico Droplet (male)	NO	UP	NOT DE	FALSE	FALSE	TRUE	FALSE	TRUE	FALSE	FALSE	FALSE	TRUE
Calico Droplet (male)	UP	UP	NOT DE	FALSE	FALSE	TRUE	FALSE	TRUE	FALSE	FALSE	TRUE	FALSE
Calico Droplet (male)	UP	UP	UP	FALSE	TRUE	FALSE	FALSE	TRUE	FALSE	FALSE	TRUE	FALSE
Calico Droplet (male)	NO	UP	DOWN	TRUE	FALSE	FALSE	FALSE	TRUE	FALSE	FALSE	FALSE	TRUE
Calico Droplet (male)	UP	UP	NOT DE	FALSE	FALSE	TRUE	FALSE	TRUE	FALSE	FALSE	TRUE	FALSE
Calico Droplet (male)	NO	NOT DE	NOT DE	FALSE	FALSE	TRUE	FALSE	FALSE	TRUE	FALSE	FALSE	TRUE
Calico Droplet (male)	NO	NOT DE	NOT DE	FALSE	FALSE	TRUE	FALSE	FALSE	TRUE	FALSE	FALSE	TRUE
Calico Droplet (male)	NO	NOT DE	DOWN	TRUE	FALSE	FALSE	FALSE	FALSE	TRUE	FALSE	FALSE	TRUE
Calico Droplet (male)	NO	NOT DE	NOT DE	FALSE	FALSE	TRUE	FALSE	FALSE	TRUE	FALSE	FALSE	TRUE
Calico Droplet (male)	NO	NOT DE	NOT DE	FALSE	FALSE	TRUE	FALSE	FALSE	TRUE	FALSE	FALSE	TRUE
Calico Droplet (male)	NO	NOT DE	DOWN	TRUE	FALSE	FALSE	FALSE	FALSE	TRUE	FALSE	FALSE	TRUE
Calico Droplet (male)	NO	NOT DE	NOT DE	FALSE	FALSE	TRUE	FALSE	FALSE	TRUE	FALSE	FALSE	TRUE
Calico Droplet (male)	NO	NOT DE	NOT DE	FALSE	FALSE	TRUE	FALSE	FALSE	TRUE	FALSE	FALSE	TRUE
Calico Droplet (male)	NO	NOT DE	NOT DE	FALSE	FALSE	TRUE	FALSE	FALSE	TRUE	FALSE	FALSE	TRUE
Calico Droplet (male)	NO	NOT DE	NOT DE	FALSE	FALSE	TRUE	FALSE	FALSE	TRUE	FALSE	FALSE	TRUE
Calico Droplet (male)	NO	NOT DE	NOT DE	FALSE	FALSE	TRUE	FALSE	FALSE	TRUE	FALSE	FALSE	TRUE
Calico Droplet (male)	NO	NOT DE	NOT DE	FALSE	FALSE	TRUE	FALSE	FALSE	TRUE	FALSE	FALSE	TRUE
Calico Droplet (male)	NO	NOT DE	NOT DE	FALSE	FALSE	TRUE	FALSE	FALSE	TRUE	FALSE	FALSE	TRUE
Calico Droplet (male)	NO	NOT DE	NOT DE	FALSE	FALSE	TRUE	FALSE	FALSE	TRUE	FALSE	FALSE	TRUE
Calico Droplet (male)	NO	NOT DE	NOT DE	FALSE	FALSE	TRUE	FALSE	FALSE	TRUE	FALSE	FALSE	TRUE
Calico Droplet (male)	NO	NOT DE	NOT DE	FALSE	FALSE	TRUE	FALSE	FALSE	TRUE	FALSE	FALSE	TRUE
Calico Droplet (male)	NO	NOT DE	NOT DE	FALSE	FALSE	TRUE	FALSE	FALSE	TRUE	FALSE	FALSE	TRUE
Calico Droplet (male)	NO	NOT DE	UP	FALSE	TRUE	FALSE	FALSE	FALSE	TRUE	FALSE	FALSE	TRUE
Calico Droplet (male)	NO	NOT DE	NOT DE	FALSE	FALSE	TRUE	FALSE	FALSE	TRUE	FALSE	FALSE	TRUE
Calico Droplet (male)	NO	NOT DE	NOT DE	FALSE	FALSE	TRUE	FALSE	FALSE	TRUE	FALSE	FALSE	TRUE
Calico Droplet (male)	NO	NOT DE	NOT DE	FALSE	FALSE	TRUE	FALSE	FALSE	TRUE	FALSE	FALSE	TRUE
Calico Droplet (male)	NO	NOT DE	UP	FALSE	TRUE	FALSE	FALSE	FALSE	TRUE	FALSE	FALSE	TRUE
Calico Droplet (male)	NO	NOT DE	UP	FALSE	TRUE	FALSE	FALSE	FALSE	TRUE	FALSE	FALSE	TRUE
Calico Droplet (male)	NO	NOT DE	NOT DE	FALSE	FALSE	TRUE	FALSE	FALSE	TRUE	FALSE	FALSE	TRUE
Calico Droplet (male)	NO	UP	NOT DE	FALSE	FALSE	TRUE	FALSE	TRUE	FALSE	FALSE	FALSE	TRUE
Calico Droplet (male)	NO	UP	DOWN	TRUE	FALSE	FALSE	FALSE	TRUE	FALSE	FALSE	FALSE	TRUE
Calico Droplet (male)	NO	NOT DE	NOT DE	FALSE	FALSE	TRUE	FALSE	FALSE	TRUE	FALSE	FALSE	TRUE
Calico Droplet (male)	NO	NOT DE	NOT DE	FALSE	FALSE	TRUE	FALSE	FALSE	TRUE	FALSE	FALSE	TRUE
Calico Droplet (male)	NO	NOT DE	NOT DE	FALSE	FALSE	TRUE	FALSE	FALSE	TRUE	FALSE	FALSE	TRUE
Calico Droplet (male)	NO	NOT DE	NOT DE	FALSE	FALSE	TRUE	FALSE	FALSE	TRUE	FALSE	FALSE	TRUE
Calico Droplet (male)	NO	NOT DE	NOT DE	FALSE	FALSE	TRUE	FALSE	FALSE	TRUE	FALSE	FALSE	TRUE
Calico Droplet (male)	NO	NOT DE	NOT DE	FALSE	FALSE	TRUE	FALSE	FALSE	TRUE	FALSE	FALSE	TRUE
Calico Droplet (male)	NO	NOT DE	NOT DE	FALSE	FALSE	TRUE	FALSE	FALSE	TRUE	FALSE	FALSE	TRUE
Calico Droplet (male)	NO	NOT DE	NOT DE	FALSE	FALSE	TRUE	FALSE	FALSE	TRUE	FALSE	FALSE	TRUE
Calico Droplet (male)	NO	NOT DE	NOT DE	FALSE	FALSE	TRUE	FALSE	FALSE	TRUE	FALSE	FALSE	TRUE
Calico Droplet (male)	NO	UP	NOT DE	FALSE	FALSE	TRUE	FALSE	TRUE	FALSE	FALSE	FALSE	TRUE
Calico Droplet (male)	NO	UP	NOT DE	FALSE	FALSE	TRUE	FALSE	TRUE	FALSE	FALSE	FALSE	TRUE
Calico Droplet (male)	NO	UP	NOT DE	FALSE	FALSE	TRUE	FALSE	TRUE	FALSE	FALSE	FALSE	TRUE
Calico Droplet (male)	NO	UP	UP	FALSE	TRUE	FALSE	FALSE	TRUE	FALSE	FALSE	FALSE	TRUE
Calico Droplet (male)	NO	UP	NOT DE	FALSE	FALSE	TRUE	FALSE	TRUE	FALSE	FALSE	FALSE	TRUE
Calico Droplet (male)	NO	UP	NOT DE	FALSE	FALSE	TRUE	FALSE	TRUE	FALSE	FALSE	FALSE	TRUE
Calico Droplet (male)	NO	NOT DE	DOWN	TRUE	FALSE	FALSE	FALSE	FALSE	TRUE	FALSE	FALSE	TRUE
Calico Droplet (male)	NO	NOT DE	UP	FALSE	TRUE	FALSE	FALSE	FALSE	TRUE	FALSE	FALSE	TRUE
Calico Droplet (male)	UP	UP	NOT DE	FALSE	FALSE	TRUE	FALSE	TRUE	FALSE	FALSE	TRUE	FALSE
Calico Droplet (male)	NO	UP	NOT DE	FALSE	FALSE	TRUE	FALSE	TRUE	FALSE	FALSE	FALSE	TRUE
Calico Droplet (male)	NO	NOT DE	NOT DE	FALSE	FALSE	TRUE	FALSE	FALSE	TRUE	FALSE	FALSE	TRUE
Calico Droplet (male)	NO	NOT DE	NOT DE	FALSE	FALSE	TRUE	FALSE	FALSE	TRUE	FALSE	FALSE	TRUE
Calico Droplet (male)	NO	NOT DE	NOT DE	FALSE	FALSE	TRUE	FALSE	FALSE	TRUE	FALSE	FALSE	TRUE
Calico Droplet (male)	NO	NOT DE	NOT DE	FALSE	FALSE	TRUE	FALSE	FALSE	TRUE	FALSE	FALSE	TRUE
Calico Droplet (male)	UP	UP	UP	FALSE	TRUE	FALSE	FALSE	TRUE	FALSE	FALSE	TRUE	FALSE
Calico Droplet (male)	NO	UP	NOT DE	FALSE	FALSE	TRUE	FALSE	TRUE	FALSE	FALSE	FALSE	TRUE
Calico Droplet (male)	NO	NOT DE	NOT DE	FALSE	FALSE	TRUE	FALSE	FALSE	TRUE	FALSE	FALSE	TRUE
Calico Droplet (male)	NO	NOT DE	NOT DE	FALSE	FALSE	TRUE	FALSE	FALSE	TRUE	FALSE	FALSE	TRUE
Calico Droplet (male)	NO	NOT DE	NOT DE	FALSE	FALSE	TRUE	FALSE	FALSE	TRUE	FALSE	FALSE	TRUE
Calico Droplet (male)	NO	NOT DE	NOT DE	FALSE	FALSE	TRUE	FALSE	FALSE	TRUE	FALSE	FALSE	TRUE
Calico Droplet (male)	NO	UP	NOT DE	FALSE	FALSE	TRUE	FALSE	TRUE	FALSE	FALSE	FALSE	TRUE
Calico Droplet (male)	NO	NOT DE	NOT DE	FALSE	FALSE	TRUE	FALSE	FALSE	TRUE	FALSE	FALSE	TRUE
Calico Droplet (male)	NO	NOT DE	NOT DE	FALSE	FALSE	TRUE	FALSE	FALSE	TRUE	FALSE	FALSE	TRUE
Calico Droplet (male)	NO	NOT DE	NOT DE	FALSE	FALSE	TRUE	FALSE	FALSE	TRUE	FALSE	FALSE	TRUE
Calico Droplet (male)	NO	NOT DE	NOT DE	FALSE	FALSE	TRUE	FALSE	FALSE	TRUE	FALSE	FALSE	TRUE
Calico Droplet (male)	NO	NOT DE	NOT DE	FALSE	FALSE	TRUE	FALSE	FALSE	TRUE	FALSE	FALSE	TRUE
Calico Droplet (male)	NO	NOT DE	NOT DE	FALSE	FALSE	TRUE	FALSE	FALSE	TRUE	FALSE	FALSE	TRUE
Calico Droplet (male)	NO	NOT DE	NOT DE	FALSE	FALSE	TRUE	FALSE	FALSE	TRUE	FALSE	FALSE	TRUE
Calico Droplet (male)	NO	NOT DE	NOT DE	FALSE	FALSE	TRUE	FALSE	FALSE	TRUE	FALSE	FALSE	TRUE
Calico Droplet (male)	NO	NOT DE	NOT DE	FALSE	FALSE	TRUE	FALSE	FALSE	TRUE	FALSE	FALSE	TRUE
Calico Droplet (male)	NO	NOT DE	NOT DE	FALSE	FALSE	TRUE	FALSE	FALSE	TRUE	FALSE	FALSE	TRUE
Calico Droplet (male)	NO	NOT DE	NOT DE	FALSE	FALSE	TRUE	FALSE	FALSE	TRUE	FALSE	FALSE	TRUE
Calico Droplet (male)	NO	NOT DE	UP	FALSE	TRUE	FALSE	FALSE	FALSE	TRUE	FALSE	FALSE	TRUE
Calico Droplet (male)	NO	NOT DE	NOT DE	FALSE	FALSE	TRUE	FALSE	FALSE	TRUE	FALSE	FALSE	TRUE
Calico Droplet (male)	NO	NOT DE	NOT DE	FALSE	FALSE	TRUE	FALSE	FALSE	TRUE	FALSE	FALSE	TRUE
Calico Droplet (male)	NO	NOT DE	NOT DE	FALSE	FALSE	TRUE	FALSE	FALSE	TRUE	FALSE	FALSE	TRUE
Calico Droplet (male)	NO	NOT DE	NOT DE	FALSE	FALSE	TRUE	FALSE	FALSE	TRUE	FALSE	FALSE	TRUE
Calico Droplet (male)	NO	NOT DE	NOT DE	FALSE	FALSE	TRUE	FALSE	FALSE	TRUE	FALSE	FALSE	TRUE
Calico Droplet (male)	NO	NOT DE	NOT DE	FALSE	FALSE	TRUE	FALSE	FALSE	TRUE	FALSE	FALSE	TRUE
Calico Droplet (male)	NO	NOT DE	NOT DE	FALSE	FALSE	TRUE	FALSE	FALSE	TRUE	FALSE	FALSE	TRUE
Calico Droplet (male)	UP	UP	NOT DE	FALSE	FALSE	TRUE	FALSE	TRUE	FALSE	FALSE	TRUE	FALSE
Calico Droplet (male)	NO	UP	NOT DE	FALSE	FALSE	TRUE	FALSE	TRUE	FALSE	FALSE	FALSE	TRUE
Calico Droplet (male)	UP	UP	NOT DE	FALSE	FALSE	TRUE	FALSE	TRUE	FALSE	FALSE	TRUE	FALSE
Calico Droplet (male)	NO	UP	NOT DE	FALSE	FALSE	TRUE	FALSE	TRUE	FALSE	FALSE	FALSE	TRUE
Calico Droplet (male)	NO	NOT DE	NOT DE	FALSE	FALSE	TRUE	FALSE	FALSE	TRUE	FALSE	FALSE	TRUE
Calico Droplet (male)	NO	NOT DE	NOT DE	FALSE	FALSE	TRUE	FALSE	FALSE	TRUE	FALSE	FALSE	TRUE
Calico Droplet (male)	NO	NOT DE	NOT DE	FALSE	FALSE	TRUE	FALSE	FALSE	TRUE	FALSE	FALSE	TRUE
Calico Droplet (male)	NO	NOT DE	NOT DE	FALSE	FALSE	TRUE	FALSE	FALSE	TRUE	FALSE	FALSE	TRUE
Calico Droplet (male)	NO	NOT DE	NOT DE	FALSE	FALSE	TRUE	FALSE	FALSE	TRUE	FALSE	FALSE	TRUE
Calico Droplet (male)	NO	UP	NOT DE	FALSE	FALSE	TRUE	FALSE	TRUE	FALSE	FALSE	FALSE	TRUE
Calico Droplet (male)	NO	NOT DE	NOT DE	FALSE	FALSE	TRUE	FALSE	FALSE	TRUE	FALSE	FALSE	TRUE
Calico Droplet (male)	NO	NOT DE	NOT DE	FALSE	FALSE	TRUE	FALSE	FALSE	TRUE	FALSE	FALSE	TRUE
Calico Droplet (male)	NO	UP	NOT DE	FALSE	FALSE	TRUE	FALSE	TRUE	FALSE	FALSE	FALSE	TRUE
Calico Droplet (male)	NO	UP	UP	FALSE	TRUE	FALSE	FALSE	TRUE	FALSE	FALSE	FALSE	TRUE
Calico Droplet (male)	NO	UP	NOT DE	FALSE	FALSE	TRUE	FALSE	TRUE	FALSE	FALSE	FALSE	TRUE
Calico Droplet (male)	NO	NOT DE	NOT DE	FALSE	FALSE	TRUE	FALSE	FALSE	TRUE	FALSE	FALSE	TRUE
Calico Droplet (male)	NO	NOT DE	NOT DE	FALSE	FALSE	TRUE	FALSE	FALSE	TRUE	FALSE	FALSE	TRUE
Calico Droplet (male)	NO	NOT DE	NOT DE	FALSE	FALSE	TRUE	FALSE	FALSE	TRUE	FALSE	FALSE	TRUE
Calico Droplet (male)	NO	NOT DE	NOT DE	FALSE	FALSE	TRUE	FALSE	FALSE	TRUE	FALSE	FALSE	TRUE
Calico Droplet (male)	NO	NOT DE	NOT DE	FALSE	FALSE	TRUE	FALSE	FALSE	TRUE	FALSE	FALSE	TRUE
Calico Droplet (male)	NO	NOT DE	NOT DE	FALSE	FALSE	TRUE	FALSE	FALSE	TRUE	FALSE	FALSE	TRUE
Calico Droplet (male)	NO	NOT DE	NOT DE	FALSE	FALSE	TRUE	FALSE	FALSE	TRUE	FALSE	FALSE	TRUE
Calico Droplet (male)	NO	UP	NOT DE	FALSE	FALSE	TRUE	FALSE	TRUE	FALSE	FALSE	FALSE	TRUE
Calico Droplet (male)	UP	UP	NOT DE	FALSE	FALSE	TRUE	FALSE	TRUE	FALSE	FALSE	TRUE	FALSE
Calico Droplet (male)	NO	NOT DE	NOT DE	FALSE	FALSE	TRUE	FALSE	FALSE	TRUE	FALSE	FALSE	TRUE
Calico Droplet (male)	NO	NOT DE	NOT DE	FALSE	FALSE	TRUE	FALSE	FALSE	TRUE	FALSE	FALSE	TRUE
Calico Droplet (male)	NO	NOT DE	DOWN	TRUE	FALSE	FALSE	FALSE	FALSE	TRUE	FALSE	FALSE	TRUE
Calico Droplet (male)	NO	NOT DE	NOT DE	FALSE	FALSE	TRUE	FALSE	FALSE	TRUE	FALSE	FALSE	TRUE
Calico Droplet (male)	NO	UP	NOT DE	FALSE	FALSE	TRUE	FALSE	TRUE	FALSE	FALSE	FALSE	TRUE
Calico Droplet (male)	NO	UP	NOT DE	FALSE	FALSE	TRUE	FALSE	TRUE	FALSE	FALSE	FALSE	TRUE
Calico Droplet (male)	NO	NOT DE	NOT DE	FALSE	FALSE	TRUE	FALSE	FALSE	TRUE	FALSE	FALSE	TRUE
Calico Droplet (male)	NO	NOT DE	NOT DE	FALSE	FALSE	TRUE	FALSE	FALSE	TRUE	FALSE	FALSE	TRUE
Calico Droplet (male)	NO	NOT DE	NOT DE	FALSE	FALSE	TRUE	FALSE	FALSE	TRUE	FALSE	FALSE	TRUE
Calico Droplet (male)	NO	NOT DE	NOT DE	FALSE	FALSE	TRUE	FALSE	FALSE	TRUE	FALSE	FALSE	TRUE
Calico Droplet (male)	NO	NOT DE	NOT DE	FALSE	FALSE	TRUE	FALSE	FALSE	TRUE	FALSE	FALSE	TRUE
Calico Droplet (male)	NO	NOT DE	NOT DE	FALSE	FALSE	TRUE	FALSE	FALSE	TRUE	FALSE	FALSE	TRUE
Calico Droplet (male)	NO	NOT DE	NOT DE	FALSE	FALSE	TRUE	FALSE	FALSE	TRUE	FALSE	FALSE	TRUE
Calico Droplet (male)	NO	NOT DE	NOT DE	FALSE	FALSE	TRUE	FALSE	FALSE	TRUE	FALSE	FALSE	TRUE
Calico Droplet (male)	NO	NOT DE	NOT DE	FALSE	FALSE	TRUE	FALSE	FALSE	TRUE	FALSE	FALSE	TRUE
Calico Droplet (male)	NO	NOT DE	NOT DE	FALSE	FALSE	TRUE	FALSE	FALSE	TRUE	FALSE	FALSE	TRUE
Calico Droplet (male)	NO	NOT DE	NOT DE	FALSE	FALSE	TRUE	FALSE	FALSE	TRUE	FALSE	FALSE	TRUE
Calico Droplet (male)	NO	NOT DE	NOT DE	FALSE	FALSE	TRUE	FALSE	FALSE	TRUE	FALSE	FALSE	TRUE
Calico Droplet (male)	NO	NOT DE	NOT DE	FALSE	FALSE	TRUE	FALSE	FALSE	TRUE	FALSE	FALSE	TRUE
Calico Droplet (male)	NO	UP	NOT DE	FALSE	FALSE	TRUE	FALSE	TRUE	FALSE	FALSE	FALSE	TRUE
Calico Droplet (male)	NO	UP	NOT DE	FALSE	FALSE	TRUE	FALSE	TRUE	FALSE	FALSE	FALSE	TRUE
Calico Droplet (male)	NO	UP	NOT DE	FALSE	FALSE	TRUE	FALSE	TRUE	FALSE	FALSE	FALSE	TRUE
Calico Droplet (male)	NO	NOT DE	NOT DE	FALSE	FALSE	TRUE	FALSE	FALSE	TRUE	FALSE	FALSE	TRUE
Calico Droplet (male)	NO	NOT DE	NOT DE	FALSE	FALSE	TRUE	FALSE	FALSE	TRUE	FALSE	FALSE	TRUE
Calico Droplet (male)	NO	NOT DE	NOT DE	FALSE	FALSE	TRUE	FALSE	FALSE	TRUE	FALSE	FALSE	TRUE
Calico Droplet (male)	NO	NOT DE	NOT DE	FALSE	FALSE	TRUE	FALSE	FALSE	TRUE	FALSE	FALSE	TRUE
[truncated: 391,036+ more rows]
